# Supplementary material for: Transcriptome survey of the anhydrobiotic tardigrade Milnesium tardigradum in comparison with Hypsibius dujardini and Richtersius coronifer
Source: BMC Genomics. 2010 Mar 12;11:168. doi: 10.1186/1471-2164-11-168 (PMC2848246; doi:10.1186/1471-2164-11-168)
Supplement: Additional file 1 — List of M. tardigradum ESTs and their GenBank accession numbers. This file provides a list of dbEST ID, User ID and GenBank accession numbers of all M. tardigradum ESTs. [file 1471-2164-11-168-S1.XLS]

## Sheet: Sheet1
List of M. tardigradum ESTs and their GenBank accession numbers
dbEST_Id	User_Id	GenBank_Accn
66603889	KN-1126-ACTD-12_J12	GR860414
66603890	KN-1126-INTD-22_C03	GR860415
66603891	KN-1126-INTD-21_N24	GR860416
66603892	KN-1126-INTD-21_J10	GR860417
66603893	KN-1126-ACTD-18_J05	GR860418
66603894	KN-1126-ACTD-11_B21	GR860419
66603895	INTD8_B1_D10	GR860420
66603896	KN-1126-INTD-19_P20	GR860421
66603897	KN-1126-INTD-25_B22	GR860422
66603898	KN-1126-INTD-19_M07	GR860423
66603899	KN-1126-ACTD-12_J13	GR860424
66603900	KN-1126-ACTD-18_J01	GR860425
66603901	KN-1126-INTD-20_G10	GR860426
66603902	INTD8_A2_G10	GR860427
66603903	KN-1126-ACTD-11_F20	GR860428
66603904	INTD6_B2_D05	GR860429
66603905	KN-1126-INTD-24_D23	GR860430
66603906	KN-1126-ACTD-11_M22	GR860431
66603907	KN-1126-INTD-24_F03	GR860432
66603908	KN-1126-INTD-21_A09	GR860433
66603909	KN-1126-INTD-26_L22	GR860434
66603910	INTD8_A1_G04	GR860435
66603911	KN-1126-INTD-24_M05	GR860436
66603912	KN-1126-INTD-22_N01	GR860437
66603913	KN-1126-ACTD-11_C07	GR860438
66603914	KN-1126-INTD-26_G22	GR860439
66603915	KN-1126-INTD-20_K23	GR860440
66603916	INTD8_A2_C08	GR860441
66603917	KN-1126-ACTD-16_D22	GR860442
66603918	KN-1126-INTD-20_H08	GR860443
66603919	INTD6_A2_H05	GR860444
66603920	KN-1126-INTD-20_M16	GR860445
66603921	KN-1126-ACTD-13_L20	GR860446
66603922	KN-1126-ACTD-13_C19	GR860447
66603923	KN-1126-ACTD-17_P19	GR860448
66603924	KN-1126-INTD-20_J23	GR860449
66603925	INTD4_A2_F12	GR860450
66603926	KN-1126-ACTD-16_P21	GR860451
66603927	KN-1126-INTD-22_C16	GR860452
66603928	KN-1126-ACTD-12_E14	GR860453
66603929	INTD6_A1_F10	GR860454
66603930	KN-1126-INTD-22_M24	GR860455
66603931	KN-1126-ACTD-17_G04	GR860456
66603932	KN-1126-ACTD-16_I15	GR860457
66603933	KN-1126-ACTD-15_C23	GR860458
66603934	KN-1126-INTD-22_E21	GR860459
66603935	KN-1126-ACTD-16_I17	GR860460
66603936	KN-1126-ACTD-16_G01	GR860461
66603937	KN-1126-ACTD-11_D07	GR860462
66603938	KN-1126-INTD-19_J10	GR860463
66603939	KN-1126-ACTD-16_P23	GR860464
66603940	INTD6_A2_H09	GR860465
66603941	KN-1126-INTD-23_I20	GR860466
66603942	KN-1126-INTD-19_L09	GR860467
66603943	KN-1126-INTD-23_A19	GR860468
66603944	KN-1126-INTD-19_F16	GR860469
66603945	INTD10_A1_G10	GR860470
66603946	KN-1126-ACTD-14_A01	GR860471
66603947	KN-1126-ACTD-16_O16	GR860472
66603948	INTD4_B1_H12	GR860473
66603949	INTD4_B2_B03	GR860474
66603950	INTD6_A1_G07	GR860475
66603951	KN-1126-INTD-20_D21	GR860476
66603952	KN-1126-INTD-22_O20	GR860477
66603953	INTD4_A2_E01	GR860478
66603954	KN-1126-ACTD-11_J20	GR860479
66603955	KN-1126-INTD-25_G08	GR860480
66603956	KN-1126-INTD-20_N22	GR860481
66603957	KN-1126-INTD-20_D05	GR860482
66603958	KN-1126-ACTD-16_P01	GR860483
66603959	KN-1126-INTD-25_G20	GR860484
66603960	KN-1126-INTD-22_O21	GR860485
66603961	KN-1126-INTD-25_L08	GR860486
66603962	KN-1126-INTD-22_D10	GR860487
66603963	KN-1126-INTD-25_F09	GR860488
66603964	INTD10_A2_A01	GR860489
66603965	INTD8_B2_B03	GR860490
66603966	INTD8_B2_A08	GR860491
66603967	KN-1126-INTD-23_O07	GR860492
66603968	KN-1126-INTD-19_F15	GR860493
66603969	KN-1126-ACTD-13_D12	GR860494
66603970	KN-1126-ACTD-15_J18	GR860495
66603971	KN-1126-ACTD-15_A13	GR860496
66603972	KN-1126-ACTD-14_A24	GR860497
66603973	KN-1126-INTD-19_H06	GR860498
66603974	KN-1126-INTD-20_F20	GR860499
66603975	INTD4_A2_B07	GR860500
66603976	KN-1126-ACTD-12_F02	GR860501
66603977	INTD6_A1_C05	GR860502
66603978	KN-1126-INTD-22_N20	GR860503
66603979	KN-1126-INTD-20_I07	GR860504
66603980	KN-1126-ACTD-14_C04	GR860505
66603981	KN-1126-INTD-19_P24	GR860506
66603982	KN-1126-ACTD-16_P08	GR860507
66603983	INTD10_B2_C05	GR860508
66603984	KN-1126-ACTD-12_A19	GR860509
66603985	KN-1126-ACTD-12_L01	GR860510
66603986	KN-1126-INTD-21_G24	GR860511
66603987	KN-1126-ACTD-18_K13	GR860512
66603988	INTD8_A2_C02	GR860513
66603989	INTD8_A2_D11	GR860514
66603990	INTD4_B1_E12	GR860515
66603991	KN-1126-ACTD-15_C19	GR860516
66603992	INTD4_B1_D10	GR860517
66603993	KN-1126-INTD-24_H07	GR860518
66603994	KN-1126-ACTD-16_M12	GR860519
66603995	KN-1126-ACTD-13_F05	GR860520
66603996	KN-1126-ACTD-11_C01	GR860521
66603997	KN-1126-INTD-20_H06	GR860522
66603998	KN-1126-INTD-21_I02	GR860523
66603999	KN-1126-INTD-22_O12	GR860524
66604000	INTD4_A1_G09	GR860525
66604001	KN-1126-ACTD-13_N17	GR860526
66604002	INTD10_A1_A06	GR860527
66604003	KN-1126-ACTD-18_E12	GR860528
66604004	KN-1126-INTD-20_O07	GR860529
66604005	KN-1126-ACTD-16_N17	GR860530
66604006	INTD4_A1_G12	GR860531
66604007	INTD4_A1_H03	GR860532
66604008	KN-1126-ACTD-14_O02	GR860533
66604009	KN-1126-ACTD-15_N23	GR860534
66604010	INTD4_B1_E05	GR860535
66604011	INTD6_B2_A06	GR860536
66604012	INTD4_B1_F08	GR860537
66604013	KN-1126-INTD-23_B20	GR860538
66604014	KN-1126-ACTD-18_D06	GR860539
66604015	KN-1126-INTD-26_H13	GR860540
66604016	KN-1126-ACTD-15_I24	GR860541
66604017	KN-1126-ACTD-15_H09	GR860542
66604018	KN-1126-INTD-24_K24	GR860543
66604019	KN-1126-ACTD-14_M14	GR860544
66604020	KN-1126-ACTD-13_N07	GR860545
66604021	KN-1126-INTD-23_O01	GR860546
66604022	KN-1126-ACTD-17_A14	GR860547
66604023	INTD6_A1_E12	GR860548
66604024	INTD4_A1_C08	GR860549
66604025	KN-1126-ACTD-17_C15	GR860550
66604026	KN-1126-ACTD-16_J21	GR860551
66604027	KN-1126-INTD-19_K02	GR860552
66604028	KN-1126-ACTD-14_O10	GR860553
66604029	KN-1126-INTD-26_G07	GR860554
66604030	KN-1126-INTD-22_D18	GR860555
66604031	INTD4_B2_E04	GR860556
66604032	INTD4_A1_D06	GR860557
66604033	KN-1126-INTD-23_G08	GR860558
66604034	KN-1126-ACTD-14_F08	GR860559
66604035	KN-1126-INTD-24_B04	GR860560
66604036	KN-1126-INTD-21_I04	GR860561
66604037	KN-1126-ACTD-16_B13	GR860562
66604038	KN-1126-INTD-19_N05	GR860563
66604039	KN-1126-ACTD-12_J17	GR860564
66604040	INTD6_A2_B07	GR860565
66604041	KN-1126-INTD-22_O14	GR860566
66604042	INTD4_B1_H07	GR860567
66604043	KN-1126-ACTD-13_H20	GR860568
66604044	KN-1126-ACTD-13_L08	GR860569
66604045	KN-1126-INTD-24_N20	GR860570
66604046	KN-1126-INTD-23_M07	GR860571
66604047	KN-1126-ACTD-17_L05	GR860572
66604048	KN-1126-INTD-26_H02	GR860573
66604049	KN-1126-INTD-21_C03	GR860574
66604050	KN-1126-ACTD-13_M23	GR860575
66604051	KN-1126-INTD-26_G18	GR860576
66604052	KN-1126-ACTD-15_I18	GR860577
66604053	KN-1126-ACTD-13_O21	GR860578
66604054	INTD6_A2_F07	GR860579
66604055	INTD10_B2_H05	GR860580
66604056	KN-1126-ACTD-14_G11	GR860581
66604057	KN-1126-INTD-20_B18	GR860582
66604058	KN-1126-ACTD-13_N21	GR860583
66604059	KN-1126-INTD-21_I03	GR860584
66604060	KN-1126-INTD-20_A01	GR860585
66604061	KN-1126-INTD-19_K24	GR860586
66604062	KN-1126-ACTD-14_I12	GR860587
66604063	KN-1126-ACTD-14_B06	GR860588
66604064	KN-1126-ACTD-13_J17	GR860589
66604065	KN-1126-INTD-22_O06	GR860590
66604066	KN-1126-INTD-21_F23	GR860591
66604067	INTD10_A1_B10	GR860592
66604068	KN-1126-INTD-19_M11	GR860593
66604069	KN-1126-INTD-24_A19	GR860594
66604070	INTD4_B2_C01	GR860595
66604071	INTD6_A1_C08	GR860596
66604072	KN-1126-INTD-22_E16	GR860597
66604073	KN-1126-ACTD-15_P14	GR860598
66604074	KN-1126-INTD-23_N16	GR860599
66604075	INTD4_A1_A02	GR860600
66604076	INTD8_A1_F10	GR860601
66604077	KN-1126-INTD-25_B10	GR860602
66604078	KN-1126-INTD-26_O10	GR860603
66604079	KN-1126-INTD-21_J05	GR860604
66604080	INTD6_B2_C11	GR860605
66604081	KN-1126-ACTD-18_O18	GR860606
66604082	KN-1126-ACTD-12_I18	GR860607
66604083	KN-1126-ACTD-11_M11	GR860608
66604084	KN-1126-INTD-23_F11	GR860609
66604085	KN-1126-INTD-20_M24	GR860610
66604086	KN-1126-INTD-19_K22	GR860611
66604087	KN-1126-ACTD-14_B14	GR860612
66604088	KN-1126-INTD-25_A14	GR860613
66604089	KN-1126-ACTD-15_K17	GR860614
66604090	KN-1126-INTD-26_D03	GR860615
66604091	KN-1126-INTD-23_J17	GR860616
66604092	KN-1126-ACTD-11_A22	GR860617
66604093	KN-1126-INTD-26_P03	GR860618
66604094	KN-1126-INTD-23_F17	GR860619
66604095	KN-1126-INTD-22_E14	GR860620
66604096	KN-1126-INTD-22_C01	GR860621
66604097	KN-1126-ACTD-14_N18	GR860622
66604098	KN-1126-INTD-22_P02	GR860623
66604099	KN-1126-ACTD-15_O22	GR860624
66604100	KN-1126-INTD-20_B01	GR860625
66604101	KN-1126-INTD-22_J13	GR860626
66604102	KN-1126-INTD-23_G04	GR860627
66604103	INTD4_A1_A07	GR860628
66604104	KN-1126-INTD-22_P11	GR860629
66604105	KN-1126-ACTD-18_E22	GR860630
66604106	KN-1126-ACTD-11_A21	GR860631
66604107	KN-1126-INTD-23_M08	GR860632
66604108	KN-1126-INTD-24_A06	GR860633
66604109	KN-1126-ACTD-13_A16	GR860634
66604110	KN-1126-ACTD-17_K14	GR860635
66604111	KN-1126-ACTD-13_D02	GR860636
66604112	KN-1126-ACTD-13_P19	GR860637
66604113	KN-1126-ACTD-13_P17	GR860638
66604114	KN-1126-INTD-24_I22	GR860639
66604115	KN-1126-ACTD-12_B12	GR860640
66604116	KN-1126-INTD-26_P16	GR860641
66604117	INTD8_A1_C10	GR860642
66604118	KN-1126-ACTD-12_I14	GR860643
66604119	KN-1126-INTD-25_D07	GR860644
66604120	KN-1126-INTD-19_F07	GR860645
66604121	KN-1126-INTD-25_P23	GR860646
66604122	KN-1126-ACTD-18_N21	GR860647
66604123	KN-1126-INTD-23_E09	GR860648
66604124	KN-1126-INTD-22_I01	GR860649
66604125	INTD10_B1_H10	GR860650
66604126	KN-1126-INTD-25_G12	GR860651
66604127	INTD10_A1_D08	GR860652
66604128	KN-1126-ACTD-15_M17	GR860653
66604129	INTD6_B1_A11	GR860654
66604130	KN-1126-ACTD-12_B03	GR860655
66604131	INTD6_B2_B10	GR860656
66604132	KN-1126-ACTD-15_O11	GR860657
66604133	KN-1126-INTD-24_L22	GR860658
66604134	KN-1126-INTD-21_K16	GR860659
66604135	INTD6_B1_F03	GR860660
66604136	KN-1126-ACTD-16_D06	GR860661
66604137	KN-1126-INTD-21_E21	GR860662
66604138	KN-1126-ACTD-14_K07	GR860663
66604139	KN-1126-INTD-25_D06	GR860664
66604140	KN-1126-INTD-24_B12	GR860665
66604141	KN-1126-ACTD-16_N03	GR860666
66604142	KN-1126-INTD-23_M22	GR860667
66604143	KN-1126-ACTD-11_D24	GR860668
66604144	KN-1126-ACTD-13_M15	GR860669
66604145	KN-1126-INTD-21_J03	GR860670
66604146	KN-1126-ACTD-11_C12	GR860671
66604147	KN-1126-INTD-20_G15	GR860672
66604148	KN-1126-INTD-19_E24	GR860673
66604149	INTD10_B2_B09	GR860674
66604150	KN-1126-INTD-19_K07	GR860675
66604151	INTD6_A1_E08	GR860676
66604152	KN-1126-INTD-25_A13	GR860677
66604153	KN-1126-ACTD-11_J14	GR860678
66604154	INTD8_A2_B01	GR860679
66604155	KN-1126-ACTD-16_B10	GR860680
66604156	KN-1126-ACTD-14_M03	GR860681
66604157	KN-1126-ACTD-13_F15	GR860682
66604158	INTD6_A2_E08	GR860683
66604159	KN-1126-INTD-19_C19	GR860684
66604160	KN-1126-INTD-25_F14	GR860685
66604161	INTD4_A1_E09	GR860686
66604162	INTD10_B1_F05	GR860687
66604163	KN-1126-INTD-19_I02	GR860688
66604164	KN-1126-INTD-19_G04	GR860689
66604165	KN-1126-INTD-24_I14	GR860690
66604166	KN-1126-ACTD-16_L13	GR860691
66604167	KN-1126-INTD-19_P18	GR860692
66604168	KN-1126-INTD-19_I24	GR860693
66604169	KN-1126-ACTD-14_P07	GR860694
66604170	KN-1126-INTD-20_O22	GR860695
66604171	KN-1126-ACTD-16_B06	GR860696
66604172	KN-1126-ACTD-12_I15	GR860697
66604173	KN-1126-ACTD-11_E05	GR860698
66604174	KN-1126-INTD-26_J06	GR860699
66604175	KN-1126-INTD-22_I04	GR860700
66604176	KN-1126-INTD-20_E22	GR860701
66604177	KN-1126-ACTD-14_L22	GR860702
66604178	KN-1126-INTD-22_D22	GR860703
66604179	KN-1126-ACTD-18_K01	GR860704
66604180	KN-1126-INTD-22_D04	GR860705
66604181	KN-1126-INTD-20_A09	GR860706
66604182	INTD4_B2_E12	GR860707
66604183	INTD4_A1_D05	GR860708
66604184	KN-1126-ACTD-12_P15	GR860709
66604185	KN-1126-INTD-23_L24	GR860710
66604186	KN-1126-INTD-20_L19	GR860711
66604187	KN-1126-ACTD-15_D01	GR860712
66604188	INTD6_B1_E07	GR860713
66604189	KN-1126-INTD-24_O24	GR860714
66604190	KN-1126-INTD-21_P11	GR860715
66604191	KN-1126-ACTD-14_E18	GR860716
66604192	KN-1126-INTD-26_J16	GR860717
66604193	KN-1126-ACTD-18_M16	GR860718
66604194	KN-1126-INTD-19_G13	GR860719
66604195	KN-1126-ACTD-16_P20	GR860720
66604196	KN-1126-INTD-24_N02	GR860721
66604197	KN-1126-INTD-20_M04	GR860722
66604198	KN-1126-INTD-21_C13	GR860723
66604199	INTD6_B1_C06	GR860724
66604200	INTD6_A2_B09	GR860725
66604201	KN-1126-ACTD-15_N10	GR860726
66604202	KN-1126-ACTD-18_G09	GR860727
66604203	KN-1126-INTD-21_K08	GR860728
66604204	KN-1126-INTD-24_D20	GR860729
66604205	INTD6_B2_F11	GR860730
66604206	KN-1126-INTD-20_F16	GR860731
66604207	KN-1126-INTD-20_C17	GR860732
66604208	KN-1126-INTD-25_D03	GR860733
66604209	KN-1126-ACTD-11_H18	GR860734
66604210	KN-1126-INTD-20_D20	GR860735
66604211	KN-1126-ACTD-13_P13	GR860736
66604212	KN-1126-ACTD-15_L22	GR860737
66604213	KN-1126-INTD-24_M08	GR860738
66604214	KN-1126-INTD-23_F13	GR860739
66604215	KN-1126-INTD-21_L08	GR860740
66604216	KN-1126-ACTD-11_F07	GR860741
66604217	KN-1126-INTD-21_N14	GR860742
66604218	INTD4_A2_C02	GR860743
66604219	KN-1126-INTD-19_A03	GR860744
66604220	KN-1126-ACTD-16_G24	GR860745
66604221	KN-1126-ACTD-12_K21	GR860746
66604222	KN-1126-INTD-21_N01	GR860747
66604223	KN-1126-ACTD-14_J13	GR860748
66604224	KN-1126-ACTD-11_F05	GR860749
66604225	KN-1126-INTD-25_O17	GR860750
66604226	KN-1126-ACTD-18_E07	GR860751
66604227	KN-1126-ACTD-15_J15	GR860752
66604228	KN-1126-INTD-21_B11	GR860753
66604229	KN-1126-INTD-21_C07	GR860754
66604230	KN-1126-ACTD-12_I02	GR860755
66604231	KN-1126-INTD-22_F07	GR860756
66604232	KN-1126-ACTD-18_K03	GR860757
66604233	KN-1126-ACTD-13_E11	GR860758
66604234	KN-1126-ACTD-15_O15	GR860759
66604235	KN-1126-INTD-26_K05	GR860760
66604236	KN-1126-ACTD-12_A10	GR860761
66604237	KN-1126-INTD-23_M19	GR860762
66604238	KN-1126-INTD-25_A15	GR860763
66604239	KN-1126-ACTD-15_H12	GR860764
66604240	INTD4_B2_B08	GR860765
66604241	KN-1126-ACTD-12_E05	GR860766
66604242	KN-1126-ACTD-17_C14	GR860767
66604243	KN-1126-INTD-20_I02	GR860768
66604244	KN-1126-ACTD-17_F07	GR860769
66604245	KN-1126-INTD-19_J08	GR860770
66604246	KN-1126-INTD-21_A13	GR860771
66604247	KN-1126-ACTD-18_E20	GR860772
66604248	KN-1126-ACTD-18_J04	GR860773
66604249	KN-1126-ACTD-17_O14	GR860774
66604250	KN-1126-ACTD-16_N21	GR860775
66604251	KN-1126-ACTD-16_M09	GR860776
66604252	KN-1126-INTD-26_N12	GR860777
66604253	KN-1126-ACTD-15_L21	GR860778
66604254	KN-1126-INTD-20_N24	GR860779
66604255	KN-1126-INTD-23_K22	GR860780
66604256	KN-1126-INTD-20_P21	GR860781
66604257	KN-1126-INTD-24_I23	GR860782
66604258	KN-1126-ACTD-14_E07	GR860783
66604259	KN-1126-INTD-21_C21	GR860784
66604260	KN-1126-INTD-19_G15	GR860785
66604261	INTD10_B1_C10	GR860786
66604262	KN-1126-INTD-24_P15	GR860787
66604263	KN-1126-ACTD-18_I02	GR860788
66604264	KN-1126-ACTD-16_H17	GR860789
66604265	INTD4_B1_G05	GR860790
66604266	INTD10_B1_B08	GR860791
66604267	KN-1126-ACTD-17_I22	GR860792
66604268	KN-1126-INTD-26_H07	GR860793
66604269	INTD6_A2_H06	GR860794
66604270	KN-1126-ACTD-18_L20	GR860795
66604271	KN-1126-ACTD-11_I13	GR860796
66604272	KN-1126-ACTD-13_H09	GR860797
66604273	KN-1126-ACTD-12_L02	GR860798
66604274	KN-1126-INTD-23_D08	GR860799
66604275	KN-1126-ACTD-13_M03	GR860800
66604276	KN-1126-INTD-26_B18	GR860801
66604277	KN-1126-ACTD-15_G21	GR860802
66604278	INTD4_A1_H04	GR860803
66604279	KN-1126-INTD-23_C10	GR860804
66604280	KN-1126-ACTD-16_J08	GR860805
66604281	KN-1126-ACTD-12_H11	GR860806
66604282	KN-1126-ACTD-13_A17	GR860807
66604283	INTD4_B2_E03	GR860808
66604284	KN-1126-INTD-26_L09	GR860809
66604285	KN-1126-INTD-20_A04	GR860810
66604286	KN-1126-ACTD-12_M01	GR860811
66604287	KN-1126-ACTD-14_J04	GR860812
66604288	KN-1126-ACTD-13_C21	GR860813
66604289	KN-1126-INTD-21_H13	GR860814
66604290	KN-1126-INTD-19_L23	GR860815
66604291	INTD4_B2_H06	GR860816
66604292	KN-1126-INTD-24_K16	GR860817
66604293	KN-1126-ACTD-17_B01	GR860818
66604294	KN-1126-ACTD-13_P14	GR860819
66604295	INTD8_B2_E11	GR860820
66604296	INTD8_B1_C04	GR860821
66604297	INTD10_B1_A07	GR860822
66604298	KN-1126-INTD-24_F20	GR860823
66604299	KN-1126-ACTD-11_P24	GR860824
66604300	KN-1126-INTD-22_K08	GR860825
66604301	KN-1126-INTD-25_P16	GR860826
66604302	KN-1126-ACTD-14_O04	GR860827
66604303	KN-1126-INTD-24_I24	GR860828
66604304	KN-1126-INTD-26_P15	GR860829
66604305	KN-1126-ACTD-13_I17	GR860830
66604306	KN-1126-INTD-19_E16	GR860831
66604307	KN-1126-ACTD-17_L02	GR860832
66604308	KN-1126-INTD-25_I20	GR860833
66604309	INTD10_A2_E01	GR860834
66604310	KN-1126-ACTD-16_B04	GR860835
66604311	KN-1126-ACTD-12_D08	GR860836
66604312	KN-1126-INTD-23_C03	GR860837
66604313	KN-1126-ACTD-11_P21	GR860838
66604314	KN-1126-INTD-26_L02	GR860839
66604315	KN-1126-INTD-23_A10	GR860840
66604316	KN-1126-ACTD-16_O06	GR860841
66604317	KN-1126-ACTD-12_L16	GR860842
66604318	KN-1126-INTD-25_D12	GR860843
66604319	KN-1126-INTD-25_O12	GR860844
66604320	KN-1126-ACTD-17_F06	GR860845
66604321	KN-1126-INTD-20_M09	GR860846
66604322	KN-1126-INTD-26_G04	GR860847
66604323	KN-1126-ACTD-16_G05	GR860848
66604324	INTD6_B1_G11	GR860849
66604325	KN-1126-ACTD-17_N14	GR860850
66604326	INTD4_B1_C07	GR860851
66604327	KN-1126-INTD-23_G12	GR860852
66604328	KN-1126-INTD-19_G01	GR860853
66604329	KN-1126-INTD-22_H17	GR860854
66604330	KN-1126-ACTD-12_N09	GR860855
66604331	KN-1126-ACTD-18_F19	GR860856
66604332	KN-1126-INTD-19_P19	GR860857
66604333	KN-1126-ACTD-13_A21	GR860858
66604334	INTD10_B1_A08	GR860859
66604335	KN-1126-ACTD-14_K19	GR860860
66604336	KN-1126-INTD-24_M07	GR860861
66604337	KN-1126-INTD-22_B04	GR860862
66604338	KN-1126-ACTD-12_P18	GR860863
66604339	INTD8_B1_A11	GR860864
66604340	KN-1126-ACTD-11_K03	GR860865
66604341	INTD6_B2_A09	GR860866
66604342	KN-1126-INTD-26_J03	GR860867
66604343	KN-1126-INTD-24_J14	GR860868
66604344	INTD6_B2_G01	GR860869
66604345	KN-1126-INTD-26_A01	GR860870
66604346	KN-1126-ACTD-15_E04	GR860871
66604347	KN-1126-ACTD-17_G06	GR860872
66604348	KN-1126-ACTD-15_N18	GR860873
66604349	INTD6_A1_F04	GR860874
66604350	KN-1126-INTD-23_D05	GR860875
66604351	KN-1126-INTD-21_C11	GR860876
66604352	KN-1126-INTD-22_B10	GR860877
66604353	KN-1126-INTD-21_L03	GR860878
66604354	INTD10_A1_F05	GR860879
66604355	KN-1126-ACTD-18_H16	GR860880
66604356	KN-1126-ACTD-13_A19	GR860881
66604357	KN-1126-INTD-25_C05	GR860882
66604358	KN-1126-ACTD-16_H13	GR860883
66604359	KN-1126-ACTD-11_D01	GR860884
66604360	KN-1126-ACTD-18_M19	GR860885
66604361	KN-1126-INTD-22_D15	GR860886
66604362	KN-1126-INTD-20_G03	GR860887
66604363	KN-1126-INTD-23_K04	GR860888
66604364	INTD8_B2_H02	GR860889
66604365	KN-1126-ACTD-16_J12	GR860890
66604366	KN-1126-INTD-20_K19	GR860891
66604367	KN-1126-ACTD-15_E06	GR860892
66604368	KN-1126-INTD-24_E16	GR860893
66604369	KN-1126-INTD-23_G19	GR860894
66604370	KN-1126-INTD-21_P15	GR860895
66604371	INTD8_B2_C12	GR860896
66604372	KN-1126-ACTD-18_A12	GR860897
66604373	KN-1126-ACTD-16_P02	GR860898
66604374	KN-1126-ACTD-16_O01	GR860899
66604375	KN-1126-INTD-24_B06	GR860900
66604376	KN-1126-INTD-21_O19	GR860901
66604377	INTD10_B1_G12	GR860902
66604378	KN-1126-ACTD-12_B19	GR860903
66604379	KN-1126-ACTD-17_K05	GR860904
66604380	KN-1126-ACTD-16_L03	GR860905
66604381	KN-1126-ACTD-11_I15	GR860906
66604382	KN-1126-INTD-24_F24	GR860907
66604383	INTD4_B1_G10	GR860908
66604384	KN-1126-ACTD-14_P02	GR860909
66604385	KN-1126-INTD-20_B07	GR860910
66604386	KN-1126-INTD-24_D11	GR860911
66604387	KN-1126-INTD-21_A18	GR860912
66604388	KN-1126-INTD-20_P23	GR860913
66604389	INTD6_B2_G03	GR860914
66604390	KN-1126-ACTD-16_K23	GR860915
66604391	KN-1126-ACTD-15_J13	GR860916
66604392	KN-1126-ACTD-13_J05	GR860917
66604393	KN-1126-ACTD-14_A16	GR860918
66604394	INTD6_B1_B05	GR860919
66604395	KN-1126-ACTD-12_H07	GR860920
66604396	INTD8_A1_B05	GR860921
66604397	KN-1126-INTD-19_J19	GR860922
66604398	KN-1126-INTD-23_B05	GR860923
66604399	KN-1126-INTD-19_B04	GR860924
66604400	KN-1126-INTD-24_H14	GR860925
66604401	KN-1126-ACTD-17_H18	GR860926
66604402	KN-1126-ACTD-16_I08	GR860927
66604403	INTD6_B1_C02	GR860928
66604404	KN-1126-INTD-20_C15	GR860929
66604405	INTD10_B2_H04	GR860930
66604406	KN-1126-ACTD-15_C09	GR860931
66604407	KN-1126-INTD-23_C04	GR860932
66604408	KN-1126-INTD-22_N19	GR860933
66604409	INTD6_B1_A06	GR860934
66604410	INTD10_B1_F08	GR860935
66604411	KN-1126-INTD-25_I23	GR860936
66604412	KN-1126-INTD-19_H11	GR860937
66604413	KN-1126-ACTD-13_B21	GR860938
66604414	KN-1126-ACTD-16_J05	GR860939
66604415	INTD4_B2_G09	GR860940
66604416	INTD8_A2_G05	GR860941
66604417	KN-1126-ACTD-17_H21	GR860942
66604418	INTD6_B1_H12	GR860943
66604419	KN-1126-ACTD-16_H21	GR860944
66604420	KN-1126-INTD-24_M20	GR860945
66604421	KN-1126-ACTD-14_D14	GR860946
66604422	KN-1126-INTD-23_H20	GR860947
66604423	KN-1126-ACTD-17_E04	GR860948
66604424	KN-1126-INTD-23_I23	GR860949
66604425	KN-1126-ACTD-17_N08	GR860950
66604426	KN-1126-ACTD-12_K13	GR860951
66604427	INTD8_A1_F03	GR860952
66604428	KN-1126-ACTD-14_D07	GR860953
66604429	KN-1126-ACTD-13_L22	GR860954
66604430	INTD4_B1_F06	GR860955
66604431	KN-1126-INTD-24_F08	GR860956
66604432	KN-1126-ACTD-14_B11	GR860957
66604433	KN-1126-ACTD-11_P14	GR860958
66604434	KN-1126-INTD-19_L10	GR860959
66604435	KN-1126-INTD-21_N09	GR860960
66604436	KN-1126-INTD-23_I13	GR860961
66604437	KN-1126-INTD-19_K13	GR860962
66604438	INTD10_B2_B06	GR860963
66604439	KN-1126-INTD-25_C16	GR860964
66604440	KN-1126-INTD-21_I05	GR860965
66604441	INTD4_A1_G11	GR860966
66604442	KN-1126-ACTD-16_O13	GR860967
66604443	KN-1126-INTD-25_E18	GR860968
66604444	INTD8_B1_E12	GR860969
66604445	KN-1126-ACTD-17_E10	GR860970
66604446	KN-1126-INTD-23_K08	GR860971
66604447	KN-1126-ACTD-15_M20	GR860972
66604448	KN-1126-ACTD-18_A01	GR860973
66604449	INTD10_A2_E11	GR860974
66604450	KN-1126-INTD-25_C14	GR860975
66604451	KN-1126-ACTD-13_F19	GR860976
66604452	KN-1126-INTD-25_B18	GR860977
66604453	INTD8_B1_B04	GR860978
66604454	KN-1126-ACTD-11_N14	GR860979
66604455	KN-1126-ACTD-13_E14	GR860980
66604456	KN-1126-INTD-21_N05	GR860981
66604457	KN-1126-ACTD-16_J22	GR860982
66604458	INTD8_B2_G11	GR860983
66604459	KN-1126-INTD-26_L03	GR860984
66604460	INTD6_B1_C10	GR860985
66604461	KN-1126-ACTD-17_H20	GR860986
66604462	KN-1126-INTD-26_J13	GR860987
66604463	KN-1126-ACTD-18_O19	GR860988
66604464	KN-1126-INTD-25_F01	GR860989
66604465	KN-1126-INTD-22_A08	GR860990
66604466	KN-1126-INTD-24_D17	GR860991
66604467	KN-1126-ACTD-13_E23	GR860992
66604468	KN-1126-INTD-24_H18	GR860993
66604469	KN-1126-INTD-19_F08	GR860994
66604470	KN-1126-ACTD-16_M18	GR860995
66604471	KN-1126-INTD-21_P17	GR860996
66604472	KN-1126-ACTD-17_H09	GR860997
66604473	KN-1126-INTD-21_D24	GR860998
66604474	KN-1126-ACTD-13_O08	GR860999
66604475	KN-1126-ACTD-11_O04	GR861000
66604476	KN-1126-INTD-25_L04	GR861001
66604477	KN-1126-ACTD-16_F03	GR861002
66604478	KN-1126-INTD-23_J01	GR861003
66604479	KN-1126-INTD-19_G11	GR861004
66604480	KN-1126-ACTD-18_D03	GR861005
66604481	KN-1126-INTD-26_B13	GR861006
66604482	KN-1126-INTD-22_N24	GR861007
66604483	KN-1126-ACTD-13_O05	GR861008
66604484	INTD4_B2_G08	GR861009
66604485	KN-1126-ACTD-15_L16	GR861010
66604486	KN-1126-INTD-24_J10	GR861011
66604487	KN-1126-INTD-26_G24	GR861012
66604488	KN-1126-INTD-19_N23	GR861013
66604489	KN-1126-INTD-20_M11	GR861014
66604490	KN-1126-INTD-21_I24	GR861015
66604491	KN-1126-INTD-24_P01	GR861016
66604492	KN-1126-ACTD-15_I14	GR861017
66604493	KN-1126-INTD-19_C22	GR861018
66604494	INTD4_A2_G07	GR861019
66604495	KN-1126-INTD-26_F03	GR861020
66604496	KN-1126-INTD-26_E07	GR861021
66604497	KN-1126-ACTD-12_L05	GR861022
66604498	KN-1126-INTD-21_D11	GR861023
66604499	KN-1126-ACTD-15_O20	GR861024
66604500	INTD8_A1_H11	GR861025
66604501	KN-1126-INTD-24_F14	GR861026
66604502	KN-1126-INTD-24_D16	GR861027
66604503	KN-1126-ACTD-13_P12	GR861028
66604504	KN-1126-ACTD-16_O05	GR861029
66604505	KN-1126-ACTD-13_G02	GR861030
66604506	KN-1126-INTD-25_E10	GR861031
66604507	KN-1126-ACTD-15_C12	GR861032
66604508	KN-1126-ACTD-14_P12	GR861033
66604509	KN-1126-INTD-22_L04	GR861034
66604510	INTD4_A2_G11	GR861035
66604511	KN-1126-INTD-25_N20	GR861036
66604512	KN-1126-INTD-24_H11	GR861037
66604513	KN-1126-ACTD-14_L02	GR861038
66604514	KN-1126-ACTD-12_I20	GR861039
66604515	KN-1126-INTD-20_E09	GR861040
66604516	KN-1126-ACTD-12_G08	GR861041
66604517	KN-1126-ACTD-14_M10	GR861042
66604518	KN-1126-INTD-21_J13	GR861043
66604519	KN-1126-ACTD-14_I21	GR861044
66604520	KN-1126-INTD-23_M11	GR861045
66604521	KN-1126-ACTD-11_G10	GR861046
66604522	KN-1126-INTD-25_K04	GR861047
66604523	KN-1126-ACTD-16_M06	GR861048
66604524	KN-1126-ACTD-15_F03	GR861049
66604525	KN-1126-INTD-25_N23	GR861050
66604526	KN-1126-INTD-24_P21	GR861051
66604527	KN-1126-INTD-26_M10	GR861052
66604528	KN-1126-INTD-24_H05	GR861053
66604529	KN-1126-INTD-26_P14	GR861054
66604530	KN-1126-ACTD-14_P15	GR861055
66604531	KN-1126-ACTD-13_P20	GR861056
66604532	KN-1126-ACTD-11_B15	GR861057
66604533	INTD8_B1_F07	GR861058
66604534	KN-1126-INTD-19_C04	GR861059
66604535	KN-1126-INTD-21_H23	GR861060
66604536	KN-1126-INTD-19_G05	GR861061
66604537	INTD6_B1_F05	GR861062
66604538	KN-1126-INTD-26_I07	GR861063
66604539	KN-1126-ACTD-12_C20	GR861064
66604540	KN-1126-ACTD-13_L12	GR861065
66604541	KN-1126-ACTD-12_H16	GR861066
66604542	KN-1126-INTD-19_J11	GR861067
66604543	KN-1126-ACTD-16_K19	GR861068
66604544	KN-1126-ACTD-13_D08	GR861069
66604545	KN-1126-INTD-23_P10	GR861070
66604546	INTD4_A2_H02	GR861071
66604547	KN-1126-ACTD-14_H23	GR861072
66604548	INTD4_A1_C03	GR861073
66604549	KN-1126-ACTD-13_C01	GR861074
66604550	KN-1126-ACTD-13_K17	GR861075
66604551	KN-1126-ACTD-18_N20	GR861076
66604552	KN-1126-INTD-23_A17	GR861077
66604553	KN-1126-INTD-20_N06	GR861078
66604554	INTD6_B1_H03	GR861079
66604555	KN-1126-INTD-21_L05	GR861080
66604556	KN-1126-INTD-19_F18	GR861081
66604557	KN-1126-INTD-24_F05	GR861082
66604558	KN-1126-INTD-19_C02	GR861083
66604559	INTD4_A2_B02	GR861084
66604560	INTD6_B2_A05	GR861085
66604561	KN-1126-INTD-25_K24	GR861086
66604562	KN-1126-INTD-22_D23	GR861087
66604563	KN-1126-ACTD-13_K03	GR861088
66604564	KN-1126-INTD-21_H05	GR861089
66604565	KN-1126-INTD-20_K01	GR861090
66604566	KN-1126-INTD-24_G17	GR861091
66604567	KN-1126-ACTD-11_D21	GR861092
66604568	KN-1126-INTD-19_E02	GR861093
66604569	KN-1126-ACTD-13_H12	GR861094
66604570	INTD6_B2_C01	GR861095
66604571	KN-1126-ACTD-17_I01	GR861096
66604572	KN-1126-INTD-26_A04	GR861097
66604573	KN-1126-INTD-24_K15	GR861098
66604574	KN-1126-INTD-24_F19	GR861099
66604575	INTD8_A1_B09	GR861100
66604576	INTD8_A1_E08	GR861101
66604577	KN-1126-ACTD-11_O20	GR861102
66604578	KN-1126-ACTD-14_P13	GR861103
66604579	KN-1126-ACTD-12_B06	GR861104
66604580	KN-1126-INTD-21_N19	GR861105
66604581	KN-1126-ACTD-14_D18	GR861106
66604582	KN-1126-INTD-20_I21	GR861107
66604583	KN-1126-ACTD-16_G02	GR861108
66604584	KN-1126-ACTD-13_K14	GR861109
66604585	KN-1126-INTD-20_I15	GR861110
66604586	KN-1126-ACTD-16_J24	GR861111
66604587	KN-1126-ACTD-13_A22	GR861112
66604588	KN-1126-ACTD-16_C11	GR861113
66604589	KN-1126-INTD-20_L15	GR861114
66604590	KN-1126-ACTD-12_C23	GR861115
66604591	INTD8_B2_A03	GR861116
66604592	KN-1126-ACTD-15_C22	GR861117
66604593	KN-1126-INTD-26_D07	GR861118
66604594	KN-1126-INTD-24_N13	GR861119
66604595	KN-1126-INTD-26_N24	GR861120
66604596	KN-1126-INTD-19_C03	GR861121
66604597	INTD10_B1_F01	GR861122
66604598	INTD10_A2_C07	GR861123
66604599	KN-1126-ACTD-12_O08	GR861124
66604600	KN-1126-ACTD-12_O15	GR861125
66604601	KN-1126-ACTD-11_E20	GR861126
66604602	KN-1126-INTD-21_I06	GR861127
66604603	KN-1126-ACTD-13_E06	GR861128
66604604	KN-1126-ACTD-12_L24	GR861129
66604605	KN-1126-ACTD-12_F19	GR861130
66604606	KN-1126-ACTD-16_A10	GR861131
66604607	KN-1126-ACTD-14_K02	GR861132
66604608	KN-1126-ACTD-18_L21	GR861133
66604609	KN-1126-ACTD-18_O07	GR861134
66604610	KN-1126-ACTD-11_P06	GR861135
66604611	KN-1126-INTD-22_C04	GR861136
66604612	KN-1126-ACTD-15_N09	GR861137
66604613	KN-1126-INTD-25_P07	GR861138
66604614	KN-1126-ACTD-15_L17	GR861139
66604615	KN-1126-ACTD-15_M19	GR861140
66604616	KN-1126-ACTD-14_K05	GR861141
66604617	INTD4_A1_D08	GR861142
66604618	KN-1126-ACTD-14_A04	GR861143
66604619	KN-1126-INTD-23_G06	GR861144
66604620	KN-1126-INTD-23_A12	GR861145
66604621	KN-1126-INTD-19_A23	GR861146
66604622	KN-1126-ACTD-12_F15	GR861147
66604623	KN-1126-ACTD-11_L20	GR861148
66604624	KN-1126-ACTD-18_L17	GR861149
66604625	KN-1126-ACTD-16_I16	GR861150
66604626	KN-1126-ACTD-14_B20	GR861151
66604627	KN-1126-ACTD-12_G09	GR861152
66604628	INTD4_A1_H02	GR861153
66604629	INTD6_A2_G12	GR861154
66604630	KN-1126-ACTD-13_J15	GR861155
66604631	KN-1126-ACTD-14_D17	GR861156
66604632	INTD4_B2_H09	GR861157
66604633	KN-1126-ACTD-14_O19	GR861158
66604634	KN-1126-INTD-21_H06	GR861159
66604635	KN-1126-ACTD-14_B24	GR861160
66604636	KN-1126-ACTD-18_P11	GR861161
66604637	KN-1126-ACTD-13_I20	GR861162
66604638	KN-1126-INTD-23_N15	GR861163
66604639	KN-1126-INTD-19_O19	GR861164
66604640	KN-1126-ACTD-13_J12	GR861165
66604641	INTD10_A2_B03	GR861166
66604642	KN-1126-INTD-22_I09	GR861167
66604643	KN-1126-INTD-25_C11	GR861168
66604644	KN-1126-ACTD-18_F02	GR861169
66604645	KN-1126-INTD-26_J08	GR861170
66604646	KN-1126-INTD-26_I03	GR861171
66604647	KN-1126-ACTD-16_B11	GR861172
66604648	KN-1126-INTD-23_B18	GR861173
66604649	KN-1126-ACTD-11_H15	GR861174
66604650	KN-1126-ACTD-14_M11	GR861175
66604651	KN-1126-ACTD-16_B17	GR861176
66604652	KN-1126-ACTD-13_P24	GR861177
66604653	KN-1126-ACTD-16_F04	GR861178
66604654	KN-1126-ACTD-12_C07	GR861179
66604655	KN-1126-INTD-26_D21	GR861180
66604656	INTD10_B2_C10	GR861181
66604657	KN-1126-ACTD-15_A18	GR861182
66604658	KN-1126-ACTD-13_M05	GR861183
66604659	INTD6_A2_B04	GR861184
66604660	KN-1126-ACTD-12_D18	GR861185
66604661	KN-1126-INTD-23_H11	GR861186
66604662	KN-1126-ACTD-15_H07	GR861187
66604663	KN-1126-INTD-24_E22	GR861188
66604664	KN-1126-INTD-22_I24	GR861189
66604665	KN-1126-ACTD-12_L18	GR861190
66604666	KN-1126-ACTD-18_L19	GR861191
66604667	KN-1126-ACTD-15_K08	GR861192
66604668	KN-1126-INTD-23_N12	GR861193
66604669	INTD8_A2_E11	GR861194
66604670	INTD4_B2_D09	GR861195
66604671	KN-1126-INTD-26_K13	GR861196
66604672	KN-1126-ACTD-14_P11	GR861197
66604673	KN-1126-ACTD-15_K02	GR861198
66604674	KN-1126-INTD-19_G17	GR861199
66604675	KN-1126-ACTD-16_F21	GR861200
66604676	INTD4_B2_C06	GR861201
66604677	KN-1126-ACTD-15_B09	GR861202
66604678	KN-1126-INTD-25_K16	GR861203
66604679	KN-1126-ACTD-15_O06	GR861204
66604680	KN-1126-INTD-22_B22	GR861205
66604681	KN-1126-INTD-21_E19	GR861206
66604682	KN-1126-INTD-19_N10	GR861207
66604683	KN-1126-ACTD-12_N22	GR861208
66604684	KN-1126-ACTD-11_L05	GR861209
66604685	KN-1126-ACTD-11_P07	GR861210
66604686	KN-1126-ACTD-14_J22	GR861211
66604687	KN-1126-INTD-21_H15	GR861212
66604688	KN-1126-INTD-20_L14	GR861213
66604689	KN-1126-ACTD-18_N09	GR861214
66604690	KN-1126-ACTD-16_L23	GR861215
66604691	KN-1126-INTD-22_F08	GR861216
66604692	INTD6_A2_D11	GR861217
66604693	KN-1126-ACTD-17_K06	GR861218
66604694	KN-1126-INTD-23_P05	GR861219
66604695	KN-1126-ACTD-17_J16	GR861220
66604696	INTD10_A2_B05	GR861221
66604697	INTD6_A2_F12	GR861222
66604698	KN-1126-INTD-24_H17	GR861223
66604699	KN-1126-ACTD-15_F18	GR861224
66604700	INTD10_A2_A09	GR861225
66604701	KN-1126-ACTD-12_O10	GR861226
66604702	KN-1126-INTD-20_D13	GR861227
66604703	KN-1126-ACTD-18_G06	GR861228
66604704	KN-1126-ACTD-16_C02	GR861229
66604705	KN-1126-INTD-19_M13	GR861230
66604706	INTD10_B1_D02	GR861231
66604707	KN-1126-ACTD-18_N23	GR861232
66604708	KN-1126-ACTD-18_H05	GR861233
66604709	KN-1126-INTD-20_I10	GR861234
66604710	KN-1126-ACTD-13_I18	GR861235
66604711	KN-1126-ACTD-11_O12	GR861236
66604712	INTD8_A1_B06	GR861237
66604713	KN-1126-ACTD-12_J07	GR861238
66604714	INTD6_B2_E04	GR861239
66604715	KN-1126-INTD-23_H09	GR861240
66604716	KN-1126-INTD-25_I13	GR861241
66604717	KN-1126-INTD-25_I05	GR861242
66604718	KN-1126-INTD-21_A15	GR861243
66604719	INTD6_B1_C12	GR861244
66604720	KN-1126-INTD-26_H12	GR861245
66604721	INTD4_B2_D10	GR861246
66604722	KN-1126-INTD-23_D07	GR861247
66604723	KN-1126-ACTD-16_C19	GR861248
66604724	KN-1126-ACTD-18_J21	GR861249
66604725	KN-1126-ACTD-13_O07	GR861250
66604726	INTD8_B2_C11	GR861251
66604727	KN-1126-INTD-21_B14	GR861252
66604728	KN-1126-INTD-22_N02	GR861253
66604729	KN-1126-ACTD-16_H08	GR861254
66604730	KN-1126-ACTD-18_H23	GR861255
66604731	KN-1126-ACTD-18_E17	GR861256
66604732	KN-1126-ACTD-13_M14	GR861257
66604733	KN-1126-INTD-26_P04	GR861258
66604734	INTD8_A2_G03	GR861259
66604735	KN-1126-INTD-23_N01	GR861260
66604736	KN-1126-ACTD-13_D21	GR861261
66604737	KN-1126-ACTD-11_L14	GR861262
66604738	KN-1126-INTD-26_B21	GR861263
66604739	KN-1126-ACTD-13_J24	GR861264
66604740	KN-1126-INTD-25_B04	GR861265
66604741	KN-1126-INTD-24_G08	GR861266
66604742	KN-1126-ACTD-18_D10	GR861267
66604743	KN-1126-INTD-26_G10	GR861268
66604744	KN-1126-INTD-25_M24	GR861269
66604745	KN-1126-ACTD-17_E01	GR861270
66604746	KN-1126-INTD-24_P08	GR861271
66604747	KN-1126-ACTD-14_K15	GR861272
66604748	KN-1126-ACTD-14_B22	GR861273
66604749	KN-1126-INTD-26_F08	GR861274
66604750	KN-1126-ACTD-14_E22	GR861275
66604751	KN-1126-ACTD-17_C10	GR861276
66604752	INTD4_A1_G07	GR861277
66604753	KN-1126-INTD-25_O14	GR861278
66604754	KN-1126-ACTD-11_N23	GR861279
66604755	KN-1126-ACTD-11_H13	GR861280
66604756	KN-1126-ACTD-15_M12	GR861281
66604757	KN-1126-ACTD-13_F11	GR861282
66604758	KN-1126-ACTD-12_F16	GR861283
66604759	INTD6_A2_B08	GR861284
66604760	KN-1126-INTD-19_L11	GR861285
66604761	KN-1126-ACTD-11_B05	GR861286
66604762	INTD8_B1_G11	GR861287
66604763	KN-1126-ACTD-16_G09	GR861288
66604764	KN-1126-INTD-19_O03	GR861289
66604765	KN-1126-INTD-19_H07	GR861290
66604766	KN-1126-ACTD-18_H24	GR861291
66604767	KN-1126-ACTD-13_N20	GR861292
66604768	KN-1126-INTD-26_N17	GR861293
66604769	KN-1126-INTD-19_J24	GR861294
66604770	KN-1126-ACTD-13_D13	GR861295
66604771	KN-1126-INTD-26_H19	GR861296
66604772	KN-1126-ACTD-12_F09	GR861297
66604773	INTD10_B1_B03	GR861298
66604774	KN-1126-INTD-23_F21	GR861299
66604775	KN-1126-ACTD-16_P19	GR861300
66604776	KN-1126-INTD-20_N03	GR861301
66604777	KN-1126-INTD-22_O19	GR861302
66604778	KN-1126-INTD-26_A08	GR861303
66604779	KN-1126-ACTD-16_P16	GR861304
66604780	KN-1126-INTD-19_L15	GR861305
66604781	KN-1126-INTD-20_A12	GR861306
66604782	KN-1126-INTD-23_K19	GR861307
66604783	KN-1126-INTD-20_F23	GR861308
66604784	KN-1126-ACTD-14_G19	GR861309
66604785	KN-1126-ACTD-14_N06	GR861310
66604786	KN-1126-ACTD-11_N03	GR861311
66604787	KN-1126-INTD-20_L23	GR861312
66604788	KN-1126-INTD-20_G14	GR861313
66604789	KN-1126-INTD-26_E08	GR861314
66604790	KN-1126-ACTD-14_K01	GR861315
66604791	KN-1126-ACTD-18_G07	GR861316
66604792	KN-1126-ACTD-11_G09	GR861317
66604793	INTD4_B2_C11	GR861318
66604794	INTD4_A1_F10	GR861319
66604795	KN-1126-ACTD-16_O19	GR861320
66604796	KN-1126-ACTD-13_C16	GR861321
66604797	KN-1126-ACTD-11_A13	GR861322
66604798	KN-1126-INTD-21_K06	GR861323
66604799	KN-1126-INTD-22_F24	GR861324
66604800	KN-1126-ACTD-13_F06	GR861325
66604801	INTD6_B2_F05	GR861326
66604802	KN-1126-ACTD-18_P05	GR861327
66604803	INTD8_A1_E01	GR861328
66604804	KN-1126-ACTD-16_E08	GR861329
66604805	INTD6_A2_D04	GR861330
66604806	INTD8_B2_H10	GR861331
66604807	KN-1126-ACTD-15_I05	GR861332
66604808	KN-1126-INTD-20_P02	GR861333
66604809	KN-1126-ACTD-11_P15	GR861334
66604810	KN-1126-INTD-20_L04	GR861335
66604811	KN-1126-INTD-21_F21	GR861336
66604812	KN-1126-ACTD-18_G17	GR861337
66604813	KN-1126-INTD-23_D18	GR861338
66604814	INTD8_A2_B12	GR861339
66604815	KN-1126-INTD-22_G05	GR861340
66604816	KN-1126-INTD-23_C01	GR861341
66604817	KN-1126-INTD-22_N16	GR861342
66604818	KN-1126-INTD-25_N06	GR861343
66604819	KN-1126-INTD-22_F13	GR861344
66604820	KN-1126-INTD-20_J04	GR861345
66604821	KN-1126-ACTD-11_C06	GR861346
66604822	KN-1126-INTD-26_A17	GR861347
66604823	KN-1126-INTD-20_A11	GR861348
66604824	KN-1126-ACTD-18_E10	GR861349
66604825	KN-1126-ACTD-18_L22	GR861350
66604826	INTD4_B1_F02	GR861351
66604827	KN-1126-ACTD-12_O17	GR861352
66604828	KN-1126-ACTD-12_K09	GR861353
66604829	KN-1126-INTD-26_E02	GR861354
66604830	KN-1126-INTD-23_B12	GR861355
66604831	KN-1126-ACTD-14_C07	GR861356
66604832	KN-1126-ACTD-16_O07	GR861357
66604833	KN-1126-ACTD-14_A10	GR861358
66604834	KN-1126-ACTD-11_O02	GR861359
66604835	KN-1126-INTD-19_F14	GR861360
66604836	KN-1126-INTD-20_O03	GR861361
66604837	KN-1126-ACTD-15_N21	GR861362
66604838	INTD8_B1_G04	GR861363
66604839	KN-1126-INTD-25_C04	GR861364
66604840	KN-1126-ACTD-11_P11	GR861365
66604841	KN-1126-ACTD-18_B24	GR861366
66604842	INTD8_A2_D10	GR861367
66604843	KN-1126-INTD-25_A10	GR861368
66604844	KN-1126-INTD-21_P08	GR861369
66604845	KN-1126-ACTD-17_N02	GR861370
66604846	KN-1126-ACTD-12_B08	GR861371
66604847	INTD4_A2_E04	GR861372
66604848	INTD4_B2_F12	GR861373
66604849	KN-1126-ACTD-18_P06	GR861374
66604850	INTD6_B2_D06	GR861375
66604851	KN-1126-INTD-25_M16	GR861376
66604852	KN-1126-INTD-23_I24	GR861377
66604853	KN-1126-INTD-24_K02	GR861378
66604854	INTD6_B2_H07	GR861379
66604855	KN-1126-ACTD-18_H02	GR861380
66604856	KN-1126-ACTD-16_N13	GR861381
66604857	KN-1126-INTD-22_D11	GR861382
66604858	INTD10_A1_D02	GR861383
66604859	KN-1126-INTD-19_N08	GR861384
66604860	KN-1126-INTD-24_L06	GR861385
66604861	KN-1126-INTD-20_A17	GR861386
66604862	KN-1126-INTD-23_E06	GR861387
66604863	INTD8_A2_G01	GR861388
66604864	INTD4_A2_D05	GR861389
66604865	KN-1126-ACTD-11_L17	GR861390
66604866	INTD4_B1_C04	GR861391
66604867	KN-1126-INTD-21_B03	GR861392
66604868	KN-1126-INTD-24_G20	GR861393
66604869	KN-1126-ACTD-14_H04	GR861394
66604870	KN-1126-ACTD-14_L13	GR861395
66604871	KN-1126-INTD-20_H17	GR861396
66604872	KN-1126-INTD-25_H05	GR861397
66604873	KN-1126-ACTD-18_O24	GR861398
66604874	KN-1126-INTD-26_I20	GR861399
66604875	INTD8_B2_C01	GR861400
66604876	KN-1126-ACTD-16_N05	GR861401
66604877	INTD6_B1_D05	GR861402
66604878	KN-1126-INTD-20_I18	GR861403
66604879	KN-1126-ACTD-12_B04	GR861404
66604880	KN-1126-INTD-25_G13	GR861405
66604881	KN-1126-ACTD-13_G05	GR861406
66604882	KN-1126-ACTD-11_J13	GR861407
66604883	KN-1126-ACTD-14_J19	GR861408
66604884	KN-1126-INTD-26_C16	GR861409
66604885	KN-1126-INTD-23_H15	GR861410
66604886	KN-1126-INTD-23_C09	GR861411
66604887	KN-1126-ACTD-11_O10	GR861412
66604888	KN-1126-INTD-22_H05	GR861413
66604889	INTD8_A2_H10	GR861414
66604890	KN-1126-ACTD-16_L19	GR861415
66604891	KN-1126-INTD-22_A01	GR861416
66604892	KN-1126-INTD-21_N04	GR861417
66604893	KN-1126-INTD-21_M24	GR861418
66604894	KN-1126-ACTD-16_O17	GR861419
66604895	KN-1126-ACTD-14_I16	GR861420
66604896	INTD4_B2_C07	GR861421
66604897	KN-1126-INTD-23_N17	GR861422
66604898	KN-1126-ACTD-16_H19	GR861423
66604899	KN-1126-INTD-25_N15	GR861424
66604900	KN-1126-INTD-21_H18	GR861425
66604901	KN-1126-INTD-26_K17	GR861426
66604902	INTD4_A1_D02	GR861427
66604903	KN-1126-ACTD-15_L01	GR861428
66604904	KN-1126-INTD-26_L11	GR861429
66604905	INTD4_A1_F08	GR861430
66604906	KN-1126-ACTD-16_K16	GR861431
66604907	INTD8_B2_B06	GR861432
66604908	KN-1126-ACTD-11_D23	GR861433
66604909	KN-1126-ACTD-18_B09	GR861434
66604910	KN-1126-ACTD-11_D22	GR861435
66604911	KN-1126-INTD-22_P20	GR861436
66604912	KN-1126-INTD-25_B13	GR861437
66604913	KN-1126-ACTD-11_F24	GR861438
66604914	KN-1126-ACTD-14_B04	GR861439
66604915	INTD6_B2_G09	GR861440
66604916	KN-1126-INTD-26_D02	GR861441
66604917	KN-1126-INTD-19_B03	GR861442
66604918	INTD6_B1_B12	GR861443
66604919	KN-1126-INTD-21_I09	GR861444
66604920	KN-1126-ACTD-15_N22	GR861445
66604921	INTD8_A1_G08	GR861446
66604922	KN-1126-INTD-24_H21	GR861447
66604923	INTD4_A2_B03	GR861448
66604924	KN-1126-INTD-22_L11	GR861449
66604925	KN-1126-INTD-26_C10	GR861450
66604926	KN-1126-ACTD-16_L06	GR861451
66604927	KN-1126-ACTD-13_N04	GR861452
66604928	KN-1126-INTD-26_G01	GR861453
66604929	KN-1126-ACTD-11_K14	GR861454
66604930	KN-1126-INTD-22_A19	GR861455
66604931	KN-1126-INTD-21_B07	GR861456
66604932	KN-1126-INTD-24_M09	GR861457
66604933	KN-1126-ACTD-17_J10	GR861458
66604934	KN-1126-INTD-26_B22	GR861459
66604935	KN-1126-INTD-25_P22	GR861460
66604936	KN-1126-INTD-21_L09	GR861461
66604937	KN-1126-INTD-21_B10	GR861462
66604938	KN-1126-ACTD-15_F24	GR861463
66604939	KN-1126-INTD-25_P19	GR861464
66604940	KN-1126-INTD-20_K17	GR861465
66604941	KN-1126-INTD-24_E04	GR861466
66604942	KN-1126-INTD-24_B11	GR861467
66604943	KN-1126-INTD-21_L06	GR861468
66604944	KN-1126-ACTD-17_M12	GR861469
66604945	KN-1126-INTD-24_E15	GR861470
66604946	KN-1126-INTD-22_O03	GR861471
66604947	KN-1126-INTD-23_F01	GR861472
66604948	KN-1126-INTD-26_G19	GR861473
66604949	KN-1126-INTD-20_F04	GR861474
66604950	KN-1126-INTD-23_N09	GR861475
66604951	KN-1126-INTD-24_H13	GR861476
66604952	KN-1126-ACTD-11_G08	GR861477
66604953	KN-1126-INTD-22_C17	GR861478
66604954	INTD6_A1_D07	GR861479
66604955	KN-1126-INTD-23_M06	GR861480
66604956	INTD6_A2_E11	GR861481
66604957	KN-1126-ACTD-12_G17	GR861482
66604958	KN-1126-ACTD-12_B22	GR861483
66604959	KN-1126-INTD-23_H02	GR861484
66604960	INTD8_B1_B06	GR861485
66604961	KN-1126-ACTD-15_D13	GR861486
66604962	KN-1126-ACTD-13_F04	GR861487
66604963	KN-1126-INTD-26_G23	GR861488
66604964	KN-1126-ACTD-17_B16	GR861489
66604965	KN-1126-INTD-23_D06	GR861490
66604966	KN-1126-ACTD-18_H10	GR861491
66604967	KN-1126-INTD-22_C20	GR861492
66604968	KN-1126-INTD-19_F09	GR861493
66604969	INTD6_B1_A02	GR861494
66604970	KN-1126-ACTD-18_I15	GR861495
66604971	KN-1126-INTD-22_H08	GR861496
66604972	KN-1126-ACTD-18_O06	GR861497
66604973	KN-1126-INTD-26_E13	GR861498
66604974	KN-1126-ACTD-16_C20	GR861499
66604975	KN-1126-INTD-21_H12	GR861500
66604976	KN-1126-ACTD-11_J19	GR861501
66604977	KN-1126-ACTD-12_A20	GR861502
66604978	INTD6_B2_G06	GR861503
66604979	INTD4_A1_G02	GR861504
66604980	KN-1126-INTD-19_C24	GR861505
66604981	KN-1126-ACTD-16_G14	GR861506
66604982	KN-1126-ACTD-12_A18	GR861507
66604983	INTD4_A2_E08	GR861508
66604984	INTD10_A2_C08	GR861509
66604985	KN-1126-ACTD-13_N22	GR861510
66604986	KN-1126-ACTD-14_O23	GR861511
66604987	INTD10_A1_C06	GR861512
66604988	KN-1126-INTD-24_F12	GR861513
66604989	KN-1126-ACTD-18_A19	GR861514
66604990	KN-1126-INTD-24_N22	GR861515
66604991	KN-1126-ACTD-17_I16	GR861516
66604992	KN-1126-ACTD-15_L04	GR861517
66604993	KN-1126-ACTD-16_G18	GR861518
66604994	KN-1126-ACTD-13_G01	GR861519
66604995	INTD6_B1_A05	GR861520
66604996	KN-1126-ACTD-12_E19	GR861521
66604997	KN-1126-ACTD-13_E24	GR861522
66604998	KN-1126-ACTD-14_G09	GR861523
66604999	KN-1126-INTD-23_F14	GR861524
66605000	KN-1126-INTD-21_G18	GR861525
66605001	KN-1126-ACTD-14_L19	GR861526
66605002	KN-1126-INTD-21_P18	GR861527
66605003	KN-1126-INTD-21_O06	GR861528
66605004	KN-1126-ACTD-14_O09	GR861529
66605005	INTD8_B2_D01	GR861530
66605006	KN-1126-ACTD-15_G03	GR861531
66605007	INTD4_B1_B06	GR861532
66605008	KN-1126-ACTD-14_C11	GR861533
66605009	INTD4_A2_F09	GR861534
66605010	KN-1126-ACTD-17_L15	GR861535
66605011	KN-1126-ACTD-11_D15	GR861536
66605012	KN-1126-ACTD-15_P06	GR861537
66605013	INTD10_A1_C02	GR861538
66605014	KN-1126-ACTD-14_A08	GR861539
66605015	KN-1126-ACTD-11_D18	GR861540
66605016	INTD10_A1_H09	GR861541
66605017	KN-1126-ACTD-12_O19	GR861542
66605018	INTD6_A2_C12	GR861543
66605019	KN-1126-INTD-22_L02	GR861544
66605020	KN-1126-ACTD-14_D11	GR861545
66605021	INTD6_A2_D08	GR861546
66605022	INTD4_A2_C06	GR861547
66605023	INTD6_B1_G12	GR861548
66605024	KN-1126-INTD-19_B10	GR861549
66605025	INTD6_B2_E09	GR861550
66605026	KN-1126-ACTD-18_E02	GR861551
66605027	KN-1126-ACTD-12_B15	GR861552
66605028	INTD6_B1_E12	GR861553
66605029	KN-1126-ACTD-18_B01	GR861554
66605030	KN-1126-INTD-24_J04	GR861555
66605031	KN-1126-INTD-21_O12	GR861556
66605032	KN-1126-ACTD-15_J22	GR861557
66605033	KN-1126-ACTD-18_D15	GR861558
66605034	KN-1126-ACTD-16_P10	GR861559
66605035	KN-1126-INTD-24_A04	GR861560
66605036	KN-1126-INTD-20_B15	GR861561
66605037	INTD6_B1_D09	GR861562
66605038	KN-1126-INTD-22_O10	GR861563
66605039	KN-1126-ACTD-11_F23	GR861564
66605040	KN-1126-INTD-24_D21	GR861565
66605041	KN-1126-ACTD-16_P03	GR861566
66605042	KN-1126-INTD-19_I12	GR861567
66605043	KN-1126-ACTD-16_K14	GR861568
66605044	KN-1126-ACTD-14_O21	GR861569
66605045	INTD4_B2_F01	GR861570
66605046	KN-1126-INTD-19_P04	GR861571
66605047	KN-1126-ACTD-12_A07	GR861572
66605048	INTD6_A2_B02	GR861573
66605049	INTD4_A2_A03	GR861574
66605050	KN-1126-ACTD-16_M22	GR861575
66605051	KN-1126-ACTD-12_F11	GR861576
66605052	KN-1126-INTD-21_O13	GR861577
66605053	KN-1126-INTD-21_M02	GR861578
66605054	KN-1126-ACTD-12_N24	GR861579
66605055	KN-1126-INTD-21_E11	GR861580
66605056	KN-1126-ACTD-11_D05	GR861581
66605057	KN-1126-INTD-22_J22	GR861582
66605058	KN-1126-INTD-21_F01	GR861583
66605059	KN-1126-INTD-19_I19	GR861584
66605060	KN-1126-ACTD-12_G20	GR861585
66605061	INTD8_A2_E12	GR861586
66605062	KN-1126-INTD-22_B13	GR861587
66605063	KN-1126-INTD-26_J12	GR861588
66605064	KN-1126-INTD-21_H20	GR861589
66605065	KN-1126-ACTD-16_N08	GR861590
66605066	KN-1126-ACTD-14_D22	GR861591
66605067	KN-1126-INTD-23_D16	GR861592
66605068	KN-1126-ACTD-13_E22	GR861593
66605069	KN-1126-ACTD-18_G02	GR861594
66605070	KN-1126-INTD-25_K11	GR861595
66605071	KN-1126-ACTD-15_N13	GR861596
66605072	KN-1126-INTD-21_G09	GR861597
66605073	KN-1126-ACTD-11_M05	GR861598
66605074	KN-1126-INTD-21_D02	GR861599
66605075	KN-1126-INTD-23_G05	GR861600
66605076	INTD10_A1_D10	GR861601
66605077	KN-1126-ACTD-12_C08	GR861602
66605078	KN-1126-INTD-23_L17	GR861603
66605079	INTD10_B2_E03	GR861604
66605080	KN-1126-ACTD-11_O21	GR861605
66605081	KN-1126-INTD-22_C19	GR861606
66605082	KN-1126-INTD-20_E07	GR861607
66605083	INTD8_A2_F11	GR861608
66605084	KN-1126-INTD-26_I24	GR861609
66605085	KN-1126-INTD-19_K16	GR861610
66605086	INTD4_B1_B02	GR861611
66605087	KN-1126-INTD-20_G02	GR861612
66605088	KN-1126-INTD-22_H22	GR861613
66605089	KN-1126-INTD-22_N21	GR861614
66605090	INTD4_A1_B10	GR861615
66605091	KN-1126-ACTD-18_D17	GR861616
66605092	KN-1126-ACTD-13_L10	GR861617
66605093	KN-1126-INTD-25_C21	GR861618
66605094	KN-1126-INTD-22_D08	GR861619
66605095	KN-1126-ACTD-18_O02	GR861620
66605096	KN-1126-ACTD-14_M02	GR861621
66605097	KN-1126-ACTD-11_A19	GR861622
66605098	KN-1126-ACTD-11_M07	GR861623
66605099	INTD4_A2_H10	GR861624
66605100	KN-1126-INTD-26_F07	GR861625
66605101	KN-1126-ACTD-13_L24	GR861626
66605102	KN-1126-INTD-25_F11	GR861627
66605103	KN-1126-INTD-20_K14	GR861628
66605104	INTD8_B2_E10	GR861629
66605105	KN-1126-INTD-23_F06	GR861630
66605106	KN-1126-INTD-22_B18	GR861631
66605107	KN-1126-INTD-22_I20	GR861632
66605108	INTD10_A2_F04	GR861633
66605109	KN-1126-INTD-25_K05	GR861634
66605110	KN-1126-ACTD-14_N05	GR861635
66605111	KN-1126-INTD-23_K07	GR861636
66605112	KN-1126-INTD-20_C14	GR861637
66605113	KN-1126-ACTD-17_J15	GR861638
66605114	INTD10_A2_C12	GR861639
66605115	KN-1126-INTD-25_G01	GR861640
66605116	KN-1126-ACTD-11_N13	GR861641
66605117	INTD10_A2_G01	GR861642
66605118	INTD8_B2_A12	GR861643
66605119	KN-1126-ACTD-17_E06	GR861644
66605120	INTD8_A1_D12	GR861645
66605121	KN-1126-INTD-21_O04	GR861646
66605122	INTD8_A1_H07	GR861647
66605123	KN-1126-ACTD-17_M15	GR861648
66605124	KN-1126-INTD-19_E03	GR861649
66605125	KN-1126-INTD-20_P04	GR861650
66605126	KN-1126-ACTD-11_P04	GR861651
66605127	KN-1126-INTD-19_I21	GR861652
66605128	INTD4_B2_A04	GR861653
66605129	KN-1126-INTD-24_D05	GR861654
66605130	KN-1126-INTD-25_L24	GR861655
66605131	INTD8_A2_G08	GR861656
66605132	KN-1126-INTD-25_J10	GR861657
66605133	KN-1126-ACTD-11_J07	GR861658
66605134	KN-1126-ACTD-18_O10	GR861659
66605135	INTD6_A1_A06	GR861660
66605136	INTD6_A1_D05	GR861661
66605137	KN-1126-INTD-21_A02	GR861662
66605138	KN-1126-ACTD-16_D02	GR861663
66605139	KN-1126-INTD-25_M13	GR861664
66605140	KN-1126-INTD-22_N18	GR861665
66605141	KN-1126-INTD-25_O02	GR861666
66605142	KN-1126-INTD-22_M19	GR861667
66605143	KN-1126-ACTD-14_K06	GR861668
66605144	KN-1126-INTD-24_O01	GR861669
66605145	KN-1126-INTD-22_A05	GR861670
66605146	KN-1126-ACTD-13_A03	GR861671
66605147	INTD10_B2_G12	GR861672
66605148	KN-1126-INTD-24_A20	GR861673
66605149	KN-1126-ACTD-14_F15	GR861674
66605150	KN-1126-INTD-23_O24	GR861675
66605151	KN-1126-ACTD-16_O02	GR861676
66605152	KN-1126-ACTD-13_P21	GR861677
66605153	KN-1126-ACTD-14_M04	GR861678
66605154	KN-1126-ACTD-12_F20	GR861679
66605155	KN-1126-ACTD-11_C23	GR861680
66605156	KN-1126-ACTD-18_M12	GR861681
66605157	INTD8_A1_F02	GR861682
66605158	INTD4_A1_C12	GR861683
66605159	KN-1126-INTD-26_C21	GR861684
66605160	KN-1126-INTD-26_O15	GR861685
66605161	KN-1126-INTD-25_M07	GR861686
66605162	KN-1126-ACTD-11_H23	GR861687
66605163	KN-1126-INTD-22_M11	GR861688
66605164	INTD8_A1_E11	GR861689
66605165	KN-1126-INTD-24_J24	GR861690
66605166	INTD8_A2_B06	GR861691
66605167	KN-1126-INTD-19_J23	GR861692
66605168	KN-1126-INTD-24_K10	GR861693
66605169	KN-1126-ACTD-14_C06	GR861694
66605170	KN-1126-ACTD-15_M05	GR861695
66605171	KN-1126-ACTD-11_F08	GR861696
66605172	KN-1126-INTD-19_A08	GR861697
66605173	KN-1126-ACTD-12_F04	GR861698
66605174	KN-1126-ACTD-12_B02	GR861699
66605175	KN-1126-INTD-20_L17	GR861700
66605176	KN-1126-ACTD-14_B09	GR861701
66605177	KN-1126-INTD-21_I16	GR861702
66605178	KN-1126-INTD-23_P11	GR861703
66605179	KN-1126-INTD-19_G02	GR861704
66605180	KN-1126-ACTD-17_F09	GR861705
66605181	KN-1126-INTD-26_O01	GR861706
66605182	INTD8_A1_B07	GR861707
66605183	KN-1126-ACTD-16_E06	GR861708
66605184	KN-1126-ACTD-18_I23	GR861709
66605185	KN-1126-INTD-19_M12	GR861710
66605186	KN-1126-ACTD-18_O09	GR861711
66605187	KN-1126-ACTD-15_I19	GR861712
66605188	KN-1126-ACTD-18_P24	GR861713
66605189	KN-1126-INTD-22_L24	GR861714
66605190	KN-1126-ACTD-15_A22	GR861715
66605191	KN-1126-INTD-24_E01	GR861716
66605192	KN-1126-ACTD-12_P05	GR861717
66605193	KN-1126-ACTD-12_M09	GR861718
66605194	KN-1126-INTD-21_O22	GR861719
66605195	INTD4_A1_G04	GR861720
66605196	KN-1126-INTD-25_G17	GR861721
66605197	KN-1126-ACTD-18_I19	GR861722
66605198	KN-1126-ACTD-16_B02	GR861723
66605199	KN-1126-INTD-22_L13	GR861724
66605200	KN-1126-ACTD-18_D11	GR861725
66605201	KN-1126-ACTD-15_F08	GR861726
66605202	KN-1126-INTD-25_L21	GR861727
66605203	KN-1126-INTD-21_G11	GR861728
66605204	KN-1126-INTD-26_B03	GR861729
66605205	KN-1126-ACTD-18_O16	GR861730
66605206	KN-1126-ACTD-12_D19	GR861731
66605207	KN-1126-ACTD-11_I17	GR861732
66605208	KN-1126-ACTD-13_K18	GR861733
66605209	INTD10_B2_E12	GR861734
66605210	KN-1126-ACTD-16_O09	GR861735
66605211	KN-1126-ACTD-11_H17	GR861736
66605212	INTD10_A1_A01	GR861737
66605213	KN-1126-ACTD-13_G09	GR861738
66605214	INTD4_A2_H04	GR861739
66605215	INTD8_A1_A08	GR861740
66605216	KN-1126-ACTD-16_N01	GR861741
66605217	KN-1126-INTD-24_A12	GR861742
66605218	KN-1126-ACTD-18_B03	GR861743
66605219	KN-1126-INTD-20_L07	GR861744
66605220	KN-1126-ACTD-12_F03	GR861745
66605221	INTD10_A1_H08	GR861746
66605222	KN-1126-INTD-21_H24	GR861747
66605223	KN-1126-ACTD-15_N24	GR861748
66605224	KN-1126-ACTD-16_C16	GR861749
66605225	INTD6_B2_B07	GR861750
66605226	KN-1126-INTD-25_M14	GR861751
66605227	KN-1126-INTD-25_M11	GR861752
66605228	INTD10_A1_C08	GR861753
66605229	KN-1126-INTD-21_L22	GR861754
66605230	KN-1126-ACTD-14_D04	GR861755
66605231	KN-1126-ACTD-12_B05	GR861756
66605232	KN-1126-INTD-23_P01	GR861757
66605233	KN-1126-ACTD-15_M09	GR861758
66605234	KN-1126-ACTD-14_O15	GR861759
66605235	KN-1126-ACTD-11_J16	GR861760
66605236	INTD4_B1_D11	GR861761
66605237	KN-1126-ACTD-11_B04	GR861762
66605238	KN-1126-INTD-19_E09	GR861763
66605239	KN-1126-INTD-21_P01	GR861764
66605240	KN-1126-ACTD-17_H14	GR861765
66605241	INTD6_A2_F01	GR861766
66605242	KN-1126-INTD-24_H20	GR861767
66605243	KN-1126-INTD-20_D03	GR861768
66605244	KN-1126-INTD-21_C08	GR861769
66605245	KN-1126-INTD-21_K14	GR861770
66605246	KN-1126-ACTD-11_J01	GR861771
66605247	KN-1126-INTD-25_O03	GR861772
66605248	KN-1126-ACTD-18_N15	GR861773
66605249	KN-1126-ACTD-11_E22	GR861774
66605250	KN-1126-INTD-25_J07	GR861775
66605251	KN-1126-ACTD-15_L07	GR861776
66605252	KN-1126-INTD-19_E21	GR861777
66605253	INTD4_A2_C11	GR861778
66605254	INTD4_A2_A11	GR861779
66605255	KN-1126-ACTD-16_K02	GR861780
66605256	KN-1126-ACTD-18_C19	GR861781
66605257	KN-1126-INTD-23_O03	GR861782
66605258	KN-1126-ACTD-11_H09	GR861783
66605259	INTD8_B2_H06	GR861784
66605260	KN-1126-INTD-21_D06	GR861785
66605261	INTD6_B1_H07	GR861786
66605262	KN-1126-INTD-23_O16	GR861787
66605263	KN-1126-ACTD-12_N10	GR861788
66605264	KN-1126-INTD-24_C09	GR861789
66605265	KN-1126-INTD-23_N18	GR861790
66605266	INTD8_B2_G06	GR861791
66605267	KN-1126-INTD-25_L06	GR861792
66605268	KN-1126-ACTD-12_J04	GR861793
66605269	INTD10_A1_A05	GR861794
66605270	KN-1126-INTD-24_M01	GR861795
66605271	KN-1126-INTD-26_L14	GR861796
66605272	KN-1126-INTD-19_A13	GR861797
66605273	KN-1126-ACTD-18_K08	GR861798
66605274	KN-1126-ACTD-16_I12	GR861799
66605275	KN-1126-ACTD-16_G23	GR861800
66605276	KN-1126-ACTD-13_F12	GR861801
66605277	KN-1126-INTD-19_K17	GR861802
66605278	KN-1126-INTD-19_E08	GR861803
66605279	KN-1126-ACTD-16_B18	GR861804
66605280	INTD6_A1_E11	GR861805
66605281	KN-1126-INTD-21_K12	GR861806
66605282	KN-1126-INTD-19_E06	GR861807
66605283	KN-1126-ACTD-18_E21	GR861808
66605284	KN-1126-INTD-19_D14	GR861809
66605285	KN-1126-INTD-25_D23	GR861810
66605286	KN-1126-INTD-22_N12	GR861811
66605287	KN-1126-ACTD-15_B05	GR861812
66605288	KN-1126-ACTD-13_N19	GR861813
66605289	KN-1126-INTD-25_E16	GR861814
66605290	KN-1126-ACTD-13_I12	GR861815
66605291	KN-1126-ACTD-12_D23	GR861816
66605292	KN-1126-ACTD-15_M11	GR861817
66605293	KN-1126-ACTD-16_E04	GR861818
66605294	KN-1126-INTD-26_B15	GR861819
66605295	KN-1126-INTD-21_A21	GR861820
66605296	KN-1126-INTD-19_F04	GR861821
66605297	KN-1126-ACTD-16_D04	GR861822
66605298	KN-1126-ACTD-14_K22	GR861823
66605299	KN-1126-INTD-24_H08	GR861824
66605300	KN-1126-ACTD-14_A18	GR861825
66605301	INTD10_B1_E07	GR861826
66605302	KN-1126-INTD-19_K08	GR861827
66605303	INTD8_B2_C05	GR861828
66605304	KN-1126-ACTD-13_G17	GR861829
66605305	KN-1126-ACTD-16_C15	GR861830
66605306	INTD10_A2_C01	GR861831
66605307	KN-1126-INTD-21_B06	GR861832
66605308	KN-1126-ACTD-14_H07	GR861833
66605309	KN-1126-INTD-22_K07	GR861834
66605310	INTD4_B2_E08	GR861835
66605311	KN-1126-INTD-25_N09	GR861836
66605312	KN-1126-ACTD-16_P14	GR861837
66605313	KN-1126-ACTD-12_J01	GR861838
66605314	KN-1126-INTD-24_J08	GR861839
66605315	KN-1126-ACTD-13_E15	GR861840
66605316	KN-1126-ACTD-12_K24	GR861841
66605317	KN-1126-ACTD-11_D04	GR861842
66605318	KN-1126-INTD-26_C17	GR861843
66605319	KN-1126-INTD-26_E23	GR861844
66605320	KN-1126-ACTD-18_O04	GR861845
66605321	KN-1126-ACTD-16_K21	GR861846
66605322	KN-1126-ACTD-14_F21	GR861847
66605323	KN-1126-INTD-22_B02	GR861848
66605324	KN-1126-INTD-22_K12	GR861849
66605325	KN-1126-INTD-21_P13	GR861850
66605326	KN-1126-ACTD-17_C16	GR861851
66605327	KN-1126-ACTD-13_I09	GR861852
66605328	KN-1126-ACTD-12_H17	GR861853
66605329	KN-1126-INTD-20_N12	GR861854
66605330	KN-1126-ACTD-13_E08	GR861855
66605331	KN-1126-ACTD-14_G20	GR861856
66605332	INTD8_A2_A12	GR861857
66605333	KN-1126-INTD-22_J18	GR861858
66605334	KN-1126-INTD-22_A11	GR861859
66605335	KN-1126-ACTD-14_C20	GR861860
66605336	INTD4_B2_B12	GR861861
66605337	KN-1126-INTD-26_C19	GR861862
66605338	KN-1126-INTD-21_C14	GR861863
66605339	KN-1126-ACTD-15_D12	GR861864
66605340	KN-1126-ACTD-17_J17	GR861865
66605341	KN-1126-INTD-21_H14	GR861866
66605342	INTD4_A1_F12	GR861867
66605343	INTD4_B2_H07	GR861868
66605344	KN-1126-ACTD-15_H10	GR861869
66605345	KN-1126-ACTD-14_G05	GR861870
66605346	KN-1126-INTD-22_H16	GR861871
66605347	KN-1126-INTD-20_C16	GR861872
66605348	KN-1126-INTD-20_D22	GR861873
66605349	KN-1126-ACTD-14_C10	GR861874
66605350	KN-1126-INTD-22_C24	GR861875
66605351	KN-1126-ACTD-13_I21	GR861876
66605352	KN-1126-INTD-26_M17	GR861877
66605353	KN-1126-INTD-26_M04	GR861878
66605354	KN-1126-ACTD-17_C23	GR861879
66605355	KN-1126-INTD-21_C04	GR861880
66605356	KN-1126-ACTD-16_F01	GR861881
66605357	INTD4_B1_C08	GR861882
66605358	KN-1126-INTD-19_N17	GR861883
66605359	KN-1126-ACTD-13_G22	GR861884
66605360	KN-1126-INTD-23_M23	GR861885
66605361	KN-1126-ACTD-12_A16	GR861886
66605362	KN-1126-INTD-23_J03	GR861887
66605363	KN-1126-INTD-23_N19	GR861888
66605364	KN-1126-ACTD-14_B12	GR861889
66605365	INTD4_A1_B07	GR861890
66605366	KN-1126-INTD-21_G07	GR861891
66605367	KN-1126-ACTD-18_D21	GR861892
66605368	KN-1126-INTD-22_F23	GR861893
66605369	KN-1126-INTD-25_I08	GR861894
66605370	KN-1126-INTD-19_C09	GR861895
66605371	KN-1126-ACTD-13_O06	GR861896
66605372	KN-1126-INTD-19_A05	GR861897
66605373	INTD8_B2_A11	GR861898
66605374	KN-1126-INTD-26_E06	GR861899
66605375	KN-1126-ACTD-14_M12	GR861900
66605376	KN-1126-ACTD-12_A08	GR861901
66605377	INTD2_A2_E05	GR861902
66605378	KN-1126-ACTD-15_E20	GR861903
66605379	KN-1126-ACTD-14_O12	GR861904
66605380	KN-1126-ACTD-12_L11	GR861905
66605381	KN-1126-INTD-24_G14	GR861906
66605382	KN-1126-ACTD-11_A14	GR861907
66605383	INTD8_B1_C03	GR861908
66605384	KN-1126-INTD-22_K09	GR861909
66605385	KN-1126-INTD-20_B24	GR861910
66605386	KN-1126-ACTD-18_L13	GR861911
66605387	KN-1126-ACTD-11_L09	GR861912
66605388	KN-1126-INTD-23_M05	GR861913
66605389	KN-1126-INTD-23_A09	GR861914
66605390	KN-1126-ACTD-16_O03	GR861915
66605391	KN-1126-INTD-24_L20	GR861916
66605392	KN-1126-ACTD-13_I22	GR861917
66605393	KN-1126-ACTD-14_E16	GR861918
66605394	KN-1126-INTD-22_L17	GR861919
66605395	KN-1126-INTD-21_P19	GR861920
66605396	KN-1126-ACTD-14_P18	GR861921
66605397	KN-1126-INTD-24_J09	GR861922
66605398	KN-1126-INTD-24_P19	GR861923
66605399	KN-1126-ACTD-13_F07	GR861924
66605400	KN-1126-INTD-20_G21	GR861925
66605401	KN-1126-ACTD-18_J19	GR861926
66605402	KN-1126-ACTD-15_A09	GR861927
66605403	KN-1126-INTD-21_J11	GR861928
66605404	KN-1126-ACTD-13_K24	GR861929
66605405	KN-1126-INTD-19_F23	GR861930
66605406	KN-1126-ACTD-13_I07	GR861931
66605407	KN-1126-ACTD-11_H01	GR861932
66605408	KN-1126-INTD-22_A17	GR861933
66605409	KN-1126-INTD-25_F15	GR861934
66605410	KN-1126-INTD-19_D03	GR861935
66605411	KN-1126-ACTD-17_B06	GR861936
66605412	KN-1126-ACTD-18_O13	GR861937
66605413	KN-1126-INTD-20_O12	GR861938
66605414	KN-1126-ACTD-18_A04	GR861939
66605415	INTD6_B1_B11	GR861940
66605416	KN-1126-ACTD-12_B10	GR861941
66605417	INTD6_B2_B04	GR861942
66605418	KN-1126-INTD-19_P17	GR861943
66605419	KN-1126-ACTD-14_N20	GR861944
66605420	INTD8_A1_E12	GR861945
66605421	KN-1126-INTD-19_D22	GR861946
66605422	KN-1126-INTD-19_C20	GR861947
66605423	INTD10_B1_H02	GR861948
66605424	KN-1126-ACTD-14_C03	GR861949
66605425	KN-1126-ACTD-15_D17	GR861950
66605426	INTD10_B1_C04	GR861951
66605427	KN-1126-INTD-24_F17	GR861952
66605428	KN-1126-ACTD-18_O17	GR861953
66605429	KN-1126-INTD-24_H06	GR861954
66605430	KN-1126-INTD-23_D11	GR861955
66605431	KN-1126-ACTD-15_F09	GR861956
66605432	KN-1126-ACTD-15_K06	GR861957
66605433	KN-1126-ACTD-12_K01	GR861958
66605434	KN-1126-INTD-23_B15	GR861959
66605435	KN-1126-INTD-19_O06	GR861960
66605436	KN-1126-INTD-23_E19	GR861961
66605437	KN-1126-ACTD-13_C10	GR861962
66605438	KN-1126-ACTD-11_I03	GR861963
66605439	KN-1126-ACTD-13_C07	GR861964
66605440	KN-1126-INTD-21_E06	GR861965
66605441	KN-1126-ACTD-15_E13	GR861966
66605442	KN-1126-ACTD-13_B24	GR861967
66605443	KN-1126-ACTD-16_N07	GR861968
66605444	KN-1126-INTD-25_P08	GR861969
66605445	KN-1126-ACTD-15_J20	GR861970
66605446	KN-1126-ACTD-12_G22	GR861971
66605447	KN-1126-INTD-25_O13	GR861972
66605448	KN-1126-ACTD-11_O11	GR861973
66605449	INTD10_A1_G11	GR861974
66605450	KN-1126-INTD-24_O11	GR861975
66605451	KN-1126-ACTD-17_N20	GR861976
66605452	KN-1126-ACTD-14_A20	GR861977
66605453	KN-1126-INTD-21_I07	GR861978
66605454	KN-1126-INTD-19_K05	GR861979
66605455	KN-1126-ACTD-12_G05	GR861980
66605456	KN-1126-ACTD-18_M07	GR861981
66605457	KN-1126-INTD-19_N12	GR861982
66605458	KN-1126-INTD-22_I05	GR861983
66605459	INTD4_A1_A04	GR861984
66605460	KN-1126-ACTD-12_O13	GR861985
66605461	KN-1126-INTD-19_H10	GR861986
66605462	KN-1126-ACTD-11_H02	GR861987
66605463	KN-1126-ACTD-14_D10	GR861988
66605464	INTD10_A1_B12	GR861989
66605465	KN-1126-INTD-24_H10	GR861990
66605466	INTD6_A2_C07	GR861991
66605467	KN-1126-ACTD-14_O18	GR861992
66605468	KN-1126-ACTD-16_J20	GR861993
66605469	KN-1126-INTD-21_D03	GR861994
66605470	KN-1126-INTD-24_I07	GR861995
66605471	KN-1126-ACTD-18_A10	GR861996
66605472	KN-1126-ACTD-18_D02	GR861997
66605473	KN-1126-ACTD-15_N01	GR861998
66605474	KN-1126-ACTD-14_P19	GR861999
66605475	KN-1126-INTD-24_A07	GR862000
66605476	INTD10_B1_B01	GR862001
66605477	KN-1126-INTD-25_A21	GR862002
66605478	KN-1126-ACTD-14_N16	GR862003
66605479	INTD4_B2_H01	GR862004
66605480	KN-1126-INTD-26_F21	GR862005
66605481	INTD4_B2_A05	GR862006
66605482	KN-1126-INTD-19_D23	GR862007
66605483	KN-1126-ACTD-18_J11	GR862008
66605484	KN-1126-ACTD-18_F20	GR862009
66605485	KN-1126-ACTD-12_L22	GR862010
66605486	KN-1126-INTD-25_G03	GR862011
66605487	KN-1126-INTD-22_N09	GR862012
66605488	KN-1126-ACTD-15_D05	GR862013
66605489	KN-1126-INTD-21_E20	GR862014
66605490	KN-1126-ACTD-17_F23	GR862015
66605491	KN-1126-ACTD-13_I08	GR862016
66605492	KN-1126-INTD-26_G05	GR862017
66605493	KN-1126-INTD-26_P08	GR862018
66605494	KN-1126-ACTD-16_L09	GR862019
66605495	KN-1126-ACTD-15_G17	GR862020
66605496	INTD10_B2_D01	GR862021
66605497	KN-1126-INTD-26_B12	GR862022
66605498	KN-1126-INTD-23_M15	GR862023
66605499	KN-1126-INTD-25_N07	GR862024
66605500	KN-1126-ACTD-15_E16	GR862025
66605501	INTD10_B2_G05	GR862026
66605502	KN-1126-ACTD-17_O01	GR862027
66605503	KN-1126-INTD-25_F23	GR862028
66605504	KN-1126-INTD-24_O18	GR862029
66605505	KN-1126-ACTD-11_A11	GR862030
66605506	KN-1126-ACTD-15_K12	GR862031
66605507	KN-1126-ACTD-12_K14	GR862032
66605508	KN-1126-ACTD-15_M13	GR862033
66605509	INTD8_B2_F04	GR862034
66605510	KN-1126-INTD-25_H19	GR862035
66605511	KN-1126-ACTD-12_M07	GR862036
66605512	INTD6_B2_E01	GR862037
66605513	KN-1126-INTD-25_H02	GR862038
66605514	KN-1126-INTD-25_K21	GR862039
66605515	KN-1126-ACTD-18_L15	GR862040
66605516	KN-1126-INTD-23_A14	GR862041
66605517	KN-1126-ACTD-14_G04	GR862042
66605518	KN-1126-ACTD-12_C21	GR862043
66605519	KN-1126-INTD-22_O11	GR862044
66605520	KN-1126-INTD-21_N08	GR862045
66605521	KN-1126-ACTD-15_L09	GR862046
66605522	INTD6_A1_F02	GR862047
66605523	KN-1126-INTD-20_L01	GR862048
66605524	KN-1126-ACTD-16_K04	GR862049
66605525	INTD4_A2_H11	GR862050
66605526	INTD4_B2_B10	GR862051
66605527	KN-1126-INTD-25_G07	GR862052
66605528	KN-1126-ACTD-14_B19	GR862053
66605529	KN-1126-INTD-21_O03	GR862054
66605530	KN-1126-INTD-21_B17	GR862055
66605531	KN-1126-ACTD-12_N12	GR862056
66605532	KN-1126-INTD-24_G11	GR862057
66605533	INTD6_B1_C07	GR862058
66605534	KN-1126-INTD-25_E05	GR862059
66605535	KN-1126-ACTD-18_H04	GR862060
66605536	KN-1126-ACTD-12_L04	GR862061
66605537	INTD4_A1_A03	GR862062
66605538	KN-1126-INTD-26_E05	GR862063
66605539	KN-1126-ACTD-12_L07	GR862064
66605540	KN-1126-ACTD-12_I10	GR862065
66605541	KN-1126-INTD-22_O22	GR862066
66605542	KN-1126-ACTD-16_J16	GR862067
66605543	KN-1126-ACTD-17_A08	GR862068
66605544	KN-1126-ACTD-11_M01	GR862069
66605545	KN-1126-ACTD-12_D05	GR862070
66605546	INTD8_A1_D04	GR862071
66605547	KN-1126-ACTD-12_E18	GR862072
66605548	KN-1126-ACTD-15_F06	GR862073
66605549	KN-1126-ACTD-14_E05	GR862074
66605550	KN-1126-ACTD-12_K10	GR862075
66605551	KN-1126-ACTD-12_G21	GR862076
66605552	KN-1126-INTD-21_B23	GR862077
66605553	INTD6_A2_F02	GR862078
66605554	INTD6_B1_C03	GR862079
66605555	KN-1126-INTD-24_F13	GR862080
66605556	KN-1126-INTD-25_K19	GR862081
66605557	KN-1126-ACTD-13_G04	GR862082
66605558	KN-1126-ACTD-17_K03	GR862083
66605559	INTD4_B2_F09	GR862084
66605560	KN-1126-ACTD-11_B02	GR862085
66605561	KN-1126-INTD-22_G14	GR862086
66605562	KN-1126-ACTD-18_N05	GR862087
66605563	KN-1126-ACTD-13_C12	GR862088
66605564	INTD10_B1_D12	GR862089
66605565	KN-1126-ACTD-15_L14	GR862090
66605566	KN-1126-INTD-22_O08	GR862091
66605567	KN-1126-ACTD-18_C22	GR862092
66605568	KN-1126-INTD-23_H19	GR862093
66605569	KN-1126-INTD-22_G01	GR862094
66605570	KN-1126-INTD-25_A02	GR862095
66605571	KN-1126-ACTD-12_D21	GR862096
66605572	KN-1126-INTD-23_E16	GR862097
66605573	KN-1126-ACTD-12_L09	GR862098
66605574	KN-1126-ACTD-18_K24	GR862099
66605575	INTD8_B1_D01	GR862100
66605576	KN-1126-INTD-21_G22	GR862101
66605577	KN-1126-ACTD-18_H09	GR862102
66605578	INTD8_A2_A01	GR862103
66605579	INTD8_A2_C04	GR862104
66605580	MAS31	GR862105
66605581	KN-1126-ACTD-14_H05	GR862106
66605582	INTD8_B2_D02	GR862107
66605583	KN-1126-INTD-21_O18	GR862108
66605584	KN-1126-ACTD-18_N17	GR862109
66605585	INTD6_B2_D10	GR862110
66605586	KN-1126-ACTD-14_I10	GR862111
66605587	KN-1126-INTD-21_O23	GR862112
66605588	KN-1126-ACTD-13_G12	GR862113
66605589	INTD6_A1_F08	GR862114
66605590	KN-1126-INTD-19_N20	GR862115
66605591	KN-1126-INTD-26_F24	GR862116
66605592	KN-1126-INTD-19_H22	GR862117
66605593	KN-1126-INTD-20_K02	GR862118
66605594	KN-1126-ACTD-13_H10	GR862119
66605595	KN-1126-ACTD-15_A21	GR862120
66605596	KN-1126-ACTD-14_N12	GR862121
66605597	KN-1126-ACTD-14_A11	GR862122
66605598	KN-1126-INTD-19_F19	GR862123
66605599	KN-1126-INTD-19_E10	GR862124
66605600	KN-1126-INTD-22_F16	GR862125
66605601	KN-1126-INTD-19_O10	GR862126
66605602	KN-1126-INTD-25_B03	GR862127
66605603	INTD8_A2_H06	GR862128
66605604	KN-1126-INTD-26_B11	GR862129
66605605	KN-1126-ACTD-16_A07	GR862130
66605606	INTD6_A1_G05	GR862131
66605607	KN-1126-ACTD-12_H01	GR862132
66605608	KN-1126-INTD-22_I22	GR862133
66605609	KN-1126-ACTD-12_N15	GR862134
66605610	KN-1126-INTD-26_J23	GR862135
66605611	KN-1126-INTD-19_O11	GR862136
66605612	KN-1126-INTD-19_J17	GR862137
66605613	INTD6_A1_A09	GR862138
66605614	KN-1126-INTD-19_A21	GR862139
66605615	KN-1126-ACTD-12_E08	GR862140
66605616	KN-1126-INTD-19_G12	GR862141
66605617	INTD4_A2_G10	GR862142
66605618	KN-1126-ACTD-16_M24	GR862143
66605619	KN-1126-INTD-21_F15	GR862144
66605620	KN-1126-ACTD-17_L12	GR862145
66605621	KN-1126-INTD-20_I03	GR862146
66605622	KN-1126-INTD-23_I18	GR862147
66605623	KN-1126-INTD-25_M02	GR862148
66605624	KN-1126-ACTD-18_P13	GR862149
66605625	KN-1126-ACTD-16_I10	GR862150
66605626	KN-1126-INTD-21_H03	GR862151
66605627	KN-1126-INTD-19_N09	GR862152
66605628	KN-1126-INTD-19_F06	GR862153
66605629	KN-1126-INTD-23_J15	GR862154
66605630	INTD6_A1_C07	GR862155
66605631	KN-1126-ACTD-17_L24	GR862156
66605632	KN-1126-INTD-19_M17	GR862157
66605633	KN-1126-ACTD-18_P22	GR862158
66605634	KN-1126-INTD-26_I13	GR862159
66605635	KN-1126-INTD-21_H22	GR862160
66605636	KN-1126-ACTD-11_G20	GR862161
66605637	KN-1126-INTD-24_C11	GR862162
66605638	INTD8_B2_C07	GR862163
66605639	KN-1126-INTD-23_B02	GR862164
66605640	KN-1126-INTD-19_J02	GR862165
66605641	KN-1126-INTD-24_K17	GR862166
66605642	KN-1126-INTD-20_K08	GR862167
66605643	KN-1126-INTD-20_M17	GR862168
66605644	KN-1126-ACTD-15_A11	GR862169
66605645	KN-1126-ACTD-11_H03	GR862170
66605646	INTD6_B1_H10	GR862171
66605647	INTD4_A2_F06	GR862172
66605648	INTD6_B2_B09	GR862173
66605649	KN-1126-ACTD-18_C20	GR862174
66605650	INTD4_B2_D08	GR862175
66605651	KN-1126-ACTD-14_C15	GR862176
66605652	KN-1126-ACTD-13_J08	GR862177
66605653	INTD4_B1_B07	GR862178
66605654	KN-1126-INTD-23_M03	GR862179
66605655	INTD4_B2_A06	GR862180
66605656	KN-1126-INTD-19_O14	GR862181
66605657	KN-1126-ACTD-11_G21	GR862182
66605658	INTD8_B2_E02	GR862183
66605659	KN-1126-INTD-25_K14	GR862184
66605660	KN-1126-INTD-25_O21	GR862185
66605661	KN-1126-INTD-19_M14	GR862186
66605662	KN-1126-INTD-25_N22	GR862187
66605663	INTD8_A1_G06	GR862188
66605664	KN-1126-ACTD-11_K06	GR862189
66605665	KN-1126-ACTD-13_B06	GR862190
66605666	KN-1126-INTD-25_P21	GR862191
66605667	KN-1126-INTD-26_I09	GR862192
66605668	KN-1126-ACTD-16_J15	GR862193
66605669	KN-1126-INTD-25_E13	GR862194
66605670	KN-1126-INTD-23_P18	GR862195
66605671	KN-1126-ACTD-16_F24	GR862196
66605672	INTD10_B1_E11	GR862197
66605673	INTD10_B2_E04	GR862198
66605674	KN-1126-INTD-19_A17	GR862199
66605675	KN-1126-INTD-23_H16	GR862200
66605676	KN-1126-ACTD-18_C08	GR862201
66605677	KN-1126-ACTD-12_D15	GR862202
66605678	KN-1126-ACTD-15_N04	GR862203
66605679	KN-1126-ACTD-18_J15	GR862204
66605680	INTD4_B1_B01	GR862205
66605681	INTD10_B2_B04	GR862206
66605682	KN-1126-INTD-23_P22	GR862207
66605683	KN-1126-ACTD-11_I06	GR862208
66605684	KN-1126-INTD-26_P12	GR862209
66605685	KN-1126-INTD-22_J19	GR862210
66605686	KN-1126-INTD-23_L09	GR862211
66605687	KN-1126-INTD-24_L09	GR862212
66605688	KN-1126-ACTD-14_E10	GR862213
66605689	KN-1126-INTD-19_O02	GR862214
66605690	KN-1126-ACTD-16_C09	GR862215
66605691	KN-1126-ACTD-11_H24	GR862216
66605692	KN-1126-ACTD-15_D07	GR862217
66605693	KN-1126-INTD-19_D04	GR862218
66605694	KN-1126-ACTD-13_E05	GR862219
66605695	KN-1126-INTD-21_L01	GR862220
66605696	KN-1126-ACTD-11_E18	GR862221
66605697	KN-1126-ACTD-13_B18	GR862222
66605698	KN-1126-ACTD-18_O21	GR862223
66605699	KN-1126-INTD-23_E20	GR862224
66605700	KN-1126-ACTD-14_N14	GR862225
66605701	KN-1126-INTD-26_K14	GR862226
66605702	KN-1126-ACTD-16_F07	GR862227
66605703	KN-1126-ACTD-15_N15	GR862228
66605704	INTD4_B1_C10	GR862229
66605705	KN-1126-ACTD-14_O22	GR862230
66605706	INTD10_A2_B11	GR862231
66605707	KN-1126-ACTD-18_M13	GR862232
66605708	INTD6_A2_A02	GR862233
66605709	INTD4_A2_F01	GR862234
66605710	KN-1126-ACTD-18_B04	GR862235
66605711	INTD4_B1_B05	GR862236
66605712	KN-1126-INTD-21_A08	GR862237
66605713	INTD10_A2_F01	GR862238
66605714	KN-1126-INTD-24_I10	GR862239
66605715	INTD10_A2_G05	GR862240
66605716	KN-1126-INTD-26_A22	GR862241
66605717	KN-1126-ACTD-12_C02	GR862242
66605718	KN-1126-ACTD-14_L06	GR862243
66605719	KN-1126-ACTD-14_G02	GR862244
66605720	KN-1126-ACTD-13_G19	GR862245
66605721	KN-1126-INTD-21_B19	GR862246
66605722	KN-1126-INTD-19_P02	GR862247
66605723	KN-1126-ACTD-16_A01	GR862248
66605724	INTD4_A2_H12	GR862249
66605725	KN-1126-ACTD-11_C14	GR862250
66605726	KN-1126-ACTD-11_K13	GR862251
66605727	INTD8_B2_D04	GR862252
66605728	KN-1126-INTD-21_J04	GR862253
66605729	KN-1126-ACTD-14_D12	GR862254
66605730	KN-1126-INTD-25_F19	GR862255
66605731	KN-1126-ACTD-15_N06	GR862256
66605732	KN-1126-ACTD-11_D16	GR862257
66605733	KN-1126-ACTD-11_N01	GR862258
66605734	KN-1126-ACTD-14_G14	GR862259
66605735	KN-1126-INTD-19_D19	GR862260
66605736	KN-1126-ACTD-15_H16	GR862261
66605737	KN-1126-ACTD-16_P12	GR862262
66605738	KN-1126-ACTD-15_C01	GR862263
66605739	KN-1126-INTD-25_L07	GR862264
66605740	KN-1126-INTD-23_B01	GR862265
66605741	INTD6_B1_H04	GR862266
66605742	INTD6_B1_A03	GR862267
66605743	KN-1126-INTD-26_H14	GR862268
66605744	KN-1126-INTD-26_G03	GR862269
66605745	KN-1126-ACTD-12_C10	GR862270
66605746	INTD6_B2_C08	GR862271
66605747	KN-1126-INTD-24_D03	GR862272
66605748	KN-1126-INTD-21_N15	GR862273
66605749	KN-1126-ACTD-14_F24	GR862274
66605750	KN-1126-ACTD-12_F18	GR862275
66605751	KN-1126-INTD-26_G16	GR862276
66605752	KN-1126-ACTD-14_I05	GR862277
66605753	INTD10_B2_B07	GR862278
66605754	KN-1126-ACTD-18_M17	GR862279
66605755	KN-1126-ACTD-11_P16	GR862280
66605756	KN-1126-ACTD-13_K09	GR862281
66605757	KN-1126-ACTD-11_B06	GR862282
66605758	KN-1126-ACTD-13_O19	GR862283
66605759	KN-1126-INTD-21_I18	GR862284
66605760	INTD10_A1_A10	GR862285
66605761	KN-1126-INTD-26_K02	GR862286
66605762	KN-1126-ACTD-15_G22	GR862287
66605763	KN-1126-INTD-20_K11	GR862288
66605764	INTD6_A2_A03	GR862289
66605765	INTD10_B1_H09	GR862290
66605766	KN-1126-INTD-26_H20	GR862291
66605767	INTD6_A2_C03	GR862292
66605768	KN-1126-INTD-25_M10	GR862293
66605769	INTD8_B1_G05	GR862294
66605770	KN-1126-ACTD-12_J18	GR862295
66605771	KN-1126-INTD-24_D12	GR862296
66605772	KN-1126-ACTD-14_B10	GR862297
66605773	KN-1126-INTD-24_M23	GR862298
66605774	INTD4_A1_B06	GR862299
66605775	KN-1126-INTD-20_H22	GR862300
66605776	KN-1126-ACTD-12_C01	GR862301
66605777	KN-1126-INTD-22_P16	GR862302
66605778	KN-1126-ACTD-13_K20	GR862303
66605779	KN-1126-INTD-20_F11	GR862304
66605780	KN-1126-ACTD-13_J23	GR862305
66605781	KN-1126-ACTD-13_J22	GR862306
66605782	KN-1126-ACTD-17_I11	GR862307
66605783	KN-1126-ACTD-13_O09	GR862308
66605784	INTD8_A2_H04	GR862309
66605785	KN-1126-INTD-23_L19	GR862310
66605786	INTD4_B1_F07	GR862311
66605787	KN-1126-INTD-22_B03	GR862312
66605788	KN-1126-INTD-22_F15	GR862313
66605789	KN-1126-ACTD-18_G08	GR862314
66605790	KN-1126-ACTD-18_E13	GR862315
66605791	INTD4_B2_H12	GR862316
66605792	KN-1126-INTD-26_P02	GR862317
66605793	KN-1126-ACTD-11_F17	GR862318
66605794	KN-1126-INTD-19_J09	GR862319
66605795	KN-1126-ACTD-13_M07	GR862320
66605796	KN-1126-ACTD-15_O02	GR862321
66605797	KN-1126-ACTD-12_K07	GR862322
66605798	INTD8_A2_A04	GR862323
66605799	KN-1126-INTD-23_D12	GR862324
66605800	KN-1126-ACTD-18_N04	GR862325
66605801	KN-1126-ACTD-18_O20	GR862326
66605802	KN-1126-ACTD-18_N14	GR862327
66605803	KN-1126-ACTD-11_A05	GR862328
66605804	KN-1126-ACTD-16_I21	GR862329
66605805	INTD8_A1_E03	GR862330
66605806	KN-1126-INTD-22_C06	GR862331
66605807	KN-1126-INTD-23_O04	GR862332
66605808	KN-1126-INTD-22_J20	GR862333
66605809	KN-1126-INTD-23_P03	GR862334
66605810	KN-1126-INTD-23_I15	GR862335
66605811	INTD4_A1_B09	GR862336
66605812	KN-1126-INTD-19_K18	GR862337
66605813	MAS21	GR862338
66605814	KN-1126-INTD-25_A05	GR862339
66605815	INTD8_B2_B11	GR862340
66605816	INTD4_B1_C12	GR862341
66605817	KN-1126-ACTD-14_N08	GR862342
66605818	INTD6_B2_E07	GR862343
66605819	INTD6_B1_B07	GR862344
66605820	KN-1126-INTD-24_G21	GR862345
66605821	INTD4_B1_E09	GR862346
66605822	INTD4_A2_F10	GR862347
66605823	INTD4_B2_A11	GR862348
66605824	KN-1126-ACTD-13_M24	GR862349
66605825	KN-1126-INTD-24_C13	GR862350
66605826	KN-1126-INTD-20_K03	GR862351
66605827	KN-1126-ACTD-15_G15	GR862352
66605828	INTD8_A2_A03	GR862353
66605829	KN-1126-ACTD-15_L13	GR862354
66605830	KN-1126-INTD-25_C15	GR862355
66605831	KN-1126-INTD-19_F13	GR862356
66605832	KN-1126-INTD-21_A10	GR862357
66605833	KN-1126-ACTD-15_B13	GR862358
66605834	KN-1126-ACTD-12_E15	GR862359
66605835	KN-1126-ACTD-18_H19	GR862360
66605836	KN-1126-ACTD-12_P09	GR862361
66605837	INTD10_B2_B05	GR862362
66605838	KN-1126-ACTD-16_J03	GR862363
66605839	KN-1126-INTD-25_E14	GR862364
66605840	KN-1126-INTD-22_P13	GR862365
66605841	KN-1126-ACTD-16_F10	GR862366
66605842	KN-1126-INTD-24_B21	GR862367
66605843	INTD8_B2_F12	GR862368
66605844	KN-1126-INTD-21_H19	GR862369
66605845	KN-1126-ACTD-18_H22	GR862370
66605846	KN-1126-INTD-26_C12	GR862371
66605847	KN-1126-ACTD-14_B23	GR862372
66605848	INTD4_A1_B08	GR862373
66605849	KN-1126-INTD-20_G12	GR862374
66605850	KN-1126-INTD-21_D07	GR862375
66605851	KN-1126-INTD-26_H03	GR862376
66605852	KN-1126-INTD-25_J21	GR862377
66605853	KN-1126-INTD-26_P01	GR862378
66605854	KN-1126-INTD-23_P09	GR862379
66605855	KN-1126-ACTD-15_L08	GR862380
66605856	KN-1126-ACTD-11_C05	GR862381
66605857	INTD10_B1_A10	GR862382
66605858	KN-1126-INTD-26_B17	GR862383
66605859	KN-1126-INTD-21_C15	GR862384
66605860	INTD10_A2_B02	GR862385
66605861	KN-1126-ACTD-15_A19	GR862386
66605862	INTD4_A2_B08	GR862387
66605863	KN-1126-ACTD-16_F09	GR862388
66605864	KN-1126-ACTD-14_L18	GR862389
66605865	KN-1126-ACTD-12_F24	GR862390
66605866	KN-1126-INTD-22_I17	GR862391
66605867	KN-1126-INTD-24_F21	GR862392
66605868	KN-1126-INTD-22_A06	GR862393
66605869	KN-1126-ACTD-13_O02	GR862394
66605870	KN-1126-ACTD-13_L23	GR862395
66605871	KN-1126-INTD-26_K06	GR862396
66605872	KN-1126-INTD-21_J24	GR862397
66605873	KN-1126-ACTD-13_B23	GR862398
66605874	INTD6_B2_D08	GR862399
66605875	KN-1126-INTD-20_H01	GR862400
66605876	KN-1126-INTD-25_L23	GR862401
66605877	KN-1126-ACTD-14_J24	GR862402
66605878	KN-1126-INTD-20_B23	GR862403
66605879	KN-1126-ACTD-16_H04	GR862404
66605880	KN-1126-ACTD-12_K16	GR862405
66605881	INTD10_A2_A04	GR862406
66605882	KN-1126-INTD-20_H02	GR862407
66605883	KN-1126-ACTD-17_O10	GR862408
66605884	KN-1126-ACTD-15_I16	GR862409
66605885	KN-1126-ACTD-17_J01	GR862410
66605886	KN-1126-INTD-22_D12	GR862411
[truncated: 5,117 more rows]
