# Supplementary material for: Transcriptome survey of the anhydrobiotic tardigrade Milnesium tardigradum in comparison with Hypsibius dujardini and Richtersius coronifer
Source: BMC Genomics. 2010 Mar 12;11:168. doi: 10.1186/1471-2164-11-168 (PMC2848246; doi:10.1186/1471-2164-11-168)
Supplement: Additional file 2 — GO-enrichment analysis statistics of M. tardigradum datasets. This file contains details about the GO-enrichment analysis between the active and inactive stage of M. tardigradum using GOSSIP. A list of enriched ESTs is provided. [file 1471-2164-11-168-S2.XLS]

## Sheet: GO-enrichment analysis
GOSSIP-result
Test-set: M. tardigradum inactive stage / Reference-set: M. tardigradum active stage.
GO Term	Name	FDR	FWER	single test p-Value	# in test group	# in reference group	# non annot test	# non annot reference group	Over/Under	GO namespace
GO:0022607	cellular component assembly	0.000922614	0.000230627	3.36546e-06	24	74	1031	1133	under	BP
GO:0065003	macromolecular complex assembly	0.00377317	0.00346252	4.28237e-05	20	60	1035	1147	under	BP
GO:0051276	chromosome organization and biogenesis	0.00377317	0.00376607	4.59935e-05	12	45	1043	1162	under	BP
GO:0006325	establishment and/or maintenance of chromatin architecture	0.00504358	0.00813585	0.000104408	12	43	1043	1164	under	BP
GO:0006323	DNA packaging	0.00504358	0.00813585	0.000104408	12	43	1043	1164	under	BP
GO:0000786	nucleosome	0.00504358	0.0125299	0.000151037	3	23	1052	1184	under	CC
GO:0006334	nucleosome assembly	0.00504358	0.0125299	0.000151037	3	23	1052	1184	under	BP
GO:0006333	chromatin assembly or disassembly	0.00504358	0.0125299	0.000151037	3	23	1052	1184	under	BP
GO:0031497	chromatin assembly	0.00504358	0.0125299	0.000151037	3	23	1052	1184	under	BP
GO:0003677	DNA binding	0.00920926	0.0252577	0.000279624	19	53	1036	1154	under	MF
GO:0000785	chromatin	0.00920926	0.0272503	0.00030969	4	24	1051	1183	under	CC
GO:0065004	protein-DNA complex assembly	0.0114918	0.0366606	0.000394278	8	32	1047	1175	under	BP
GO:0005694	chromosome	0.0157597	0.0601306	0.000604986	7	29	1048	1178	under	CC
GO:0006417	regulation of translation	0.0157597	0.0605538	0.000616185	18	49	1037	1158	under	BP
GO:0006767	water-soluble vitamin metabolic process	0.0157597	0.0639689	0.000625019	1	15	1054	1192	under	BP
GO:0045182	translation regulator activity	0.0157597	0.0678516	0.000687492	13	40	1042	1167	under	MF
GO:0009889	regulation of biosynthetic process	0.0157597	0.0684664	0.000694416	20	52	1035	1155	under	BP
GO:0031326	regulation of cellular biosynthetic process	0.0160238	0.073293	0.000775553	19	50	1036	1157	under	BP
GO:0044427	chromosomal part	0.0181089	0.0865728	0.000924551	6	26	1049	1181	under	CC
GO:0050794	regulation of cellular process	0.0207893	0.105395	0.00103521	104	171	951	1036	under	BP
GO:0008135	translation factor activity, nucleic acid binding	0.0207893	0.108056	0.00107912	12	37	1043	1170	under	MF
GO:0006766	vitamin metabolic process	0.0297573	0.157286	0.00158749	2	16	1053	1191	under	BP
GO:0051246	regulation of protein metabolic process	0.0301699	0.165602	0.00171385	23	54	1032	1153	under	BP
GO:0031323	regulation of cellular metabolic process	0.0430396	0.235895	0.00229707	70	121	985	1086	under	BP

## Sheet: Enriched gene lists
GO:0022607 TERM: P:cellular component assembly DEF: A cellular process that results in the assembly of a part of the cell.
Reference-Set	Test-Set
KN-1126-ACTD-11_H01_M13-FP.abi|nottrimmed	KN-1126-INTD-24_P06_M13-FP.abi|nottrimmed
KN-1126-ACTD-18_K23_M13-FP.abi|nottrimmed	KN-1126-INTD-25_G08_M13-FP.abi|nottrimmed
ACTD1_A1_F01-M13-RP.abi|nottrimmed	KN-1126-INTD-25_O19_M13-FP.abi|nottrimmed
KN-1126-ACTD-14_D22_M13-FP.abi|nottrimmed	INTD6_B1_H03-M13-RP.ab1|nottrimmed
KN-1126-ACTD-11_F24_M13-FP.abi|nottrimmed	KN-1126-INTD-21_C05_M13-FP.abi|nottrimmed
KN-1126-ACTD-18_O19_M13-FP.abi|nottrimmed	KN-1126-INTD-21_L07_M13-FP.abi|nottrimmed
KN-1126-ACTD-14_C10_M13-FP.abi|nottrimmed	KN-1126-INTD-22_E05_M13-FP.abi|nottrimmed
KN-1126-ACTD-14_L11_M13-FP.abi|nottrimmed	KN-1126-INTD-23_E12_M13-FP.abi|nottrimmed
ACTD7_A2_C01-M13-RP.ab1|nottrimmed	INTD6_A2_F05-M13-RP.ab1|nottrimmed
ACTD3_B1_G12_M13-FP.abi|nottrimmed	KN-1126-INTD-23_L03_M13-FP.abi|nottrimmed
ACTD3_A2_C06_M13-FP.abi|nottrimmed	INTD2_A1_F07-M13-RP.abi|nottrimmed
ACTD7_B1_F08-M13-RP.ab1|nottrimmed	KN-1126-INTD-25_F24_M13-FP.abi|nottrimmed
ACTD5_B1_G05-M13-RP.ab1|nottrimmed	INTD2_B1_F07-M13-RP.abi|nottrimmed
ACTD5_B2_C10-M13-RP.ab1|nottrimmed	INTD4_B2_G12_M13-FP.abi|nottrimmed
KN-1126-ACTD-13_M03_M13-FP.abi|nottrimmed	KN-1126-INTD-22_G09_M13-FP.abi|nottrimmed
KN-1126-ACTD-11_D18_M13-FP.abi|nottrimmed	KN-1126-INTD-20_E07_M13-FP.abi|nottrimmed
KN-1126-ACTD-13_O20_M13-FP.abi|nottrimmed	KN-1126-INTD-20_B08_M13-FP.abi|nottrimmed
ACTD9_A1_C06-M13-RP.ab1|nottrimmed	KN-1126-INTD-24_F04_M13-FP.abi|nottrimmed
KN-1126-ACTD-14_F21_M13-FP.abi|nottrimmed	INTD4_A1_C03_M13-FP.abi|nottrimmed
ACTD3_B2_F04_M13-FP.abi|nottrimmed	INTD4_A2_B03_M13-FP.abi|nottrimmed
ACTD1_B1_B09-M13-RP.abi|nottrimmed	INTD4_A2_G11_M13-FP.abi|nottrimmed
KN-1126-ACTD-16_P03_M13-FP.abi|nottrimmed	KN-1126-INTD-25_L14_M13-FP.abi|nottrimmed
ACTD7_B1_C07-M13-RP.ab1|nottrimmed	KN-1126-INTD-19_F09_M13-FP.abi|nottrimmed
KN-1126-ACTD-14_O12_M13-FP.abi|nottrimmed	INTD4_A2_B09_M13-FP.abi|nottrimmed
KN-1126-ACTD-16_I12_M13-FP.abi|nottrimmed	INTD2_B2_A03-M13-RP.abi|nottrimmed
KN-1126-ACTD-15_L01_M13-FP.abi|nottrimmed	KN-1126-INTD-21_H20_M13-FP.abi|nottrimmed
KN-1126-ACTD-14_H05_M13-FP.abi|nottrimmed	KN-1126-INTD-25_L03_M13-FP.abi|nottrimmed
ACTD1_A1_H01-M13-RP.abi|nottrimmed	KN-1126-INTD-22_F14_M13-FP.abi|nottrimmed
ACTD1_B1_B12-M13-RP.abi|nottrimmed	KN-1126-INTD-22_E02_M13-FP.abi|nottrimmed
KN-1126-ACTD-18_L05_M13-FP.abi|nottrimmed	KN-1126-INTD-22_L13_M13-FP.abi|nottrimmed
KN-1126-ACTD-18_I04_M13-FP.abi|nottrimmed	INTD4_B2_A03_M13-FP.abi|nottrimmed
KN-1126-ACTD-17_M14_M13-FP.abi|nottrimmed	INTD2_B2_A11-M13-RP.abi|nottrimmed
KN-1126-ACTD-16_P06_M13-FP.abi|nottrimmed
KN-1126-ACTD-16_L21_M13-FP.abi|nottrimmed
KN-1126-ACTD-16_H07_M13-FP.abi|nottrimmed
KN-1126-ACTD-15_L06_M13-FP.abi|nottrimmed
KN-1126-ACTD-15_E11_M13-FP.abi|nottrimmed
KN-1126-ACTD-15_C14_M13-FP.abi|nottrimmed
KN-1126-ACTD-14_A12_M13-FP.abi|nottrimmed
KN-1126-ACTD-13_M22_M13-FP.abi|nottrimmed
KN-1126-ACTD-13_M09_M13-FP.abi|nottrimmed
KN-1126-ACTD-13_H06_M13-FP.abi|nottrimmed
KN-1126-ACTD-13_E21_M13-FP.abi|nottrimmed
KN-1126-ACTD-13_B06_M13-FP.abi|nottrimmed
KN-1126-ACTD-12_M10_M13-FP.abi|nottrimmed
KN-1126-ACTD-12_J10_M13-FP.abi|nottrimmed
KN-1126-ACTD-12_E12_M13-FP.abi|nottrimmed
KN-1126-ACTD-12_C01_M13-FP.abi|nottrimmed
KN-1126-ACTD-12_A18_M13-FP.abi|nottrimmed
KN-1126-ACTD-11_M17_M13-FP.abi|nottrimmed
KN-1126-ACTD-11_M06_M13-FP.abi|nottrimmed
KN-1126-ACTD-11_J19_M13-FP.abi|nottrimmed
KN-1126-ACTD-11_H05_M13-FP.abi|nottrimmed
KN-1126-ACTD-11_E24_M13-FP.abi|nottrimmed
KN-1126-ACTD-11_D02_M13-FP.abi|nottrimmed
ACTD9_B2_E09-M13-RP.ab1|nottrimmed
ACTD9_B1_G01-M13-RP.ab1|nottrimmed
ACTD9_B1_E09-M13-RP.ab1|nottrimmed
ACTD9_B1_D10-M13-RP.ab1|nottrimmed
ACTD9_A2_B12-M13-RP.ab1|nottrimmed
ACTD7_B1_E10-M13-RP.ab1|nottrimmed
ACTD7_A2_C12-M13-RP.ab1|nottrimmed
ACTD7_A2_B05-M13-RP.ab1|nottrimmed
ACTD7_A2_A07-M13-RP.ab1|nottrimmed
ACTD7_A2_A01-M13-RP.ab1|nottrimmed
ACTD7_A1_G08-M13-RP.ab1|nottrimmed
ACTD7_A1_C10-M13-RP.ab1|nottrimmed
ACTD5_B2_F11-M13-RP.ab1|nottrimmed
ACTD5_A2_H03-M13-RP.ab1|nottrimmed
ACTD5_A2_G05-M13-RP.ab1|nottrimmed
ACTD5_A2_E03-M13-RP.ab1|nottrimmed
ACTD5_A1_E12-M13-RP.ab1|nottrimmed
ACTD5_A1_B02-M13-RP.ab1|nottrimmed
ACTD5_A1_B01-M13-RP.ab1|nottrimmed
ACTD3_B1_E06_M13-FP.abi|nottrimmed
ACTD3_A2_F01_M13-FP.abi|nottrimmed
ACTD3_A2_A01_M13-FP.abi|nottrimmed
ACTD1_B2_H01-M13-RP.abi|nottrimmed
ACTD1_B1_F07-M13-RP.abi|nottrimmed
ACTD1_A2_H12-M13-RP.abi|nottrimmed
ACTD1_A2_H01-M13-RP.abi|nottrimmed
ACTD1_A2_B05-M13-RP.abi|nottrimmed
ACTD1_A1_H10-M13-RP.abi|nottrimmed
ACTD1_A1_D12-M13-RP.abi|nottrimmed
GO:0065003 TERM: P:macromolecular complex assembly DEF: The aggregation arrangement and bonding together of a set of macromolecules to form a complex.
Reference-Set	Test-Set
KN-1126-ACTD-11_H01_M13-FP.abi|nottrimmed	KN-1126-INTD-24_P06_M13-FP.abi|nottrimmed
KN-1126-ACTD-18_K23_M13-FP.abi|nottrimmed	KN-1126-INTD-25_G08_M13-FP.abi|nottrimmed
ACTD1_A1_F01-M13-RP.abi|nottrimmed	KN-1126-INTD-25_O19_M13-FP.abi|nottrimmed
KN-1126-ACTD-11_F24_M13-FP.abi|nottrimmed	INTD6_B1_H03-M13-RP.ab1|nottrimmed
KN-1126-ACTD-14_C10_M13-FP.abi|nottrimmed	KN-1126-INTD-21_C05_M13-FP.abi|nottrimmed
KN-1126-ACTD-14_L11_M13-FP.abi|nottrimmed	KN-1126-INTD-23_E12_M13-FP.abi|nottrimmed
ACTD7_A2_C01-M13-RP.ab1|nottrimmed	INTD6_A2_F05-M13-RP.ab1|nottrimmed
ACTD3_B1_G12_M13-FP.abi|nottrimmed	KN-1126-INTD-23_L03_M13-FP.abi|nottrimmed
ACTD3_A2_C06_M13-FP.abi|nottrimmed	INTD2_A1_F07-M13-RP.abi|nottrimmed
ACTD7_B1_F08-M13-RP.ab1|nottrimmed	INTD2_B1_F07-M13-RP.abi|nottrimmed
ACTD5_B1_G05-M13-RP.ab1|nottrimmed	INTD4_B2_G12_M13-FP.abi|nottrimmed
ACTD5_B2_C10-M13-RP.ab1|nottrimmed	KN-1126-INTD-22_G09_M13-FP.abi|nottrimmed
KN-1126-ACTD-13_M03_M13-FP.abi|nottrimmed	KN-1126-INTD-20_E07_M13-FP.abi|nottrimmed
KN-1126-ACTD-13_O20_M13-FP.abi|nottrimmed	KN-1126-INTD-20_B08_M13-FP.abi|nottrimmed
KN-1126-ACTD-14_F21_M13-FP.abi|nottrimmed	KN-1126-INTD-24_F04_M13-FP.abi|nottrimmed
ACTD3_B2_F04_M13-FP.abi|nottrimmed	INTD4_A1_C03_M13-FP.abi|nottrimmed
ACTD1_B1_B09-M13-RP.abi|nottrimmed	INTD4_A2_B03_M13-FP.abi|nottrimmed
KN-1126-ACTD-16_P03_M13-FP.abi|nottrimmed	INTD4_A2_G11_M13-FP.abi|nottrimmed
ACTD7_B1_C07-M13-RP.ab1|nottrimmed	KN-1126-INTD-25_L14_M13-FP.abi|nottrimmed
KN-1126-ACTD-14_O12_M13-FP.abi|nottrimmed	KN-1126-INTD-19_F09_M13-FP.abi|nottrimmed
KN-1126-ACTD-16_I12_M13-FP.abi|nottrimmed	INTD4_A2_B09_M13-FP.abi|nottrimmed
KN-1126-ACTD-15_L01_M13-FP.abi|nottrimmed	INTD2_B2_A03-M13-RP.abi|nottrimmed
KN-1126-ACTD-14_H05_M13-FP.abi|nottrimmed	KN-1126-INTD-21_H20_M13-FP.abi|nottrimmed
ACTD1_A1_H01-M13-RP.abi|nottrimmed	KN-1126-INTD-25_L03_M13-FP.abi|nottrimmed
ACTD1_B1_B12-M13-RP.abi|nottrimmed	KN-1126-INTD-22_F14_M13-FP.abi|nottrimmed
KN-1126-ACTD-18_L05_M13-FP.abi|nottrimmed	KN-1126-INTD-22_E02_M13-FP.abi|nottrimmed
KN-1126-ACTD-18_I04_M13-FP.abi|nottrimmed	KN-1126-INTD-22_L13_M13-FP.abi|nottrimmed
KN-1126-ACTD-17_M14_M13-FP.abi|nottrimmed	INTD4_B2_A03_M13-FP.abi|nottrimmed
KN-1126-ACTD-16_P06_M13-FP.abi|nottrimmed	INTD2_B2_A11-M13-RP.abi|nottrimmed
KN-1126-ACTD-16_L21_M13-FP.abi|nottrimmed
KN-1126-ACTD-16_H07_M13-FP.abi|nottrimmed
KN-1126-ACTD-15_E11_M13-FP.abi|nottrimmed
KN-1126-ACTD-15_C14_M13-FP.abi|nottrimmed
KN-1126-ACTD-14_A12_M13-FP.abi|nottrimmed
KN-1126-ACTD-13_M22_M13-FP.abi|nottrimmed
KN-1126-ACTD-13_H06_M13-FP.abi|nottrimmed
KN-1126-ACTD-13_E21_M13-FP.abi|nottrimmed
KN-1126-ACTD-12_M10_M13-FP.abi|nottrimmed
KN-1126-ACTD-12_J10_M13-FP.abi|nottrimmed
KN-1126-ACTD-12_E12_M13-FP.abi|nottrimmed
KN-1126-ACTD-12_C01_M13-FP.abi|nottrimmed
KN-1126-ACTD-12_A18_M13-FP.abi|nottrimmed
KN-1126-ACTD-11_M17_M13-FP.abi|nottrimmed
KN-1126-ACTD-11_M06_M13-FP.abi|nottrimmed
KN-1126-ACTD-11_J19_M13-FP.abi|nottrimmed
KN-1126-ACTD-11_H05_M13-FP.abi|nottrimmed
KN-1126-ACTD-11_D02_M13-FP.abi|nottrimmed
ACTD9_B2_E09-M13-RP.ab1|nottrimmed
ACTD9_B1_G01-M13-RP.ab1|nottrimmed
ACTD9_B1_E09-M13-RP.ab1|nottrimmed
ACTD9_B1_D10-M13-RP.ab1|nottrimmed
ACTD9_A2_B12-M13-RP.ab1|nottrimmed
ACTD7_B1_E10-M13-RP.ab1|nottrimmed
ACTD7_A2_C12-M13-RP.ab1|nottrimmed
ACTD7_A2_B05-M13-RP.ab1|nottrimmed
ACTD7_A2_A07-M13-RP.ab1|nottrimmed
ACTD7_A2_A01-M13-RP.ab1|nottrimmed
ACTD7_A1_G08-M13-RP.ab1|nottrimmed
ACTD7_A1_C10-M13-RP.ab1|nottrimmed
ACTD5_B2_F11-M13-RP.ab1|nottrimmed
ACTD5_A2_H03-M13-RP.ab1|nottrimmed
ACTD5_A2_G05-M13-RP.ab1|nottrimmed
ACTD5_A1_E12-M13-RP.ab1|nottrimmed
ACTD5_A1_B02-M13-RP.ab1|nottrimmed
ACTD5_A1_B01-M13-RP.ab1|nottrimmed
ACTD3_B1_E06_M13-FP.abi|nottrimmed
ACTD3_A2_F01_M13-FP.abi|nottrimmed
ACTD3_A2_A01_M13-FP.abi|nottrimmed
ACTD1_B2_H01-M13-RP.abi|nottrimmed
ACTD1_A2_H12-M13-RP.abi|nottrimmed
ACTD1_A2_H01-M13-RP.abi|nottrimmed
ACTD1_A2_B05-M13-RP.abi|nottrimmed
ACTD1_A1_H10-M13-RP.abi|nottrimmed
ACTD1_A1_D12-M13-RP.abi|nottrimmed
GO:0051276 TERM: P:chromosome organization DEF: A process that is carried out at the cellular level that results in the formation arrangement of constituent parts or disassembly of chromosomes structures composed of a very long molecule of DNA and associated proteins that carries hereditary information.
Reference-Set	Test-Set
KN-1126-ACTD-13_I13_M13-FP.abi|nottrimmed	INTD6_B2_G03-M13-RP.ab1|nottrimmed
KN-1126-ACTD-12_L04_M13-FP.abi|nottrimmed	KN-1126-INTD-20_D19_M13-FP.abi|nottrimmed
ACTD1_A2_D03-M13-RP.abi|nottrimmed	KN-1126-INTD-25_G21_M13-FP.abi|nottrimmed
KN-1126-ACTD-15_N22_M13-FP.abi|nottrimmed	KN-1126-INTD-26_J18_M13-FP.abi|nottrimmed
KN-1126-ACTD-15_B09_M13-FP.abi|nottrimmed	INTD6_A1_D12-M13-RP.ab1|nottrimmed
ACTD7_A2_C08-M13-RP.ab1|nottrimmed	KN-1126-INTD-25_O24_M13-FP.abi|nottrimmed
ACTD3_A2_G08_M13-FP.abi|nottrimmed	KN-1126-INTD-24_H18_M13-FP.abi|nottrimmed
KN-1126-ACTD-14_L11_M13-FP.abi|nottrimmed	INTD10_A1_F03-M13-RP.ab1|nottrimmed
ACTD7_A2_C01-M13-RP.ab1|nottrimmed	INTD2_B1_F07-M13-RP.abi|nottrimmed
ACTD3_B1_G12_M13-FP.abi|nottrimmed	INTD4_B2_G12_M13-FP.abi|nottrimmed
ACTD3_A2_C06_M13-FP.abi|nottrimmed	KN-1126-INTD-22_G09_M13-FP.abi|nottrimmed
ACTD7_B1_F08-M13-RP.ab1|nottrimmed	KN-1126-INTD-22_D04_M13-FP.abi|nottrimmed
KN-1126-ACTD-11_D18_M13-FP.abi|nottrimmed
KN-1126-ACTD-11_P10_M13-FP.abi|nottrimmed
ACTD7_B1_C07-M13-RP.ab1|nottrimmed
KN-1126-ACTD-18_A12_M13-FP.abi|nottrimmed
KN-1126-ACTD-18_N03_M13-FP.abi|nottrimmed
KN-1126-ACTD-17_M14_M13-FP.abi|nottrimmed
KN-1126-ACTD-16_I01_M13-FP.abi|nottrimmed
KN-1126-ACTD-15_L06_M13-FP.abi|nottrimmed
KN-1126-ACTD-15_I15_M13-FP.abi|nottrimmed
KN-1126-ACTD-15_B21_M13-FP.abi|nottrimmed
KN-1126-ACTD-14_H14_M13-FP.abi|nottrimmed
KN-1126-ACTD-13_H06_M13-FP.abi|nottrimmed
KN-1126-ACTD-12_C01_M13-FP.abi|nottrimmed
KN-1126-ACTD-12_A18_M13-FP.abi|nottrimmed
KN-1126-ACTD-11_M06_M13-FP.abi|nottrimmed
KN-1126-ACTD-11_H05_M13-FP.abi|nottrimmed
KN-1126-ACTD-11_D07_M13-FP.abi|nottrimmed
KN-1126-ACTD-11_D02_M13-FP.abi|nottrimmed
ACTD9_B2_E09-M13-RP.ab1|nottrimmed
ACTD9_B1_G01-M13-RP.ab1|nottrimmed
ACTD9_B1_E09-M13-RP.ab1|nottrimmed
ACTD9_B1_D10-M13-RP.ab1|nottrimmed
ACTD9_A2_B12-M13-RP.ab1|nottrimmed
ACTD7_A2_A01-M13-RP.ab1|nottrimmed
ACTD5_A1_B01-M13-RP.ab1|nottrimmed
ACTD3_B1_D01_M13-FP.abi|nottrimmed
ACTD3_A2_F01_M13-FP.abi|nottrimmed
ACTD3_A1_D05_M13-FP.abi|nottrimmed
ACTD1_B2_H01-M13-RP.abi|nottrimmed
ACTD1_B2_E10-M13-RP.abi|nottrimmed
ACTD1_B1_F08-M13-RP.abi|nottrimmed
ACTD1_A2_G04-M13-RP.abi|nottrimmed
ACTD1_A2_B05-M13-RP.abi|nottrimmed
GO:0006325 TERM: P:establishment or maintenance of chromatin architecture DEF: Any process that results in the specification formation or maintenance of the physical structure of eukaryotic chromatin.
Reference-Set	Test-Set
KN-1126-ACTD-13_I13_M13-FP.abi|nottrimmed	INTD6_B2_G03-M13-RP.ab1|nottrimmed
KN-1126-ACTD-12_L04_M13-FP.abi|nottrimmed	KN-1126-INTD-20_D19_M13-FP.abi|nottrimmed
ACTD1_A2_D03-M13-RP.abi|nottrimmed	KN-1126-INTD-25_G21_M13-FP.abi|nottrimmed
KN-1126-ACTD-15_N22_M13-FP.abi|nottrimmed	KN-1126-INTD-26_J18_M13-FP.abi|nottrimmed
KN-1126-ACTD-15_B09_M13-FP.abi|nottrimmed	INTD6_A1_D12-M13-RP.ab1|nottrimmed
ACTD7_A2_C08-M13-RP.ab1|nottrimmed	KN-1126-INTD-25_O24_M13-FP.abi|nottrimmed
ACTD3_A2_G08_M13-FP.abi|nottrimmed	KN-1126-INTD-24_H18_M13-FP.abi|nottrimmed
KN-1126-ACTD-14_L11_M13-FP.abi|nottrimmed	INTD10_A1_F03-M13-RP.ab1|nottrimmed
ACTD7_A2_C01-M13-RP.ab1|nottrimmed	INTD2_B1_F07-M13-RP.abi|nottrimmed
ACTD3_B1_G12_M13-FP.abi|nottrimmed	INTD4_B2_G12_M13-FP.abi|nottrimmed
ACTD3_A2_C06_M13-FP.abi|nottrimmed	KN-1126-INTD-22_G09_M13-FP.abi|nottrimmed
ACTD7_B1_F08-M13-RP.ab1|nottrimmed	KN-1126-INTD-22_D04_M13-FP.abi|nottrimmed
KN-1126-ACTD-11_P10_M13-FP.abi|nottrimmed
ACTD7_B1_C07-M13-RP.ab1|nottrimmed
KN-1126-ACTD-18_A12_M13-FP.abi|nottrimmed
KN-1126-ACTD-18_N03_M13-FP.abi|nottrimmed
KN-1126-ACTD-17_M14_M13-FP.abi|nottrimmed
KN-1126-ACTD-16_I01_M13-FP.abi|nottrimmed
KN-1126-ACTD-15_I15_M13-FP.abi|nottrimmed
KN-1126-ACTD-15_B21_M13-FP.abi|nottrimmed
KN-1126-ACTD-14_H14_M13-FP.abi|nottrimmed
KN-1126-ACTD-13_H06_M13-FP.abi|nottrimmed
KN-1126-ACTD-12_C01_M13-FP.abi|nottrimmed
KN-1126-ACTD-12_A18_M13-FP.abi|nottrimmed
KN-1126-ACTD-11_M06_M13-FP.abi|nottrimmed
KN-1126-ACTD-11_H05_M13-FP.abi|nottrimmed
KN-1126-ACTD-11_D07_M13-FP.abi|nottrimmed
KN-1126-ACTD-11_D02_M13-FP.abi|nottrimmed
ACTD9_B2_E09-M13-RP.ab1|nottrimmed
ACTD9_B1_G01-M13-RP.ab1|nottrimmed
ACTD9_B1_E09-M13-RP.ab1|nottrimmed
ACTD9_B1_D10-M13-RP.ab1|nottrimmed
ACTD9_A2_B12-M13-RP.ab1|nottrimmed
ACTD7_A2_A01-M13-RP.ab1|nottrimmed
ACTD5_A1_B01-M13-RP.ab1|nottrimmed
ACTD3_B1_D01_M13-FP.abi|nottrimmed
ACTD3_A2_F01_M13-FP.abi|nottrimmed
ACTD3_A1_D05_M13-FP.abi|nottrimmed
ACTD1_B2_H01-M13-RP.abi|nottrimmed
ACTD1_B2_E10-M13-RP.abi|nottrimmed
ACTD1_B1_F08-M13-RP.abi|nottrimmed
ACTD1_A2_G04-M13-RP.abi|nottrimmed
ACTD1_A2_B05-M13-RP.abi|nottrimmed
GO:0006323 TERM: P:DNA packaging DEF: Any process by which DNA and associated proteins are formed into a compact orderly structure.
Reference-Set	Test-Set
KN-1126-ACTD-14_L11_M13-FP.abi|nottrimmed	INTD2_B1_F07-M13-RP.abi|nottrimmed
ACTD7_A2_C01-M13-RP.ab1|nottrimmed	INTD4_B2_G12_M13-FP.abi|nottrimmed
ACTD3_B1_G12_M13-FP.abi|nottrimmed	KN-1126-INTD-22_G09_M13-FP.abi|nottrimmed
ACTD3_A2_C06_M13-FP.abi|nottrimmed
ACTD7_B1_F08-M13-RP.ab1|nottrimmed
ACTD7_B1_C07-M13-RP.ab1|nottrimmed
KN-1126-ACTD-18_A12_M13-FP.abi|nottrimmed
KN-1126-ACTD-17_M14_M13-FP.abi|nottrimmed
KN-1126-ACTD-13_H06_M13-FP.abi|nottrimmed
KN-1126-ACTD-12_C01_M13-FP.abi|nottrimmed
KN-1126-ACTD-12_A18_M13-FP.abi|nottrimmed
KN-1126-ACTD-11_M06_M13-FP.abi|nottrimmed
KN-1126-ACTD-11_H05_M13-FP.abi|nottrimmed
KN-1126-ACTD-11_D02_M13-FP.abi|nottrimmed
ACTD9_B2_E09-M13-RP.ab1|nottrimmed
ACTD9_B1_G01-M13-RP.ab1|nottrimmed
ACTD9_B1_E09-M13-RP.ab1|nottrimmed
ACTD9_B1_D10-M13-RP.ab1|nottrimmed
ACTD9_A2_B12-M13-RP.ab1|nottrimmed
ACTD7_A2_A01-M13-RP.ab1|nottrimmed
ACTD5_A1_B01-M13-RP.ab1|nottrimmed
ACTD3_A2_F01_M13-FP.abi|nottrimmed
ACTD1_B2_H01-M13-RP.abi|nottrimmed
ACTD1_A2_B05-M13-RP.abi|nottrimmed
GO:0000786 TERM: C:nucleosome DEF: A complex comprised of DNA wound around a multisubunit core and associated proteins which forms the primary packing unit of DNA into higher order structures.
Reference-Set	Test-Set
KN-1126-ACTD-14_L11_M13-FP.abi|nottrimmed	INTD2_B1_F07-M13-RP.abi|nottrimmed
ACTD7_A2_C01-M13-RP.ab1|nottrimmed	INTD4_B2_G12_M13-FP.abi|nottrimmed
ACTD3_B1_G12_M13-FP.abi|nottrimmed	KN-1126-INTD-22_G09_M13-FP.abi|nottrimmed
ACTD3_A2_C06_M13-FP.abi|nottrimmed
ACTD7_B1_F08-M13-RP.ab1|nottrimmed
ACTD7_B1_C07-M13-RP.ab1|nottrimmed
KN-1126-ACTD-17_M14_M13-FP.abi|nottrimmed
KN-1126-ACTD-13_H06_M13-FP.abi|nottrimmed
KN-1126-ACTD-12_C01_M13-FP.abi|nottrimmed
KN-1126-ACTD-12_A18_M13-FP.abi|nottrimmed
KN-1126-ACTD-11_M06_M13-FP.abi|nottrimmed
KN-1126-ACTD-11_H05_M13-FP.abi|nottrimmed
KN-1126-ACTD-11_D02_M13-FP.abi|nottrimmed
ACTD9_B2_E09-M13-RP.ab1|nottrimmed
ACTD9_B1_G01-M13-RP.ab1|nottrimmed
ACTD9_B1_E09-M13-RP.ab1|nottrimmed
ACTD9_B1_D10-M13-RP.ab1|nottrimmed
ACTD9_A2_B12-M13-RP.ab1|nottrimmed
ACTD7_A2_A01-M13-RP.ab1|nottrimmed
ACTD5_A1_B01-M13-RP.ab1|nottrimmed
ACTD3_A2_F01_M13-FP.abi|nottrimmed
ACTD1_B2_H01-M13-RP.abi|nottrimmed
ACTD1_A2_B05-M13-RP.abi|nottrimmed
GO:0006334 TERM: P:nucleosome assembly DEF: The aggregation arrangement and bonding together of a nucleosome the beadlike structural units of eukaryotic chromatin composed of histones and DNA.
Reference-Set	Test-Set
KN-1126-ACTD-14_L11_M13-FP.abi|nottrimmed	INTD2_B1_F07-M13-RP.abi|nottrimmed
ACTD7_A2_C01-M13-RP.ab1|nottrimmed	INTD4_B2_G12_M13-FP.abi|nottrimmed
ACTD3_B1_G12_M13-FP.abi|nottrimmed	KN-1126-INTD-22_G09_M13-FP.abi|nottrimmed
ACTD3_A2_C06_M13-FP.abi|nottrimmed
ACTD7_B1_F08-M13-RP.ab1|nottrimmed
ACTD7_B1_C07-M13-RP.ab1|nottrimmed
KN-1126-ACTD-17_M14_M13-FP.abi|nottrimmed
KN-1126-ACTD-13_H06_M13-FP.abi|nottrimmed
KN-1126-ACTD-12_C01_M13-FP.abi|nottrimmed
KN-1126-ACTD-12_A18_M13-FP.abi|nottrimmed
KN-1126-ACTD-11_M06_M13-FP.abi|nottrimmed
KN-1126-ACTD-11_H05_M13-FP.abi|nottrimmed
KN-1126-ACTD-11_D02_M13-FP.abi|nottrimmed
ACTD9_B2_E09-M13-RP.ab1|nottrimmed
ACTD9_B1_G01-M13-RP.ab1|nottrimmed
ACTD9_B1_E09-M13-RP.ab1|nottrimmed
ACTD9_B1_D10-M13-RP.ab1|nottrimmed
ACTD9_A2_B12-M13-RP.ab1|nottrimmed
ACTD7_A2_A01-M13-RP.ab1|nottrimmed
ACTD5_A1_B01-M13-RP.ab1|nottrimmed
ACTD3_A2_F01_M13-FP.abi|nottrimmed
ACTD1_B2_H01-M13-RP.abi|nottrimmed
ACTD1_A2_B05-M13-RP.abi|nottrimmed
GO:0006333 TERM: P:chromatin assembly or disassembly DEF: The formation or destruction of chromatin structures.
Reference-Set	Test-Set
KN-1126-ACTD-14_L11_M13-FP.abi|nottrimmed	INTD2_B1_F07-M13-RP.abi|nottrimmed
ACTD7_A2_C01-M13-RP.ab1|nottrimmed	INTD4_B2_G12_M13-FP.abi|nottrimmed
ACTD3_B1_G12_M13-FP.abi|nottrimmed	KN-1126-INTD-22_G09_M13-FP.abi|nottrimmed
ACTD3_A2_C06_M13-FP.abi|nottrimmed
ACTD7_B1_F08-M13-RP.ab1|nottrimmed
ACTD7_B1_C07-M13-RP.ab1|nottrimmed
KN-1126-ACTD-17_M14_M13-FP.abi|nottrimmed
KN-1126-ACTD-13_H06_M13-FP.abi|nottrimmed
KN-1126-ACTD-12_C01_M13-FP.abi|nottrimmed
KN-1126-ACTD-12_A18_M13-FP.abi|nottrimmed
KN-1126-ACTD-11_M06_M13-FP.abi|nottrimmed
KN-1126-ACTD-11_H05_M13-FP.abi|nottrimmed
KN-1126-ACTD-11_D02_M13-FP.abi|nottrimmed
ACTD9_B2_E09-M13-RP.ab1|nottrimmed
ACTD9_B1_G01-M13-RP.ab1|nottrimmed
ACTD9_B1_E09-M13-RP.ab1|nottrimmed
ACTD9_B1_D10-M13-RP.ab1|nottrimmed
ACTD9_A2_B12-M13-RP.ab1|nottrimmed
ACTD7_A2_A01-M13-RP.ab1|nottrimmed
ACTD5_A1_B01-M13-RP.ab1|nottrimmed
ACTD3_A2_F01_M13-FP.abi|nottrimmed
ACTD1_B2_H01-M13-RP.abi|nottrimmed
ACTD1_A2_B05-M13-RP.abi|nottrimmed
GO:0031497 TERM: P:chromatin assembly DEF: The assembly of DNA histone proteins and other associated proteins into chromatin structure beginning with the formation of the basic unit the nucleosome followed by organization of the nucleosomes into higher order structures ultimately giving rise to a complex organization of specific domains within the nucleus.
Reference-Set	Test-Set
KN-1126-ACTD-14_L11_M13-FP.abi|nottrimmed	INTD2_B1_F07-M13-RP.abi|nottrimmed
ACTD7_A2_C01-M13-RP.ab1|nottrimmed	INTD4_B2_G12_M13-FP.abi|nottrimmed
ACTD3_B1_G12_M13-FP.abi|nottrimmed	KN-1126-INTD-22_G09_M13-FP.abi|nottrimmed
ACTD3_A2_C06_M13-FP.abi|nottrimmed
ACTD7_B1_F08-M13-RP.ab1|nottrimmed
ACTD7_B1_C07-M13-RP.ab1|nottrimmed
KN-1126-ACTD-17_M14_M13-FP.abi|nottrimmed
KN-1126-ACTD-13_H06_M13-FP.abi|nottrimmed
KN-1126-ACTD-12_C01_M13-FP.abi|nottrimmed
KN-1126-ACTD-12_A18_M13-FP.abi|nottrimmed
KN-1126-ACTD-11_M06_M13-FP.abi|nottrimmed
KN-1126-ACTD-11_H05_M13-FP.abi|nottrimmed
KN-1126-ACTD-11_D02_M13-FP.abi|nottrimmed
ACTD9_B2_E09-M13-RP.ab1|nottrimmed
ACTD9_B1_G01-M13-RP.ab1|nottrimmed
ACTD9_B1_E09-M13-RP.ab1|nottrimmed
ACTD9_B1_D10-M13-RP.ab1|nottrimmed
ACTD9_A2_B12-M13-RP.ab1|nottrimmed
ACTD7_A2_A01-M13-RP.ab1|nottrimmed
ACTD5_A1_B01-M13-RP.ab1|nottrimmed
ACTD3_A2_F01_M13-FP.abi|nottrimmed
ACTD1_B2_H01-M13-RP.abi|nottrimmed
ACTD1_A2_B05-M13-RP.abi|nottrimmed
GO:0003677 TERM: F:DNA binding DEF: Interacting selectively with DNA (deoxyribonucleic acid).
Reference-Set	Test-Set
KN-1126-ACTD-12_O15_M13-FP.abi|nottrimmed	INTD6_A1_H04-M13-RP.ab1|nottrimmed
KN-1126-ACTD-11_N13_M13-FP.abi|nottrimmed	INTD6_B1_D12-M13-RP.ab1|nottrimmed
KN-1126-ACTD-17_F11_M13-FP.abi|nottrimmed	INTD4_A2_D04_M13-FP.abi|nottrimmed
KN-1126-ACTD-11_F24_M13-FP.abi|nottrimmed	KN-1126-INTD-24_J03_M13-FP.abi|nottrimmed
KN-1126-ACTD-12_O19_M13-FP.abi|nottrimmed	KN-1126-INTD-22_P11_M13-FP.abi|nottrimmed
KN-1126-ACTD-15_P19_M13-FP.abi|nottrimmed	INTD8_A2_H03-M13-RP.ab1|nottrimmed
KN-1126-ACTD-14_L11_M13-FP.abi|nottrimmed	KN-1126-INTD-26_H03_M13-FP.abi|nottrimmed
ACTD7_A2_C01-M13-RP.ab1|nottrimmed	INTD6_A2_F05-M13-RP.ab1|nottrimmed
ACTD3_B1_G12_M13-FP.abi|nottrimmed	INTD2_B1_B07-M13-RP.abi|nottrimmed
ACTD3_A2_C06_M13-FP.abi|nottrimmed	INTD10_B2_G12-M13-RP.ab1|nottrimmed
ACTD7_B1_F08-M13-RP.ab1|nottrimmed	KN-1126-INTD-26_K09_M13-FP.abi|nottrimmed
ACTD7_B1_C07-M13-RP.ab1|nottrimmed	KN-1126-INTD-24_A23_M13-FP.abi|nottrimmed
KN-1126-ACTD-18_M12_M13-FP.abi|nottrimmed	INTD2_B1_F07-M13-RP.abi|nottrimmed
KN-1126-ACTD-18_M23_M13-FP.abi|nottrimmed	INTD4_B2_G12_M13-FP.abi|nottrimmed
KN-1126-ACTD-17_O21_M13-FP.abi|nottrimmed	KN-1126-INTD-22_G09_M13-FP.abi|nottrimmed
KN-1126-ACTD-17_M14_M13-FP.abi|nottrimmed	KN-1126-INTD-25_L14_M13-FP.abi|nottrimmed
KN-1126-ACTD-17_F20_M13-FP.abi|nottrimmed	KN-1126-INTD-25_L03_M13-FP.abi|nottrimmed
KN-1126-ACTD-16_F02_M13-FP.abi|nottrimmed	KN-1126-INTD-22_D10_M13-FP.abi|nottrimmed
KN-1126-ACTD-16_E22_M13-FP.abi|nottrimmed	KN-1126-INTD-21_D21_M13-FP.abi|nottrimmed
KN-1126-ACTD-15_K07_M13-FP.abi|nottrimmed
KN-1126-ACTD-15_J22_M13-FP.abi|nottrimmed
KN-1126-ACTD-14_P01_M13-FP.abi|nottrimmed
KN-1126-ACTD-14_H14_M13-FP.abi|nottrimmed
KN-1126-ACTD-14_B23_M13-FP.abi|nottrimmed
KN-1126-ACTD-14_B03_M13-FP.abi|nottrimmed
KN-1126-ACTD-14_A06_M13-FP.abi|nottrimmed
KN-1126-ACTD-13_M02_M13-FP.abi|nottrimmed
KN-1126-ACTD-13_H06_M13-FP.abi|nottrimmed
KN-1126-ACTD-12_P04_M13-FP.abi|nottrimmed
KN-1126-ACTD-12_J10_M13-FP.abi|nottrimmed
KN-1126-ACTD-12_E12_M13-FP.abi|nottrimmed
KN-1126-ACTD-12_C01_M13-FP.abi|nottrimmed
KN-1126-ACTD-12_A18_M13-FP.abi|nottrimmed
KN-1126-ACTD-11_P12_M13-FP.abi|nottrimmed
KN-1126-ACTD-11_M06_M13-FP.abi|nottrimmed
KN-1126-ACTD-11_H05_M13-FP.abi|nottrimmed
KN-1126-ACTD-11_D02_M13-FP.abi|nottrimmed
ACTD9_B2_G01-M13-RP.ab1|nottrimmed
ACTD9_B2_E09-M13-RP.ab1|nottrimmed
ACTD9_B1_G01-M13-RP.ab1|nottrimmed
ACTD9_B1_E09-M13-RP.ab1|nottrimmed
ACTD9_B1_D10-M13-RP.ab1|nottrimmed
ACTD9_A2_B12-M13-RP.ab1|nottrimmed
ACTD7_A2_A01-M13-RP.ab1|nottrimmed
ACTD5_A1_B01-M13-RP.ab1|nottrimmed
ACTD3_B1_C09_M13-FP.abi|nottrimmed
ACTD3_A2_F01_M13-FP.abi|nottrimmed
ACTD1_B2_H01-M13-RP.abi|nottrimmed
ACTD1_B1_G09-M13-RP.abi|nottrimmed
ACTD1_A2_D12-M13-RP.abi|nottrimmed
ACTD1_A2_B05-M13-RP.abi|nottrimmed
ACTD1_A1_F02-M13-RP.abi|nottrimmed
ACTD1_A1_E09-M13-RP.abi|trimmed
GO:0000785 TERM: C:chromatin DEF: The ordered and organized complex of DNA and protein that forms the chromosome.
Reference-Set	Test-Set
KN-1126-ACTD-17_F11_M13-FP.abi|nottrimmed	INTD2_B1_F07-M13-RP.abi|nottrimmed
KN-1126-ACTD-14_L11_M13-FP.abi|nottrimmed	INTD4_B2_G12_M13-FP.abi|nottrimmed
ACTD7_A2_C01-M13-RP.ab1|nottrimmed	KN-1126-INTD-22_G09_M13-FP.abi|nottrimmed
ACTD3_B1_G12_M13-FP.abi|nottrimmed	KN-1126-INTD-22_F14_M13-FP.abi|nottrimmed
ACTD3_A2_C06_M13-FP.abi|nottrimmed
ACTD7_B1_F08-M13-RP.ab1|nottrimmed
ACTD7_B1_C07-M13-RP.ab1|nottrimmed
KN-1126-ACTD-17_M14_M13-FP.abi|nottrimmed
KN-1126-ACTD-13_H06_M13-FP.abi|nottrimmed
KN-1126-ACTD-12_C01_M13-FP.abi|nottrimmed
KN-1126-ACTD-12_A18_M13-FP.abi|nottrimmed
KN-1126-ACTD-11_M06_M13-FP.abi|nottrimmed
KN-1126-ACTD-11_H05_M13-FP.abi|nottrimmed
KN-1126-ACTD-11_D02_M13-FP.abi|nottrimmed
ACTD9_B2_E09-M13-RP.ab1|nottrimmed
ACTD9_B1_G01-M13-RP.ab1|nottrimmed
ACTD9_B1_E09-M13-RP.ab1|nottrimmed
ACTD9_B1_D10-M13-RP.ab1|nottrimmed
ACTD9_A2_B12-M13-RP.ab1|nottrimmed
ACTD7_A2_A01-M13-RP.ab1|nottrimmed
ACTD5_A1_B01-M13-RP.ab1|nottrimmed
ACTD3_A2_F01_M13-FP.abi|nottrimmed
ACTD1_B2_H01-M13-RP.abi|nottrimmed
ACTD1_A2_B05-M13-RP.abi|nottrimmed
GO:0065004 TERM: P:protein-DNA complex assembly DEF: The aggregation, arrangement and bonding together of proteins and DNA molecules to form a protein-DNA complex.
Reference-Set	Test-Set
KN-1126-ACTD-11_H01_M13-FP.abi|nottrimmed	INTD6_B1_H03-M13-RP.ab1|nottrimmed
KN-1126-ACTD-11_F24_M13-FP.abi|nottrimmed	KN-1126-INTD-23_E12_M13-FP.abi|nottrimmed
KN-1126-ACTD-14_L11_M13-FP.abi|nottrimmed	INTD6_A2_F05-M13-RP.ab1|nottrimmed
ACTD7_A2_C01-M13-RP.ab1|nottrimmed	INTD2_A1_F07-M13-RP.abi|nottrimmed
ACTD3_B1_G12_M13-FP.abi|nottrimmed	INTD2_B1_F07-M13-RP.abi|nottrimmed
ACTD3_A2_C06_M13-FP.abi|nottrimmed	INTD4_B2_G12_M13-FP.abi|nottrimmed
ACTD7_B1_F08-M13-RP.ab1|nottrimmed	KN-1126-INTD-22_G09_M13-FP.abi|nottrimmed
KN-1126-ACTD-14_F21_M13-FP.abi|nottrimmed	KN-1126-INTD-25_L14_M13-FP.abi|nottrimmed
ACTD3_B2_F04_M13-FP.abi|nottrimmed
ACTD7_B1_C07-M13-RP.ab1|nottrimmed
KN-1126-ACTD-17_M14_M13-FP.abi|nottrimmed
KN-1126-ACTD-16_P06_M13-FP.abi|nottrimmed
KN-1126-ACTD-16_L21_M13-FP.abi|nottrimmed
KN-1126-ACTD-15_C14_M13-FP.abi|nottrimmed
KN-1126-ACTD-13_H06_M13-FP.abi|nottrimmed
KN-1126-ACTD-12_J10_M13-FP.abi|nottrimmed
KN-1126-ACTD-12_E12_M13-FP.abi|nottrimmed
KN-1126-ACTD-12_C01_M13-FP.abi|nottrimmed
KN-1126-ACTD-12_A18_M13-FP.abi|nottrimmed
KN-1126-ACTD-11_M06_M13-FP.abi|nottrimmed
KN-1126-ACTD-11_H05_M13-FP.abi|nottrimmed
KN-1126-ACTD-11_D02_M13-FP.abi|nottrimmed
ACTD9_B2_E09-M13-RP.ab1|nottrimmed
ACTD9_B1_G01-M13-RP.ab1|nottrimmed
ACTD9_B1_E09-M13-RP.ab1|nottrimmed
ACTD9_B1_D10-M13-RP.ab1|nottrimmed
ACTD9_A2_B12-M13-RP.ab1|nottrimmed
ACTD7_A2_A01-M13-RP.ab1|nottrimmed
ACTD5_A1_B01-M13-RP.ab1|nottrimmed
ACTD3_A2_F01_M13-FP.abi|nottrimmed
ACTD1_B2_H01-M13-RP.abi|nottrimmed
ACTD1_A2_B05-M13-RP.abi|nottrimmed
GO:0005694 TERM: C:chromosome DEF: A structure composed of a very long molecule of DNA and associated proteins (e.g. histones) that carries hereditary information.
Reference-Set	Test-Set
KN-1126-ACTD-17_F11_M13-FP.abi|nottrimmed	KN-1126-INTD-26_K08_M13-FP.abi|nottrimmed
KN-1126-ACTD-14_L11_M13-FP.abi|nottrimmed	KN-1126-INTD-21_P05_M13-FP.abi|nottrimmed
ACTD7_A2_C01-M13-RP.ab1|nottrimmed	INTD2_B1_F07-M13-RP.abi|nottrimmed
ACTD3_B1_G12_M13-FP.abi|nottrimmed	INTD4_B2_G12_M13-FP.abi|nottrimmed
ACTD3_A2_C06_M13-FP.abi|nottrimmed	KN-1126-INTD-22_G09_M13-FP.abi|nottrimmed
ACTD7_B1_F08-M13-RP.ab1|nottrimmed	KN-1126-INTD-22_D10_M13-FP.abi|nottrimmed
ACTD7_B1_C07-M13-RP.ab1|nottrimmed	KN-1126-INTD-22_F14_M13-FP.abi|nottrimmed
KN-1126-ACTD-18_M23_M13-FP.abi|nottrimmed
KN-1126-ACTD-17_M14_M13-FP.abi|nottrimmed
KN-1126-ACTD-13_H06_M13-FP.abi|nottrimmed
KN-1126-ACTD-12_C01_M13-FP.abi|nottrimmed
KN-1126-ACTD-12_A18_M13-FP.abi|nottrimmed
KN-1126-ACTD-11_M06_M13-FP.abi|nottrimmed
KN-1126-ACTD-11_H05_M13-FP.abi|nottrimmed
KN-1126-ACTD-11_D07_M13-FP.abi|nottrimmed
KN-1126-ACTD-11_D02_M13-FP.abi|nottrimmed
ACTD9_B2_E09-M13-RP.ab1|nottrimmed
ACTD9_B1_G01-M13-RP.ab1|nottrimmed
ACTD9_B1_E09-M13-RP.ab1|nottrimmed
ACTD9_B1_D10-M13-RP.ab1|nottrimmed
ACTD9_A2_C01-M13-RP.ab1|nottrimmed
ACTD9_A2_B12-M13-RP.ab1|nottrimmed
ACTD7_A2_A01-M13-RP.ab1|nottrimmed
ACTD5_A1_B01-M13-RP.ab1|nottrimmed
ACTD3_A2_F01_M13-FP.abi|nottrimmed
ACTD3_A2_B07_M13-FP.abi|nottrimmed
ACTD1_B2_H01-M13-RP.abi|nottrimmed
ACTD1_A2_D12-M13-RP.abi|nottrimmed
ACTD1_A2_B05-M13-RP.abi|nottrimmed
GO:0006417 TERM: P:regulation of translation DEF: Any process that modulates the frequency rate or extent of the chemical reactions and pathways resulting in the formation of proteins by the translation of mRNA.
Reference-Set	Test-Set
ACTD1_B1_B05-M13-RP.abi|nottrimmed	KN-1126-INTD-20_B08_M13-FP.abi|nottrimmed
KN-1126-ACTD-14_C10_M13-FP.abi|nottrimmed	KN-1126-INTD-24_F04_M13-FP.abi|nottrimmed
ACTD5_B1_G05-M13-RP.ab1|nottrimmed	INTD4_A1_C03_M13-FP.abi|nottrimmed
ACTD5_B2_C10-M13-RP.ab1|nottrimmed	INTD4_A2_B03_M13-FP.abi|nottrimmed
KN-1126-ACTD-17_I01_M13-FP.abi|nottrimmed	INTD4_A2_G11_M13-FP.abi|nottrimmed
KN-1126-ACTD-13_J12_M13-FP.abi|nottrimmed	KN-1126-INTD-22_L23_M13-FP.abi|nottrimmed
KN-1126-ACTD-11_G08_M13-FP.abi|nottrimmed	KN-1126-INTD-21_G13_M13-FP.abi|nottrimmed
KN-1126-ACTD-15_L12_M13-FP.abi|nottrimmed	KN-1126-INTD-21_A21_M13-FP.abi|nottrimmed
KN-1126-ACTD-12_L06_M13-FP.abi|nottrimmed	KN-1126-INTD-26_J17_M13-FP.abi|nottrimmed
KN-1126-ACTD-11_F08_M13-FP.abi|nottrimmed	INTD6_A1_B07-M13-RP.ab1|nottrimmed
ACTD9_B1_H08-M13-RP.ab1|nottrimmed	INTD2_A2_A06-M13-RP.abi|nottrimmed
ACTD3_B2_G05_M13-FP.abi|nottrimmed	KN-1126-INTD-26_E20_M13-FP.abi|nottrimmed
KN-1126-ACTD-16_O19_M13-FP.abi|nottrimmed	INTD8_A2_F05-M13-RP.ab1|nottrimmed
KN-1126-ACTD-11_D18_M13-FP.abi|nottrimmed	KN-1126-INTD-25_L03_M13-FP.abi|nottrimmed
KN-1126-ACTD-16_I12_M13-FP.abi|nottrimmed	INTD4_B2_A04_M13-FP.abi|nottrimmed
KN-1126-ACTD-13_O05_M13-FP.abi|nottrimmed
KN-1126-ACTD-11_D01_M13-FP.abi|nottrimmed
ACTD9_B1_A05-M13-RP.ab1|nottrimmed
KN-1126-ACTD-18_I04_M13-FP.abi|nottrimmed
KN-1126-ACTD-17_C13_M13-FP.abi|nottrimmed
KN-1126-ACTD-16_C17_M13-FP.abi|nottrimmed
KN-1126-ACTD-15_O22_M13-FP.abi|nottrimmed
KN-1126-ACTD-15_M23_M13-FP.abi|nottrimmed
KN-1126-ACTD-15_E11_M13-FP.abi|nottrimmed
KN-1126-ACTD-15_C06_M13-FP.abi|nottrimmed
KN-1126-ACTD-14_N12_M13-FP.abi|nottrimmed
KN-1126-ACTD-14_H14_M13-FP.abi|nottrimmed
KN-1126-ACTD-14_G02_M13-FP.abi|nottrimmed
KN-1126-ACTD-14_B05_M13-FP.abi|nottrimmed
KN-1126-ACTD-13_M22_M13-FP.abi|nottrimmed
KN-1126-ACTD-13_A18_M13-FP.abi|nottrimmed
KN-1126-ACTD-12_M10_M13-FP.abi|nottrimmed
KN-1126-ACTD-12_A13_M13-FP.abi|nottrimmed
KN-1126-ACTD-11_K09_M13-FP.abi|nottrimmed
KN-1126-ACTD-11_J04_M13-FP.abi|nottrimmed
ACTD9_B2_A05-M13-RP.ab1|nottrimmed
ACTD7_B1_E10-M13-RP.ab1|nottrimmed
ACTD7_A2_B05-M13-RP.ab1|nottrimmed
ACTD7_A1_C10-M13-RP.ab1|nottrimmed
ACTD5_A2_H03-M13-RP.ab1|nottrimmed
ACTD5_A1_G05-M13-RP.ab1|nottrimmed
ACTD3_B1_E06_M13-FP.abi|nottrimmed
ACTD3_A2_A01_M13-FP.abi|nottrimmed
ACTD3_A1_C10_M13-FP.abi|nottrimmed
ACTD1_A2_H12-M13-RP.abi|nottrimmed
ACTD1_A2_H01-M13-RP.abi|nottrimmed
ACTD1_A2_A04-M13-RP.abi|nottrimmed
ACTD1_A1_H10-M13-RP.abi|nottrimmed
ACTD1_A1_H08-M13-RP.abi|nottrimmed
GO:0006767 TERM: P:water-soluble vitamin metabolic process DEF: The chemical reactions and pathways involving any of a diverse group of vitamins that are soluble in water.
Reference-Set	Test-Set
KN-1126-ACTD-13_P12_M13-FP.abi|nottrimmed	INTD2_B1_A03-M13-RP.abi|nottrimmed
KN-1126-ACTD-12_L02_M13-FP.abi|nottrimmed
KN-1126-ACTD-18_M16_M13-FP.abi|nottrimmed
KN-1126-ACTD-16_E22_M13-FP.abi|nottrimmed
KN-1126-ACTD-15_O02_M13-FP.abi|nottrimmed
KN-1126-ACTD-13_L11_M13-FP.abi|nottrimmed
KN-1126-ACTD-13_D09_M13-FP.abi|nottrimmed
KN-1126-ACTD-12_F10_M13-FP.abi|nottrimmed
KN-1126-ACTD-12_A13_M13-FP.abi|nottrimmed
KN-1126-ACTD-11_N22_M13-FP.abi|nottrimmed
ACTD7_B2_B08-M13-RP.ab1|nottrimmed
ACTD5_B2_D04-M13-RP.ab1|nottrimmed
ACTD3_B2_D09_M13-FP.abi|nottrimmed
ACTD3_A1_B06_M13-FP.abi|nottrimmed
ACTD1_A2_E08-M13-RP.abi|nottrimmed
GO:0045182 TERM: F:translation regulator activity DEF: Any substance involved in the initiation, activation, perpetuation, repression or termination of polypeptide synthesis at the ribosome.
Reference-Set	Test-Set
ACTD7_B2_B05-M13-RP.ab1|nottrimmed	KN-1126-INTD-23_F11_M13-FP.abi|nottrimmed
KN-1126-ACTD-14_C10_M13-FP.abi|nottrimmed	KN-1126-INTD-20_B08_M13-FP.abi|nottrimmed
ACTD5_B1_G05-M13-RP.ab1|nottrimmed	KN-1126-INTD-24_F04_M13-FP.abi|nottrimmed
ACTD5_B2_C10-M13-RP.ab1|nottrimmed	INTD4_A1_C03_M13-FP.abi|nottrimmed
KN-1126-ACTD-17_I01_M13-FP.abi|nottrimmed	INTD4_A2_B03_M13-FP.abi|nottrimmed
KN-1126-ACTD-13_J12_M13-FP.abi|nottrimmed	INTD4_A2_G11_M13-FP.abi|nottrimmed
KN-1126-ACTD-11_G08_M13-FP.abi|nottrimmed	KN-1126-INTD-22_L23_M13-FP.abi|nottrimmed
KN-1126-ACTD-15_L12_M13-FP.abi|nottrimmed	KN-1126-INTD-21_G13_M13-FP.abi|nottrimmed
KN-1126-ACTD-12_L06_M13-FP.abi|nottrimmed	KN-1126-INTD-21_A21_M13-FP.abi|nottrimmed
KN-1126-ACTD-11_F08_M13-FP.abi|nottrimmed	KN-1126-INTD-26_J17_M13-FP.abi|nottrimmed
ACTD9_B1_H08-M13-RP.ab1|nottrimmed	INTD2_A2_A06-M13-RP.abi|nottrimmed
ACTD3_B2_G05_M13-FP.abi|nottrimmed	KN-1126-INTD-26_E20_M13-FP.abi|nottrimmed
KN-1126-ACTD-16_O19_M13-FP.abi|nottrimmed	INTD8_A2_F05-M13-RP.ab1|nottrimmed
KN-1126-ACTD-16_I12_M13-FP.abi|nottrimmed
KN-1126-ACTD-18_I04_M13-FP.abi|nottrimmed
KN-1126-ACTD-17_C13_M13-FP.abi|nottrimmed
KN-1126-ACTD-16_C17_M13-FP.abi|nottrimmed
KN-1126-ACTD-15_O22_M13-FP.abi|nottrimmed
KN-1126-ACTD-15_E11_M13-FP.abi|nottrimmed
KN-1126-ACTD-14_H14_M13-FP.abi|nottrimmed
KN-1126-ACTD-14_B05_M13-FP.abi|nottrimmed
KN-1126-ACTD-13_M22_M13-FP.abi|nottrimmed
KN-1126-ACTD-13_A18_M13-FP.abi|nottrimmed
KN-1126-ACTD-12_M10_M13-FP.abi|nottrimmed
KN-1126-ACTD-11_K09_M13-FP.abi|nottrimmed
KN-1126-ACTD-11_J04_M13-FP.abi|nottrimmed
ACTD9_A2_H03-M13-RP.ab1|nottrimmed
ACTD7_B1_E10-M13-RP.ab1|nottrimmed
ACTD7_A2_B05-M13-RP.ab1|nottrimmed
ACTD7_A2_A07-M13-RP.ab1|nottrimmed
ACTD7_A1_C10-M13-RP.ab1|nottrimmed
ACTD5_A2_H03-M13-RP.ab1|nottrimmed
ACTD5_A1_G05-M13-RP.ab1|nottrimmed
ACTD3_B1_E06_M13-FP.abi|nottrimmed
ACTD3_A2_A01_M13-FP.abi|nottrimmed
ACTD3_A1_C10_M13-FP.abi|nottrimmed
ACTD1_A2_H12-M13-RP.abi|nottrimmed
ACTD1_A2_H01-M13-RP.abi|nottrimmed
ACTD1_A1_H10-M13-RP.abi|nottrimmed
ACTD1_A1_H08-M13-RP.abi|nottrimmed
GO:0009889 TERM: P:regulation of biosynthetic process DEF: Any process that modulates the frequency, rate or extent of the chemical reactions and pathways resulting in the formation of substances.
Reference-Set	Test-Set
KN-1126-ACTD-11_N13_M13-FP.abi|nottrimmed	INTD6_A1_H04-M13-RP.ab1|nottrimmed
KN-1126-ACTD-13_I13_M13-FP.abi|nottrimmed	INTD6_B1_D12-M13-RP.ab1|nottrimmed
KN-1126-ACTD-12_L04_M13-FP.abi|nottrimmed	INTD4_A2_D04_M13-FP.abi|nottrimmed
ACTD1_A2_D03-M13-RP.abi|nottrimmed	INTD6_B2_G03-M13-RP.ab1|nottrimmed
KN-1126-ACTD-17_F11_M13-FP.abi|nottrimmed	KN-1126-INTD-22_G14_M13-FP.abi|nottrimmed
KN-1126-ACTD-11_H01_M13-FP.abi|nottrimmed	KN-1126-INTD-20_D19_M13-FP.abi|nottrimmed
KN-1126-ACTD-18_O13_M13-FP.abi|nottrimmed	KN-1126-INTD-25_G21_M13-FP.abi|nottrimmed
ACTD1_B1_B05-M13-RP.abi|nottrimmed	KN-1126-INTD-26_J18_M13-FP.abi|nottrimmed
KN-1126-ACTD-15_N22_M13-FP.abi|nottrimmed	INTD6_A1_D12-M13-RP.ab1|nottrimmed
KN-1126-ACTD-15_B09_M13-FP.abi|nottrimmed	KN-1126-INTD-25_O24_M13-FP.abi|nottrimmed
ACTD7_A2_C08-M13-RP.ab1|nottrimmed	KN-1126-INTD-24_H18_M13-FP.abi|nottrimmed
ACTD3_A2_G08_M13-FP.abi|nottrimmed	INTD10_B2_C07-M13-RP.ab1|nottrimmed
KN-1126-ACTD-14_A16_M13-FP.abi|nottrimmed	KN-1126-INTD-21_L24_M13-FP.abi|nottrimmed
KN-1126-ACTD-13_L24_M13-FP.abi|nottrimmed	INTD2_B2_G12-M13-RP.abi|nottrimmed
KN-1126-ACTD-12_P22_M13-FP.abi|nottrimmed	KN-1126-INTD-20_I15_M13-FP.abi|nottrimmed
KN-1126-ACTD-11_F24_M13-FP.abi|nottrimmed	KN-1126-INTD-25_M02_M13-FP.abi|nottrimmed
KN-1126-ACTD-11_J14_M13-FP.abi|nottrimmed	INTD10_A1_F03-M13-RP.ab1|nottrimmed
KN-1126-ACTD-12_O19_M13-FP.abi|nottrimmed	KN-1126-INTD-21_O03_M13-FP.abi|nottrimmed
KN-1126-ACTD-15_P19_M13-FP.abi|nottrimmed	INTD8_A2_A04-M13-RP.ab1|nottrimmed
KN-1126-ACTD-14_C10_M13-FP.abi|nottrimmed	KN-1126-INTD-20_N21_M13-FP.abi|nottrimmed
ACTD5_B1_G05-M13-RP.ab1|nottrimmed	KN-1126-INTD-21_A23_M13-FP.abi|nottrimmed
ACTD5_B2_C10-M13-RP.ab1|nottrimmed	KN-1126-INTD-24_G20_M13-FP.abi|nottrimmed
KN-1126-ACTD-17_I01_M13-FP.abi|nottrimmed	INTD6_A2_F05-M13-RP.ab1|nottrimmed
KN-1126-ACTD-13_J12_M13-FP.abi|nottrimmed	INTD2_B1_B07-M13-RP.abi|nottrimmed
KN-1126-ACTD-11_G08_M13-FP.abi|nottrimmed	INTD10_B2_G12-M13-RP.ab1|nottrimmed
KN-1126-ACTD-15_L12_M13-FP.abi|nottrimmed	KN-1126-INTD-26_K09_M13-FP.abi|nottrimmed
KN-1126-ACTD-12_L06_M13-FP.abi|nottrimmed	INTD2_A1_F07-M13-RP.abi|nottrimmed
KN-1126-ACTD-11_F08_M13-FP.abi|nottrimmed	KN-1126-INTD-22_I17_M13-FP.abi|nottrimmed
ACTD9_B1_H08-M13-RP.ab1|nottrimmed	KN-1126-INTD-23_O11_M13-FP.abi|nottrimmed
ACTD3_B2_G05_M13-FP.abi|nottrimmed	KN-1126-INTD-26_K15_M13-FP.abi|nottrimmed
KN-1126-ACTD-16_O19_M13-FP.abi|nottrimmed	KN-1126-INTD-19_L19_M13-FP.abi|nottrimmed
KN-1126-ACTD-11_D18_M13-FP.abi|nottrimmed	KN-1126-INTD-20_E02_M13-FP.abi|nottrimmed
KN-1126-ACTD-14_F21_M13-FP.abi|nottrimmed	KN-1126-INTD-20_B08_M13-FP.abi|nottrimmed
ACTD3_B2_F04_M13-FP.abi|nottrimmed	KN-1126-INTD-24_F04_M13-FP.abi|nottrimmed
KN-1126-ACTD-16_P03_M13-FP.abi|nottrimmed	INTD4_A1_C03_M13-FP.abi|nottrimmed
ACTD5_A2_G09-M13-RP.ab1|nottrimmed	INTD4_A2_B03_M13-FP.abi|nottrimmed
KN-1126-ACTD-18_M12_M13-FP.abi|nottrimmed	INTD4_A2_G11_M13-FP.abi|nottrimmed
KN-1126-ACTD-16_I12_M13-FP.abi|nottrimmed	KN-1126-INTD-22_L23_M13-FP.abi|nottrimmed
KN-1126-ACTD-13_O05_M13-FP.abi|nottrimmed	KN-1126-INTD-21_G13_M13-FP.abi|nottrimmed
KN-1126-ACTD-11_D01_M13-FP.abi|nottrimmed	KN-1126-INTD-21_A21_M13-FP.abi|nottrimmed
ACTD9_B1_A05-M13-RP.ab1|nottrimmed	KN-1126-INTD-26_J17_M13-FP.abi|nottrimmed
KN-1126-ACTD-12_N10_M13-FP.abi|nottrimmed	INTD6_A1_B07-M13-RP.ab1|nottrimmed
KN-1126-ACTD-18_N03_M13-FP.abi|nottrimmed	INTD2_A2_A06-M13-RP.abi|nottrimmed
KN-1126-ACTD-18_I04_M13-FP.abi|nottrimmed	KN-1126-INTD-26_E20_M13-FP.abi|nottrimmed
KN-1126-ACTD-17_G23_M13-FP.abi|nottrimmed	INTD8_A2_F05-M13-RP.ab1|nottrimmed
KN-1126-ACTD-17_F20_M13-FP.abi|nottrimmed	KN-1126-INTD-26_O14_M13-FP.abi|nottrimmed
KN-1126-ACTD-17_C13_M13-FP.abi|nottrimmed	KN-1126-INTD-25_L03_M13-FP.abi|nottrimmed
KN-1126-ACTD-16_P06_M13-FP.abi|nottrimmed	KN-1126-INTD-19_K18_M13-FP.abi|nottrimmed
KN-1126-ACTD-16_I01_M13-FP.abi|nottrimmed	KN-1126-INTD-21_D21_M13-FP.abi|nottrimmed
KN-1126-ACTD-16_F08_M13-FP.abi|nottrimmed	KN-1126-INTD-20_O02_M13-FP.abi|nottrimmed
KN-1126-ACTD-16_F02_M13-FP.abi|nottrimmed	KN-1126-INTD-19_E02_M13-FP.abi|nottrimmed
KN-1126-ACTD-16_E22_M13-FP.abi|nottrimmed	KN-1126-INTD-19_A05_M13-FP.abi|nottrimmed
KN-1126-ACTD-16_C17_M13-FP.abi|nottrimmed	KN-1126-INTD-24_F18_M13-FP.abi|nottrimmed
KN-1126-ACTD-15_O22_M13-FP.abi|nottrimmed	KN-1126-INTD-23_C06_M13-FP.abi|nottrimmed
KN-1126-ACTD-15_M23_M13-FP.abi|nottrimmed	KN-1126-INTD-22_L05_M13-FP.abi|nottrimmed
KN-1126-ACTD-15_K07_M13-FP.abi|nottrimmed	KN-1126-INTD-26_C24_M13-FP.abi|nottrimmed
KN-1126-ACTD-15_J22_M13-FP.abi|nottrimmed	KN-1126-INTD-25_K08_M13-FP.abi|nottrimmed
KN-1126-ACTD-15_I15_M13-FP.abi|nottrimmed	KN-1126-INTD-23_J21_M13-FP.abi|nottrimmed
KN-1126-ACTD-15_E11_M13-FP.abi|nottrimmed	KN-1126-INTD-24_G18_M13-FP.abi|nottrimmed
KN-1126-ACTD-15_D07_M13-FP.abi|nottrimmed	KN-1126-INTD-23_E24_M13-FP.abi|nottrimmed
KN-1126-ACTD-15_C14_M13-FP.abi|nottrimmed	INTD4_B2_A04_M13-FP.abi|nottrimmed
KN-1126-ACTD-15_C06_M13-FP.abi|nottrimmed
KN-1126-ACTD-15_B21_M13-FP.abi|nottrimmed
KN-1126-ACTD-14_N12_M13-FP.abi|nottrimmed
KN-1126-ACTD-14_H14_M13-FP.abi|nottrimmed
KN-1126-ACTD-14_G02_M13-FP.abi|nottrimmed
KN-1126-ACTD-14_F19_M13-FP.abi|nottrimmed
KN-1126-ACTD-14_B23_M13-FP.abi|nottrimmed
KN-1126-ACTD-14_B05_M13-FP.abi|nottrimmed
KN-1126-ACTD-14_B03_M13-FP.abi|nottrimmed
KN-1126-ACTD-14_A13_M13-FP.abi|nottrimmed
KN-1126-ACTD-14_A06_M13-FP.abi|nottrimmed
KN-1126-ACTD-13_O16_M13-FP.abi|nottrimmed
KN-1126-ACTD-13_M22_M13-FP.abi|nottrimmed
KN-1126-ACTD-13_M02_M13-FP.abi|nottrimmed
KN-1126-ACTD-13_A18_M13-FP.abi|nottrimmed
KN-1126-ACTD-12_P04_M13-FP.abi|nottrimmed
KN-1126-ACTD-12_N18_M13-FP.abi|nottrimmed
KN-1126-ACTD-12_M10_M13-FP.abi|nottrimmed
KN-1126-ACTD-12_J10_M13-FP.abi|nottrimmed
KN-1126-ACTD-12_E12_M13-FP.abi|nottrimmed
KN-1126-ACTD-12_A13_M13-FP.abi|nottrimmed
KN-1126-ACTD-11_P12_M13-FP.abi|nottrimmed
KN-1126-ACTD-11_K09_M13-FP.abi|nottrimmed
KN-1126-ACTD-11_J04_M13-FP.abi|nottrimmed
KN-1126-ACTD-11_G20_M13-FP.abi|nottrimmed
KN-1126-ACTD-11_E01_M13-FP.abi|nottrimmed
KN-1126-ACTD-11_D07_M13-FP.abi|nottrimmed
KN-1126-ACTD-11_B20_M13-FP.abi|nottrimmed
ACTD9_B2_G01-M13-RP.ab1|nottrimmed
ACTD9_B2_A05-M13-RP.ab1|nottrimmed
ACTD7_B1_E10-M13-RP.ab1|nottrimmed
ACTD7_A2_B05-M13-RP.ab1|nottrimmed
ACTD7_A2_A07-M13-RP.ab1|nottrimmed
ACTD7_A1_C10-M13-RP.ab1|nottrimmed
ACTD7_A1_A09-M13-RP.ab1|nottrimmed
ACTD5_A2_H03-M13-RP.ab1|nottrimmed
ACTD5_A1_G05-M13-RP.ab1|nottrimmed
ACTD3_B2_A07_M13-FP.abi|nottrimmed
ACTD3_B1_E06_M13-FP.abi|nottrimmed
ACTD3_B1_C09_M13-FP.abi|nottrimmed
ACTD3_B1_A01_M13-FP.abi|nottrimmed
ACTD3_A2_B03_M13-FP.abi|nottrimmed
ACTD3_A2_A01_M13-FP.abi|nottrimmed
ACTD3_A1_D05_M13-FP.abi|nottrimmed
ACTD3_A1_C10_M13-FP.abi|nottrimmed
ACTD1_B2_H11-M13-RP.abi|nottrimmed
ACTD1_B2_E10-M13-RP.abi|nottrimmed
ACTD1_B2_E05-M13-RP.abi|trimmed
ACTD1_B2_A07-M13-RP.abi|nottrimmed
ACTD1_B1_F08-M13-RP.abi|nottrimmed
ACTD1_B1_A04-M13-RP.abi|nottrimmed
ACTD1_A2_H12-M13-RP.abi|nottrimmed
ACTD1_A2_H01-M13-RP.abi|nottrimmed
ACTD1_A2_G04-M13-RP.abi|nottrimmed
ACTD1_A2_A04-M13-RP.abi|nottrimmed
ACTD1_A1_H10-M13-RP.abi|nottrimmed
ACTD1_A1_H08-M13-RP.abi|nottrimmed
GO:0009889 TERM: P:regulation of biosynthetic process DEF: Any process that modulates the frequency, rate or extent of the chemical reactions and pathways resulting in the formation of substances.
Reference-Set	Test-Set
KN-1126-ACTD-11_N13_M13-FP.abi|nottrimmed	INTD6_A1_H04-M13-RP.ab1|nottrimmed
KN-1126-ACTD-13_I13_M13-FP.abi|nottrimmed	INTD6_B1_D12-M13-RP.ab1|nottrimmed
KN-1126-ACTD-12_L04_M13-FP.abi|nottrimmed	INTD4_A2_D04_M13-FP.abi|nottrimmed
ACTD1_A2_D03-M13-RP.abi|nottrimmed	INTD6_B2_G03-M13-RP.ab1|nottrimmed
KN-1126-ACTD-17_F11_M13-FP.abi|nottrimmed	KN-1126-INTD-22_G14_M13-FP.abi|nottrimmed
KN-1126-ACTD-11_H01_M13-FP.abi|nottrimmed	KN-1126-INTD-20_D19_M13-FP.abi|nottrimmed
KN-1126-ACTD-18_O13_M13-FP.abi|nottrimmed	KN-1126-INTD-25_G21_M13-FP.abi|nottrimmed
ACTD1_B1_B05-M13-RP.abi|nottrimmed	KN-1126-INTD-26_J18_M13-FP.abi|nottrimmed
KN-1126-ACTD-15_N22_M13-FP.abi|nottrimmed	INTD6_A1_D12-M13-RP.ab1|nottrimmed
KN-1126-ACTD-15_B09_M13-FP.abi|nottrimmed	KN-1126-INTD-25_O24_M13-FP.abi|nottrimmed
ACTD7_A2_C08-M13-RP.ab1|nottrimmed	KN-1126-INTD-24_H18_M13-FP.abi|nottrimmed
ACTD3_A2_G08_M13-FP.abi|nottrimmed	INTD10_B2_C07-M13-RP.ab1|nottrimmed
KN-1126-ACTD-14_A16_M13-FP.abi|nottrimmed	KN-1126-INTD-21_L24_M13-FP.abi|nottrimmed
KN-1126-ACTD-13_L24_M13-FP.abi|nottrimmed	INTD2_B2_G12-M13-RP.abi|nottrimmed
KN-1126-ACTD-12_P22_M13-FP.abi|nottrimmed	KN-1126-INTD-20_I15_M13-FP.abi|nottrimmed
KN-1126-ACTD-11_F24_M13-FP.abi|nottrimmed	KN-1126-INTD-25_M02_M13-FP.abi|nottrimmed
KN-1126-ACTD-11_J14_M13-FP.abi|nottrimmed	INTD10_A1_F03-M13-RP.ab1|nottrimmed
KN-1126-ACTD-12_O19_M13-FP.abi|nottrimmed	KN-1126-INTD-21_O03_M13-FP.abi|nottrimmed
KN-1126-ACTD-15_P19_M13-FP.abi|nottrimmed	INTD8_A2_A04-M13-RP.ab1|nottrimmed
KN-1126-ACTD-14_C10_M13-FP.abi|nottrimmed	KN-1126-INTD-20_N21_M13-FP.abi|nottrimmed
ACTD5_B1_G05-M13-RP.ab1|nottrimmed	KN-1126-INTD-21_A23_M13-FP.abi|nottrimmed
ACTD5_B2_C10-M13-RP.ab1|nottrimmed	KN-1126-INTD-24_G20_M13-FP.abi|nottrimmed
KN-1126-ACTD-17_I01_M13-FP.abi|nottrimmed	INTD6_A2_F05-M13-RP.ab1|nottrimmed
KN-1126-ACTD-13_J12_M13-FP.abi|nottrimmed	INTD2_B1_B07-M13-RP.abi|nottrimmed
KN-1126-ACTD-11_G08_M13-FP.abi|nottrimmed	INTD10_B2_G12-M13-RP.ab1|nottrimmed
KN-1126-ACTD-15_L12_M13-FP.abi|nottrimmed	KN-1126-INTD-26_K09_M13-FP.abi|nottrimmed
KN-1126-ACTD-12_L06_M13-FP.abi|nottrimmed	INTD2_A1_F07-M13-RP.abi|nottrimmed
KN-1126-ACTD-11_F08_M13-FP.abi|nottrimmed	KN-1126-INTD-22_I17_M13-FP.abi|nottrimmed
ACTD9_B1_H08-M13-RP.ab1|nottrimmed	KN-1126-INTD-23_O11_M13-FP.abi|nottrimmed
ACTD3_B2_G05_M13-FP.abi|nottrimmed	KN-1126-INTD-26_K15_M13-FP.abi|nottrimmed
KN-1126-ACTD-16_O19_M13-FP.abi|nottrimmed	KN-1126-INTD-19_L19_M13-FP.abi|nottrimmed
KN-1126-ACTD-11_D18_M13-FP.abi|nottrimmed	KN-1126-INTD-20_E02_M13-FP.abi|nottrimmed
KN-1126-ACTD-14_F21_M13-FP.abi|nottrimmed	KN-1126-INTD-20_B08_M13-FP.abi|nottrimmed
ACTD3_B2_F04_M13-FP.abi|nottrimmed	KN-1126-INTD-24_F04_M13-FP.abi|nottrimmed
KN-1126-ACTD-16_P03_M13-FP.abi|nottrimmed	INTD4_A1_C03_M13-FP.abi|nottrimmed
ACTD5_A2_G09-M13-RP.ab1|nottrimmed	INTD4_A2_B03_M13-FP.abi|nottrimmed
KN-1126-ACTD-18_M12_M13-FP.abi|nottrimmed	INTD4_A2_G11_M13-FP.abi|nottrimmed
KN-1126-ACTD-16_I12_M13-FP.abi|nottrimmed	KN-1126-INTD-22_L23_M13-FP.abi|nottrimmed
KN-1126-ACTD-13_O05_M13-FP.abi|nottrimmed	KN-1126-INTD-21_G13_M13-FP.abi|nottrimmed
KN-1126-ACTD-11_D01_M13-FP.abi|nottrimmed	KN-1126-INTD-21_A21_M13-FP.abi|nottrimmed
ACTD9_B1_A05-M13-RP.ab1|nottrimmed	KN-1126-INTD-26_J17_M13-FP.abi|nottrimmed
KN-1126-ACTD-12_N10_M13-FP.abi|nottrimmed	INTD6_A1_B07-M13-RP.ab1|nottrimmed
KN-1126-ACTD-18_N03_M13-FP.abi|nottrimmed	INTD2_A2_A06-M13-RP.abi|nottrimmed
KN-1126-ACTD-18_I04_M13-FP.abi|nottrimmed	KN-1126-INTD-26_E20_M13-FP.abi|nottrimmed
KN-1126-ACTD-17_G23_M13-FP.abi|nottrimmed	INTD8_A2_F05-M13-RP.ab1|nottrimmed
KN-1126-ACTD-17_F20_M13-FP.abi|nottrimmed	KN-1126-INTD-26_O14_M13-FP.abi|nottrimmed
KN-1126-ACTD-17_C13_M13-FP.abi|nottrimmed	KN-1126-INTD-25_L03_M13-FP.abi|nottrimmed
KN-1126-ACTD-16_P06_M13-FP.abi|nottrimmed	KN-1126-INTD-19_K18_M13-FP.abi|nottrimmed
KN-1126-ACTD-16_I01_M13-FP.abi|nottrimmed	KN-1126-INTD-21_D21_M13-FP.abi|nottrimmed
KN-1126-ACTD-16_F08_M13-FP.abi|nottrimmed	KN-1126-INTD-20_O02_M13-FP.abi|nottrimmed
KN-1126-ACTD-16_F02_M13-FP.abi|nottrimmed	KN-1126-INTD-19_E02_M13-FP.abi|nottrimmed
KN-1126-ACTD-16_E22_M13-FP.abi|nottrimmed	KN-1126-INTD-19_A05_M13-FP.abi|nottrimmed
KN-1126-ACTD-16_C17_M13-FP.abi|nottrimmed	KN-1126-INTD-24_F18_M13-FP.abi|nottrimmed
KN-1126-ACTD-15_O22_M13-FP.abi|nottrimmed	KN-1126-INTD-23_C06_M13-FP.abi|nottrimmed
KN-1126-ACTD-15_M23_M13-FP.abi|nottrimmed	KN-1126-INTD-22_L05_M13-FP.abi|nottrimmed
KN-1126-ACTD-15_K07_M13-FP.abi|nottrimmed	KN-1126-INTD-26_C24_M13-FP.abi|nottrimmed
KN-1126-ACTD-15_J22_M13-FP.abi|nottrimmed	KN-1126-INTD-25_K08_M13-FP.abi|nottrimmed
KN-1126-ACTD-15_I15_M13-FP.abi|nottrimmed	KN-1126-INTD-23_J21_M13-FP.abi|nottrimmed
KN-1126-ACTD-15_E11_M13-FP.abi|nottrimmed	KN-1126-INTD-24_G18_M13-FP.abi|nottrimmed
KN-1126-ACTD-15_D07_M13-FP.abi|nottrimmed	KN-1126-INTD-23_E24_M13-FP.abi|nottrimmed
KN-1126-ACTD-15_C14_M13-FP.abi|nottrimmed	INTD4_B2_A04_M13-FP.abi|nottrimmed
KN-1126-ACTD-15_C06_M13-FP.abi|nottrimmed
KN-1126-ACTD-15_B21_M13-FP.abi|nottrimmed
KN-1126-ACTD-14_N12_M13-FP.abi|nottrimmed
KN-1126-ACTD-14_H14_M13-FP.abi|nottrimmed
KN-1126-ACTD-14_G02_M13-FP.abi|nottrimmed
KN-1126-ACTD-14_F19_M13-FP.abi|nottrimmed
KN-1126-ACTD-14_B23_M13-FP.abi|nottrimmed
KN-1126-ACTD-14_B05_M13-FP.abi|nottrimmed
KN-1126-ACTD-14_B03_M13-FP.abi|nottrimmed
KN-1126-ACTD-14_A13_M13-FP.abi|nottrimmed
KN-1126-ACTD-14_A06_M13-FP.abi|nottrimmed
KN-1126-ACTD-13_O16_M13-FP.abi|nottrimmed
KN-1126-ACTD-13_M22_M13-FP.abi|nottrimmed
KN-1126-ACTD-13_M02_M13-FP.abi|nottrimmed
KN-1126-ACTD-13_A18_M13-FP.abi|nottrimmed
KN-1126-ACTD-12_P04_M13-FP.abi|nottrimmed
KN-1126-ACTD-12_N18_M13-FP.abi|nottrimmed
KN-1126-ACTD-12_M10_M13-FP.abi|nottrimmed
KN-1126-ACTD-12_J10_M13-FP.abi|nottrimmed
KN-1126-ACTD-12_E12_M13-FP.abi|nottrimmed
KN-1126-ACTD-12_A13_M13-FP.abi|nottrimmed
KN-1126-ACTD-11_P12_M13-FP.abi|nottrimmed
KN-1126-ACTD-11_K09_M13-FP.abi|nottrimmed
KN-1126-ACTD-11_J04_M13-FP.abi|nottrimmed
KN-1126-ACTD-11_G20_M13-FP.abi|nottrimmed
KN-1126-ACTD-11_E01_M13-FP.abi|nottrimmed
KN-1126-ACTD-11_D07_M13-FP.abi|nottrimmed
KN-1126-ACTD-11_B20_M13-FP.abi|nottrimmed
ACTD9_B2_G01-M13-RP.ab1|nottrimmed
ACTD9_B2_A05-M13-RP.ab1|nottrimmed
ACTD7_B1_E10-M13-RP.ab1|nottrimmed
ACTD7_A2_B05-M13-RP.ab1|nottrimmed
ACTD7_A2_A07-M13-RP.ab1|nottrimmed
ACTD7_A1_C10-M13-RP.ab1|nottrimmed
ACTD7_A1_A09-M13-RP.ab1|nottrimmed
ACTD5_A2_H03-M13-RP.ab1|nottrimmed
ACTD5_A1_G05-M13-RP.ab1|nottrimmed
ACTD3_B2_A07_M13-FP.abi|nottrimmed
ACTD3_B1_E06_M13-FP.abi|nottrimmed
ACTD3_B1_C09_M13-FP.abi|nottrimmed
ACTD3_B1_A01_M13-FP.abi|nottrimmed
ACTD3_A2_B03_M13-FP.abi|nottrimmed
ACTD3_A2_A01_M13-FP.abi|nottrimmed
ACTD3_A1_D05_M13-FP.abi|nottrimmed
ACTD3_A1_C10_M13-FP.abi|nottrimmed
ACTD1_B2_H11-M13-RP.abi|nottrimmed
ACTD1_B2_E10-M13-RP.abi|nottrimmed
ACTD1_B2_E05-M13-RP.abi|trimmed
ACTD1_B2_A07-M13-RP.abi|nottrimmed
ACTD1_B1_F08-M13-RP.abi|nottrimmed
ACTD1_B1_A04-M13-RP.abi|nottrimmed
ACTD1_A2_H12-M13-RP.abi|nottrimmed
ACTD1_A2_H01-M13-RP.abi|nottrimmed
ACTD1_A2_G04-M13-RP.abi|nottrimmed
ACTD1_A2_A04-M13-RP.abi|nottrimmed
ACTD1_A1_H10-M13-RP.abi|nottrimmed
ACTD1_A1_H08-M13-RP.abi|nottrimmed
GO:0031326 TERM: P:regulation of cellular biosynthetic process DEF: Any process that modulates the frequency, rate or extent of the chemical reactions and pathways resulting in the formation of substances, carried out by individual cells.
Reference-Set	Test-Set
ACTD1_B1_B05-M13-RP.abi|nottrimmed	KN-1126-INTD-26_K09_M13-FP.abi|nottrimmed
KN-1126-ACTD-14_C10_M13-FP.abi|nottrimmed	KN-1126-INTD-20_B08_M13-FP.abi|nottrimmed
ACTD5_B1_G05-M13-RP.ab1|nottrimmed	KN-1126-INTD-24_F04_M13-FP.abi|nottrimmed
ACTD5_B2_C10-M13-RP.ab1|nottrimmed	INTD4_A1_C03_M13-FP.abi|nottrimmed
KN-1126-ACTD-17_I01_M13-FP.abi|nottrimmed	INTD4_A2_B03_M13-FP.abi|nottrimmed
KN-1126-ACTD-13_J12_M13-FP.abi|nottrimmed	INTD4_A2_G11_M13-FP.abi|nottrimmed
KN-1126-ACTD-11_G08_M13-FP.abi|nottrimmed	KN-1126-INTD-22_L23_M13-FP.abi|nottrimmed
KN-1126-ACTD-15_L12_M13-FP.abi|nottrimmed	KN-1126-INTD-21_G13_M13-FP.abi|nottrimmed
KN-1126-ACTD-12_L06_M13-FP.abi|nottrimmed	KN-1126-INTD-21_A21_M13-FP.abi|nottrimmed
KN-1126-ACTD-11_F08_M13-FP.abi|nottrimmed	KN-1126-INTD-26_J17_M13-FP.abi|nottrimmed
ACTD9_B1_H08-M13-RP.ab1|nottrimmed	INTD6_A1_B07-M13-RP.ab1|nottrimmed
ACTD3_B2_G05_M13-FP.abi|nottrimmed	INTD2_A2_A06-M13-RP.abi|nottrimmed
KN-1126-ACTD-16_O19_M13-FP.abi|nottrimmed	KN-1126-INTD-26_E20_M13-FP.abi|nottrimmed
KN-1126-ACTD-11_D18_M13-FP.abi|nottrimmed	INTD8_A2_F05-M13-RP.ab1|nottrimmed
KN-1126-ACTD-16_P03_M13-FP.abi|nottrimmed	KN-1126-INTD-25_L03_M13-FP.abi|nottrimmed
KN-1126-ACTD-16_I12_M13-FP.abi|nottrimmed	INTD4_B2_A04_M13-FP.abi|nottrimmed
KN-1126-ACTD-13_O05_M13-FP.abi|nottrimmed
KN-1126-ACTD-11_D01_M13-FP.abi|nottrimmed
ACTD9_B1_A05-M13-RP.ab1|nottrimmed
KN-1126-ACTD-18_I04_M13-FP.abi|nottrimmed
KN-1126-ACTD-17_C13_M13-FP.abi|nottrimmed
KN-1126-ACTD-16_C17_M13-FP.abi|nottrimmed
KN-1126-ACTD-15_O22_M13-FP.abi|nottrimmed
KN-1126-ACTD-15_M23_M13-FP.abi|nottrimmed
KN-1126-ACTD-15_K07_M13-FP.abi|nottrimmed
KN-1126-ACTD-15_E11_M13-FP.abi|nottrimmed
KN-1126-ACTD-15_C06_M13-FP.abi|nottrimmed
KN-1126-ACTD-14_N12_M13-FP.abi|nottrimmed
KN-1126-ACTD-14_H14_M13-FP.abi|nottrimmed
KN-1126-ACTD-14_G02_M13-FP.abi|nottrimmed
KN-1126-ACTD-14_B05_M13-FP.abi|nottrimmed
KN-1126-ACTD-13_M22_M13-FP.abi|nottrimmed
KN-1126-ACTD-13_A18_M13-FP.abi|nottrimmed
KN-1126-ACTD-12_M10_M13-FP.abi|nottrimmed
KN-1126-ACTD-12_A13_M13-FP.abi|nottrimmed
KN-1126-ACTD-11_K09_M13-FP.abi|nottrimmed
KN-1126-ACTD-11_J04_M13-FP.abi|nottrimmed
ACTD9_B2_A05-M13-RP.ab1|nottrimmed
ACTD7_B1_E10-M13-RP.ab1|nottrimmed
ACTD7_A2_B05-M13-RP.ab1|nottrimmed
ACTD7_A1_C10-M13-RP.ab1|nottrimmed
ACTD5_A2_H03-M13-RP.ab1|nottrimmed
ACTD5_A1_G05-M13-RP.ab1|nottrimmed
ACTD3_B2_A07_M13-FP.abi|nottrimmed
ACTD3_B1_E06_M13-FP.abi|nottrimmed
ACTD3_A2_A01_M13-FP.abi|nottrimmed
ACTD3_A1_C10_M13-FP.abi|nottrimmed
ACTD1_A2_H12-M13-RP.abi|nottrimmed
ACTD1_A2_H01-M13-RP.abi|nottrimmed
ACTD1_A2_A04-M13-RP.abi|nottrimmed
ACTD1_A1_H10-M13-RP.abi|nottrimmed
ACTD1_A1_H08-M13-RP.abi|nottrimmed
GO:0044427 TERM: C:chromosomal part DEF: Any constituent part of a chromosome, a structure composed of a very long molecule of DNA and associated proteins (e.g. histones) that carries hereditary information.
Reference-Set	Test-Set
KN-1126-ACTD-17_F11_M13-FP.abi|nottrimmed	KN-1126-INTD-26_K08_M13-FP.abi|nottrimmed
KN-1126-ACTD-14_L11_M13-FP.abi|nottrimmed	KN-1126-INTD-21_P05_M13-FP.abi|nottrimmed
ACTD7_A2_C01-M13-RP.ab1|nottrimmed	INTD2_B1_F07-M13-RP.abi|nottrimmed
ACTD3_B1_G12_M13-FP.abi|nottrimmed	INTD4_B2_G12_M13-FP.abi|nottrimmed
ACTD3_A2_C06_M13-FP.abi|nottrimmed	KN-1126-INTD-22_G09_M13-FP.abi|nottrimmed
ACTD7_B1_F08-M13-RP.ab1|nottrimmed	KN-1126-INTD-22_F14_M13-FP.abi|nottrimmed
ACTD7_B1_C07-M13-RP.ab1|nottrimmed
KN-1126-ACTD-17_M14_M13-FP.abi|nottrimmed
KN-1126-ACTD-13_H06_M13-FP.abi|nottrimmed
KN-1126-ACTD-12_C01_M13-FP.abi|nottrimmed
KN-1126-ACTD-12_A18_M13-FP.abi|nottrimmed
KN-1126-ACTD-11_M06_M13-FP.abi|nottrimmed
KN-1126-ACTD-11_H05_M13-FP.abi|nottrimmed
KN-1126-ACTD-11_D07_M13-FP.abi|nottrimmed
KN-1126-ACTD-11_D02_M13-FP.abi|nottrimmed
ACTD9_B2_E09-M13-RP.ab1|nottrimmed
ACTD9_B1_G01-M13-RP.ab1|nottrimmed
ACTD9_B1_E09-M13-RP.ab1|nottrimmed
ACTD9_B1_D10-M13-RP.ab1|nottrimmed
ACTD9_A2_B12-M13-RP.ab1|nottrimmed
ACTD7_A2_A01-M13-RP.ab1|nottrimmed
ACTD5_A1_B01-M13-RP.ab1|nottrimmed
ACTD3_A2_F01_M13-FP.abi|nottrimmed
ACTD3_A2_B07_M13-FP.abi|nottrimmed
ACTD1_B2_H01-M13-RP.abi|nottrimmed
ACTD1_A2_B05-M13-RP.abi|nottrimmed
GO:0050794 TERM: P:regulation of cellular process DEF: Any process that modulates the frequency, rate or extent of a cellular process,any of those that are carried out at the cellular level, but are not necessarily restricted to a single cell. For example, cell communication occurs among more than one cell.
Reference-Set	Test-Set
KN-1126-ACTD-11_N13_M13-FP.abi|nottrimmed	INTD4_A2_A05_M13-FP.abi|nottrimmed
ACTD9_A2_D07-M13-RP.ab1|nottrimmed	INTD6_A1_H04-M13-RP.ab1|nottrimmed
KN-1126-ACTD-13_I13_M13-FP.abi|nottrimmed	INTD6_B1_D12-M13-RP.ab1|nottrimmed
KN-1126-ACTD-12_L04_M13-FP.abi|nottrimmed	INTD4_A2_D04_M13-FP.abi|nottrimmed
ACTD1_A2_D03-M13-RP.abi|nottrimmed	INTD6_B2_G03-M13-RP.ab1|nottrimmed
KN-1126-ACTD-17_F11_M13-FP.abi|nottrimmed	KN-1126-INTD-22_G14_M13-FP.abi|nottrimmed
KN-1126-ACTD-11_H01_M13-FP.abi|nottrimmed	KN-1126-INTD-20_D19_M13-FP.abi|nottrimmed
KN-1126-ACTD-14_C11_M13-FP.abi|nottrimmed	KN-1126-INTD-25_G21_M13-FP.abi|nottrimmed
ACTD5_B2_E11-M13-RP.ab1|nottrimmed	KN-1126-INTD-26_J18_M13-FP.abi|nottrimmed
ACTD3_A1_G03_M13-FP.abi|nottrimmed	INTD6_A1_D12-M13-RP.ab1|nottrimmed
KN-1126-ACTD-16_P19_M13-FP.abi|nottrimmed	KN-1126-INTD-25_O24_M13-FP.abi|nottrimmed
KN-1126-ACTD-12_B12_M13-FP.abi|trimmed	KN-1126-INTD-24_H18_M13-FP.abi|nottrimmed
ACTD3_A1_B01_M13-FP.abi|trimmed	INTD10_B2_C07-M13-RP.ab1|nottrimmed
KN-1126-ACTD-18_O13_M13-FP.abi|nottrimmed	KN-1126-INTD-21_L24_M13-FP.abi|nottrimmed
ACTD1_B1_B05-M13-RP.abi|nottrimmed	INTD6_B2_G04-M13-RP.ab1|nottrimmed
KN-1126-ACTD-15_A05_M13-FP.abi|nottrimmed	KN-1126-INTD-21_O24_M13-FP.abi|nottrimmed
KN-1126-ACTD-12_F04_M13-FP.abi|nottrimmed	KN-1126-INTD-21_K17_M13-FP.abi|nottrimmed
ACTD3_A1_E09_M13-FP.abi|nottrimmed	KN-1126-INTD-22_B24_M13-FP.abi|nottrimmed
ACTD7_B2_B05-M13-RP.ab1|nottrimmed	KN-1126-INTD-19_B19_M13-FP.abi|nottrimmed
ACTD3_B2_D03_M13-FP.abi|nottrimmed	KN-1126-INTD-19_I05_M13-FP.abi|nottrimmed
ACTD3_A2_H01_M13-FP.abi|nottrimmed	KN-1126-INTD-23_M01_M13-FP.abi|nottrimmed
ACTD1_A1_F01-M13-RP.abi|nottrimmed	INTD2_B2_G12-M13-RP.abi|nottrimmed
KN-1126-ACTD-15_N22_M13-FP.abi|nottrimmed	KN-1126-INTD-20_I15_M13-FP.abi|nottrimmed
KN-1126-ACTD-15_B09_M13-FP.abi|nottrimmed	KN-1126-INTD-24_A01_M13-FP.abi|nottrimmed
ACTD7_A2_C08-M13-RP.ab1|nottrimmed	KN-1126-INTD-21_L09_M13-FP.abi|nottrimmed
ACTD3_A2_G08_M13-FP.abi|nottrimmed	INTD6_B2_F05-M13-RP.ab1|nottrimmed
KN-1126-ACTD-18_F20_M13-FP.abi|nottrimmed	INTD10_A1_B06-M13-RP.ab1|nottrimmed
KN-1126-ACTD-15_C19_M13-FP.abi|nottrimmed	KN-1126-INTD-25_M02_M13-FP.abi|nottrimmed
KN-1126-ACTD-13_K10_M13-FP.abi|nottrimmed	KN-1126-INTD-23_F11_M13-FP.abi|nottrimmed
KN-1126-ACTD-12_C23_M13-FP.abi|nottrimmed	KN-1126-INTD-20_H08_M13-FP.abi|nottrimmed
ACTD3_A1_F07_M13-FP.abi|nottrimmed	KN-1126-INTD-23_B09_M13-FP.abi|nottrimmed
KN-1126-ACTD-14_A16_M13-FP.abi|nottrimmed	KN-1126-INTD-23_D09_M13-FP.abi|nottrimmed
KN-1126-ACTD-13_L24_M13-FP.abi|nottrimmed	KN-1126-INTD-20_C19_M13-FP.abi|nottrimmed
KN-1126-ACTD-12_P22_M13-FP.abi|nottrimmed	INTD4_B1_D06_M13-FP.abi|nottrimmed
ACTD3_A1_B11_M13-FP.abi|nottrimmed	INTD4_A2_G09_M13-FP.abi|nottrimmed
KN-1126-ACTD-14_E01_M13-FP.abi|nottrimmed	KN-1126-INTD-22_E14_M13-FP.abi|nottrimmed
KN-1126-ACTD-12_D18_M13-FP.abi|nottrimmed	INTD10_A1_F03-M13-RP.ab1|nottrimmed
KN-1126-ACTD-11_F24_M13-FP.abi|nottrimmed	KN-1126-INTD-19_H08_M13-FP.abi|nottrimmed
KN-1126-ACTD-11_O10_M13-FP.abi|nottrimmed	KN-1126-INTD-21_J07_M13-FP.abi|nottrimmed
KN-1126-ACTD-14_K07_M13-FP.abi|nottrimmed	KN-1126-INTD-25_G17_M13-FP.abi|nottrimmed
KN-1126-ACTD-11_K24_M13-FP.abi|nottrimmed	INTD10_A1_C01-M13-RP.ab1|nottrimmed
KN-1126-ACTD-11_J13_M13-FP.abi|nottrimmed	KN-1126-INTD-21_O03_M13-FP.abi|nottrimmed
KN-1126-ACTD-11_J14_M13-FP.abi|nottrimmed	INTD8_A2_A04-M13-RP.ab1|nottrimmed
KN-1126-ACTD-16_J08_M13-FP.abi|nottrimmed	KN-1126-INTD-20_N21_M13-FP.abi|nottrimmed
KN-1126-ACTD-12_O19_M13-FP.abi|nottrimmed	KN-1126-INTD-21_A23_M13-FP.abi|nottrimmed
KN-1126-ACTD-14_K20_M13-FP.abi|nottrimmed	KN-1126-INTD-24_G20_M13-FP.abi|nottrimmed
KN-1126-ACTD-15_P19_M13-FP.abi|nottrimmed	KN-1126-INTD-21_C05_M13-FP.abi|nottrimmed
KN-1126-ACTD-18_O19_M13-FP.abi|nottrimmed	INTD6_B2_B05-M13-RP.ab1|nottrimmed
KN-1126-ACTD-14_M10_M13-FP.abi|nottrimmed	KN-1126-INTD-21_D14_M13-FP.abi|nottrimmed
KN-1126-ACTD-14_C10_M13-FP.abi|nottrimmed	KN-1126-INTD-21_L07_M13-FP.abi|nottrimmed
ACTD9_B2_B05-M13-RP.ab1|nottrimmed	INTD8_B2_D04-M13-RP.ab1|nottrimmed
ACTD5_B1_G05-M13-RP.ab1|nottrimmed	INTD8_A2_H03-M13-RP.ab1|nottrimmed
ACTD5_B2_C10-M13-RP.ab1|nottrimmed	INTD8_B1_F05-M13-RP.ab1|nottrimmed
KN-1126-ACTD-17_I01_M13-FP.abi|nottrimmed	INTD6_A2_F05-M13-RP.ab1|nottrimmed
KN-1126-ACTD-13_J12_M13-FP.abi|nottrimmed	KN-1126-INTD-21_J09_M13-FP.abi|nottrimmed
KN-1126-ACTD-11_G08_M13-FP.abi|nottrimmed	KN-1126-INTD-24_A06_M13-FP.abi|nottrimmed
KN-1126-ACTD-11_D04_M13-FP.abi|nottrimmed	KN-1126-INTD-25_F17_M13-FP.abi|nottrimmed
KN-1126-ACTD-15_L12_M13-FP.abi|nottrimmed	KN-1126-INTD-20_O21_M13-FP.abi|nottrimmed
KN-1126-ACTD-12_L06_M13-FP.abi|nottrimmed	KN-1126-INTD-24_M14_M13-FP.abi|nottrimmed
KN-1126-ACTD-11_F08_M13-FP.abi|nottrimmed	KN-1126-INTD-24_L01_M13-FP.abi|nottrimmed
ACTD9_B1_H08-M13-RP.ab1|nottrimmed	INTD6_A2_H08-M13-RP.ab1|nottrimmed
ACTD3_B2_G05_M13-FP.abi|nottrimmed	KN-1126-INTD-19_M03_M13-FP.abi|nottrimmed
KN-1126-ACTD-16_O19_M13-FP.abi|nottrimmed	INTD2_B1_B07-M13-RP.abi|nottrimmed
KN-1126-ACTD-13_M03_M13-FP.abi|nottrimmed	INTD10_B2_G12-M13-RP.ab1|nottrimmed
ACTD7_A2_D09-M13-RP.ab1|nottrimmed	KN-1126-INTD-26_K09_M13-FP.abi|nottrimmed
ACTD1_B1_C04-M13-RP.abi|nottrimmed	KN-1126-INTD-19_J24_M13-FP.abi|trimmed
KN-1126-ACTD-11_D18_M13-FP.abi|nottrimmed	KN-1126-INTD-23_L03_M13-FP.abi|nottrimmed
ACTD5_B2_C12-M13-RP.ab1|nottrimmed	KN-1126-INTD-22_N08_M13-FP.abi|nottrimmed
KN-1126-ACTD-16_O07_M13-FP.abi|nottrimmed	INTD2_A2_B02-M13-RP.abi|nottrimmed
KN-1126-ACTD-13_K17_M13-FP.abi|nottrimmed	INTD2_A1_F07-M13-RP.abi|nottrimmed
KN-1126-ACTD-13_A22_M13-FP.abi|nottrimmed	KN-1126-INTD-22_A06_M13-FP.abi|nottrimmed
ACTD9_A1_C06-M13-RP.ab1|nottrimmed	KN-1126-INTD-22_I17_M13-FP.abi|nottrimmed
KN-1126-ACTD-14_F21_M13-FP.abi|nottrimmed	KN-1126-INTD-23_O11_M13-FP.abi|nottrimmed
ACTD3_B2_F04_M13-FP.abi|nottrimmed	KN-1126-INTD-26_K15_M13-FP.abi|nottrimmed
ACTD7_B2_E12-M13-RP.ab1|nottrimmed	KN-1126-INTD-25_E20_M13-FP.abi|nottrimmed
ACTD1_B1_B09-M13-RP.abi|nottrimmed	INTD2_B1_B04-M13-RP.abi|nottrimmed
KN-1126-ACTD-16_P03_M13-FP.abi|nottrimmed	KN-1126-INTD-19_L19_M13-FP.abi|nottrimmed
ACTD3_A2_A03_M13-FP.abi|nottrimmed	KN-1126-INTD-26_O11_M13-FP.abi|nottrimmed
KN-1126-ACTD-13_P19_M13-FP.abi|nottrimmed	KN-1126-INTD-25_F24_M13-FP.abi|nottrimmed
KN-1126-ACTD-17_K06_M13-FP.abi|nottrimmed	KN-1126-INTD-20_E02_M13-FP.abi|nottrimmed
ACTD5_A2_G09-M13-RP.ab1|nottrimmed	KN-1126-INTD-21_B07_M13-FP.abi|nottrimmed
KN-1126-ACTD-14_O12_M13-FP.abi|nottrimmed	KN-1126-INTD-22_J10_M13-FP.abi|nottrimmed
KN-1126-ACTD-14_O03_M13-FP.abi|nottrimmed	INTD4_B2_G12_M13-FP.abi|nottrimmed
ACTD7_B1_G03-M13-RP.ab1|nottrimmed	KN-1126-INTD-25_I10_M13-FP.abi|nottrimmed
KN-1126-ACTD-18_M12_M13-FP.abi|nottrimmed	KN-1126-INTD-21_D08_M13-FP.abi|nottrimmed
KN-1126-ACTD-16_I12_M13-FP.abi|nottrimmed	KN-1126-INTD-19_O10_M13-FP.abi|nottrimmed
KN-1126-ACTD-18_D21_M13-FP.abi|nottrimmed	INTD2_A1_E08-M13-RP.abi|trimmed
KN-1126-ACTD-15_L01_M13-FP.abi|nottrimmed	KN-1126-INTD-21_O15_M13-FP.abi|nottrimmed
KN-1126-ACTD-14_H05_M13-FP.abi|nottrimmed	KN-1126-INTD-23_K10_M13-FP.abi|nottrimmed
KN-1126-ACTD-13_O05_M13-FP.abi|nottrimmed	INTD6_B2_B09-M13-RP.ab1|nottrimmed
KN-1126-ACTD-11_D01_M13-FP.abi|nottrimmed	KN-1126-INTD-22_N09_M13-FP.abi|nottrimmed
ACTD9_B1_A05-M13-RP.ab1|nottrimmed	KN-1126-INTD-26_C03_M13-FP.abi|nottrimmed
KN-1126-ACTD-12_N10_M13-FP.abi|nottrimmed	KN-1126-INTD-19_J14_M13-FP.abi|nottrimmed
KN-1126-ACTD-18_P15_M13-FP.abi|nottrimmed	KN-1126-INTD-20_B08_M13-FP.abi|nottrimmed
KN-1126-ACTD-18_O03_M13-FP.abi|nottrimmed	KN-1126-INTD-24_F04_M13-FP.abi|nottrimmed
KN-1126-ACTD-18_N03_M13-FP.abi|nottrimmed	INTD4_A1_C03_M13-FP.abi|nottrimmed
KN-1126-ACTD-18_L05_M13-FP.abi|nottrimmed	INTD4_A2_B03_M13-FP.abi|nottrimmed
KN-1126-ACTD-18_I04_M13-FP.abi|nottrimmed	INTD4_A2_G11_M13-FP.abi|nottrimmed
KN-1126-ACTD-18_D14_M13-FP.abi|trimmed	KN-1126-INTD-22_L23_M13-FP.abi|nottrimmed
KN-1126-ACTD-17_J21_M13-FP.abi|nottrimmed	KN-1126-INTD-21_G13_M13-FP.abi|nottrimmed
KN-1126-ACTD-17_G23_M13-FP.abi|nottrimmed	KN-1126-INTD-21_A21_M13-FP.abi|nottrimmed
KN-1126-ACTD-17_G14_M13-FP.abi|nottrimmed	KN-1126-INTD-26_J17_M13-FP.abi|nottrimmed
KN-1126-ACTD-17_G01_M13-FP.abi|nottrimmed	INTD6_A1_B07-M13-RP.ab1|nottrimmed
KN-1126-ACTD-17_F20_M13-FP.abi|nottrimmed	INTD2_A2_A06-M13-RP.abi|nottrimmed
KN-1126-ACTD-17_C13_M13-FP.abi|nottrimmed	KN-1126-INTD-26_E20_M13-FP.abi|nottrimmed
KN-1126-ACTD-16_P06_M13-FP.abi|nottrimmed	INTD8_A2_F05-M13-RP.ab1|nottrimmed
KN-1126-ACTD-16_O23_M13-FP.abi|nottrimmed	INTD4_A1_D08_M13-FP.abi|nottrimmed
KN-1126-ACTD-16_I21_M13-FP.abi|nottrimmed	KN-1126-INTD-26_O14_M13-FP.abi|nottrimmed
KN-1126-ACTD-16_I01_M13-FP.abi|nottrimmed	KN-1126-INTD-19_F09_M13-FP.abi|nottrimmed
KN-1126-ACTD-16_H21_M13-FP.abi|nottrimmed	KN-1126-INTD-26_A18_M13-FP.abi|nottrimmed
KN-1126-ACTD-16_G07_M13-FP.abi|nottrimmed	KN-1126-INTD-20_D11_M13-FP.abi|nottrimmed
KN-1126-ACTD-16_F08_M13-FP.abi|nottrimmed	KN-1126-INTD-23_E04_M13-FP.abi|nottrimmed
KN-1126-ACTD-16_F02_M13-FP.abi|nottrimmed	KN-1126-INTD-19_E19_M13-FP.abi|nottrimmed
KN-1126-ACTD-16_E22_M13-FP.abi|nottrimmed	INTD6_A1_A04-M13-RP.ab1|nottrimmed
KN-1126-ACTD-16_C17_M13-FP.abi|nottrimmed	INTD8_B2_B01-M13-RP.ab1|nottrimmed
KN-1126-ACTD-16_C14_M13-FP.abi|nottrimmed	KN-1126-INTD-26_H07_M13-FP.abi|nottrimmed
KN-1126-ACTD-15_O22_M13-FP.abi|nottrimmed	KN-1126-INTD-25_K20_M13-FP.abi|nottrimmed
KN-1126-ACTD-15_M23_M13-FP.abi|nottrimmed	KN-1126-INTD-21_P11_M13-FP.abi|nottrimmed
KN-1126-ACTD-15_K07_M13-FP.abi|nottrimmed	KN-1126-INTD-25_D23_M13-FP.abi|nottrimmed
KN-1126-ACTD-15_J22_M13-FP.abi|nottrimmed	KN-1126-INTD-25_H04_M13-FP.abi|nottrimmed
KN-1126-ACTD-15_I15_M13-FP.abi|nottrimmed	KN-1126-INTD-24_K17_M13-FP.abi|nottrimmed
KN-1126-ACTD-15_E11_M13-FP.abi|nottrimmed	KN-1126-INTD-25_L03_M13-FP.abi|nottrimmed
KN-1126-ACTD-15_D23_M13-FP.abi|nottrimmed	KN-1126-INTD-19_K18_M13-FP.abi|nottrimmed
KN-1126-ACTD-15_D07_M13-FP.abi|nottrimmed	KN-1126-INTD-22_F14_M13-FP.abi|nottrimmed
KN-1126-ACTD-15_C14_M13-FP.abi|nottrimmed	KN-1126-INTD-26_L06_M13-FP.abi|nottrimmed
KN-1126-ACTD-15_C10_M13-FP.abi|nottrimmed	KN-1126-INTD-19_B18_M13-FP.abi|nottrimmed
KN-1126-ACTD-15_C06_M13-FP.abi|nottrimmed	KN-1126-INTD-23_C17_M13-FP.abi|nottrimmed
KN-1126-ACTD-15_B21_M13-FP.abi|nottrimmed	KN-1126-INTD-20_J10_M13-FP.abi|nottrimmed
KN-1126-ACTD-15_A12_M13-FP.abi|nottrimmed	KN-1126-INTD-22_I09_M13-FP.abi|nottrimmed
KN-1126-ACTD-14_N23_M13-FP.abi|nottrimmed	KN-1126-INTD-22_E02_M13-FP.abi|nottrimmed
KN-1126-ACTD-14_N12_M13-FP.abi|nottrimmed	KN-1126-INTD-26_P05_M13-FP.abi|nottrimmed
KN-1126-ACTD-14_N03_M13-FP.abi|nottrimmed	KN-1126-INTD-22_L13_M13-FP.abi|nottrimmed
KN-1126-ACTD-14_H14_M13-FP.abi|nottrimmed	INTD4_B2_A03_M13-FP.abi|nottrimmed
KN-1126-ACTD-14_G02_M13-FP.abi|nottrimmed	KN-1126-INTD-26_J11_M13-FP.abi|nottrimmed
KN-1126-ACTD-14_F19_M13-FP.abi|nottrimmed	INTD2_B2_A11-M13-RP.abi|nottrimmed
KN-1126-ACTD-14_F12_M13-FP.abi|nottrimmed	KN-1126-INTD-21_D21_M13-FP.abi|nottrimmed
KN-1126-ACTD-14_E17_M13-FP.abi|nottrimmed	KN-1126-INTD-20_O02_M13-FP.abi|nottrimmed
KN-1126-ACTD-14_C21_M13-FP.abi|nottrimmed	INTD8_B2_F03-M13-RP.ab1|nottrimmed
KN-1126-ACTD-14_B23_M13-FP.abi|nottrimmed	KN-1126-INTD-24_G21_M13-FP.abi|nottrimmed
KN-1126-ACTD-14_B05_M13-FP.abi|nottrimmed	KN-1126-INTD-19_E02_M13-FP.abi|nottrimmed
KN-1126-ACTD-14_B03_M13-FP.abi|nottrimmed	KN-1126-INTD-19_A05_M13-FP.abi|nottrimmed
KN-1126-ACTD-14_B02_M13-FP.abi|nottrimmed	KN-1126-INTD-24_F18_M13-FP.abi|nottrimmed
KN-1126-ACTD-14_A13_M13-FP.abi|nottrimmed	KN-1126-INTD-23_C06_M13-FP.abi|nottrimmed
KN-1126-ACTD-14_A12_M13-FP.abi|nottrimmed	KN-1126-INTD-22_L05_M13-FP.abi|nottrimmed
KN-1126-ACTD-14_A06_M13-FP.abi|nottrimmed	KN-1126-INTD-26_C24_M13-FP.abi|nottrimmed
KN-1126-ACTD-13_O16_M13-FP.abi|nottrimmed	KN-1126-INTD-25_K08_M13-FP.abi|nottrimmed
KN-1126-ACTD-13_M22_M13-FP.abi|nottrimmed	KN-1126-INTD-23_J21_M13-FP.abi|nottrimmed
KN-1126-ACTD-13_M13_M13-FP.abi|nottrimmed	KN-1126-INTD-24_G18_M13-FP.abi|nottrimmed
KN-1126-ACTD-13_M02_M13-FP.abi|nottrimmed	KN-1126-INTD-23_E24_M13-FP.abi|nottrimmed
KN-1126-ACTD-13_L17_M13-FP.abi|nottrimmed	INTD4_B2_A04_M13-FP.abi|nottrimmed
KN-1126-ACTD-13_L11_M13-FP.abi|nottrimmed	KN-1126-INTD-24_O12_M13-FP.abi|nottrimmed
KN-1126-ACTD-13_H06_M13-FP.abi|nottrimmed
KN-1126-ACTD-13_E09_M13-FP.abi|nottrimmed
KN-1126-ACTD-13_C06_M13-FP.abi|nottrimmed
KN-1126-ACTD-13_A18_M13-FP.abi|nottrimmed
KN-1126-ACTD-12_P04_M13-FP.abi|nottrimmed
KN-1126-ACTD-12_O07_M13-FP.abi|nottrimmed
KN-1126-ACTD-12_N18_M13-FP.abi|nottrimmed
KN-1126-ACTD-12_N02_M13-FP.abi|nottrimmed
KN-1126-ACTD-12_M10_M13-FP.abi|nottrimmed
KN-1126-ACTD-12_J10_M13-FP.abi|nottrimmed
KN-1126-ACTD-12_I11_M13-FP.abi|trimmed
KN-1126-ACTD-12_E12_M13-FP.abi|nottrimmed
KN-1126-ACTD-12_C02_M13-FP.abi|nottrimmed
KN-1126-ACTD-12_A13_M13-FP.abi|nottrimmed
KN-1126-ACTD-12_A12_M13-FP.abi|nottrimmed
KN-1126-ACTD-11_P12_M13-FP.abi|nottrimmed
KN-1126-ACTD-11_O17_M13-FP.abi|nottrimmed
KN-1126-ACTD-11_N16_M13-FP.abi|nottrimmed
KN-1126-ACTD-11_M14_M13-FP.abi|nottrimmed
KN-1126-ACTD-11_K12_M13-FP.abi|nottrimmed
KN-1126-ACTD-11_K09_M13-FP.abi|nottrimmed
KN-1126-ACTD-11_J19_M13-FP.abi|nottrimmed
KN-1126-ACTD-11_J11_M13-FP.abi|nottrimmed
KN-1126-ACTD-11_J04_M13-FP.abi|nottrimmed
KN-1126-ACTD-11_G20_M13-FP.abi|nottrimmed
KN-1126-ACTD-11_E15_M13-FP.abi|nottrimmed
KN-1126-ACTD-11_E01_M13-FP.abi|nottrimmed
KN-1126-ACTD-11_D07_M13-FP.abi|nottrimmed
KN-1126-ACTD-11_B20_M13-FP.abi|nottrimmed
ACTD9_B2_G07-M13-RP.ab1|nottrimmed
ACTD9_B2_G01-M13-RP.ab1|nottrimmed
ACTD9_B2_A05-M13-RP.ab1|nottrimmed
ACTD9_B1_G08-M13-RP.ab1|nottrimmed
ACTD7_B2_E06-M13-RP.ab1|nottrimmed
ACTD7_B1_E10-M13-RP.ab1|nottrimmed
ACTD7_B1_A12-M13-RP.ab1|nottrimmed
ACTD7_A2_G05-M13-RP.ab1|nottrimmed
ACTD7_A2_B05-M13-RP.ab1|nottrimmed
ACTD7_A2_A07-M13-RP.ab1|nottrimmed
ACTD7_A1_G08-M13-RP.ab1|nottrimmed
ACTD7_A1_C10-M13-RP.ab1|nottrimmed
ACTD7_A1_A09-M13-RP.ab1|nottrimmed
ACTD5_A2_H03-M13-RP.ab1|nottrimmed
ACTD5_A2_G05-M13-RP.ab1|nottrimmed
ACTD5_A2_E03-M13-RP.ab1|nottrimmed
ACTD5_A2_A11-M13-RP.ab1|nottrimmed
ACTD5_A1_G05-M13-RP.ab1|nottrimmed
ACTD3_B2_H05_M13-FP.abi|nottrimmed
ACTD3_B2_F03_M13-FP.abi|nottrimmed
ACTD3_B2_A07_M13-FP.abi|nottrimmed
ACTD3_B1_E06_M13-FP.abi|nottrimmed
ACTD3_B1_C09_M13-FP.abi|nottrimmed
ACTD3_B1_A01_M13-FP.abi|nottrimmed
ACTD3_A2_F10_M13-FP.abi|nottrimmed
ACTD3_A2_F01_M13-FP.abi|nottrimmed
ACTD3_A2_D05_M13-FP.abi|nottrimmed
ACTD3_A2_B03_M13-FP.abi|nottrimmed
ACTD3_A2_A01_M13-FP.abi|nottrimmed
ACTD3_A1_H02_M13-FP.abi|nottrimmed
ACTD3_A1_E05_M13-FP.abi|nottrimmed
ACTD3_A1_D05_M13-FP.abi|nottrimmed
ACTD3_A1_C10_M13-FP.abi|nottrimmed
ACTD3_A1_B12_M13-FP.abi|nottrimmed
ACTD1_B2_H11-M13-RP.abi|nottrimmed
ACTD1_B2_E10-M13-RP.abi|nottrimmed
ACTD1_B2_E05-M13-RP.abi|trimmed
ACTD1_B2_D12-M13-RP.abi|nottrimmed
ACTD1_B2_A07-M13-RP.abi|nottrimmed
ACTD1_B1_H11-M13-RP.abi|nottrimmed
ACTD1_B1_F08-M13-RP.abi|nottrimmed
ACTD1_B1_A04-M13-RP.abi|nottrimmed
ACTD1_A2_H12-M13-RP.abi|nottrimmed
ACTD1_A2_H01-M13-RP.abi|nottrimmed
ACTD1_A2_G04-M13-RP.abi|nottrimmed
ACTD1_A2_D10-M13-RP.abi|trimmed
ACTD1_A2_A04-M13-RP.abi|nottrimmed
ACTD1_A1_H10-M13-RP.abi|nottrimmed
ACTD1_A1_H08-M13-RP.abi|nottrimmed
ACTD1_A1_C08-M13-RP.abi|nottrimmed
ACTD1_A1_C01-M13-RP.abi|nottrimmed
ACTD1_A1_B07-M13-RP.abi|nottrimmed
GO:0008135 TERM: F:translation factor activity, nucleic acid binding DEF: Functions during translation by binding nucleic acids during polypeptide synthesis at the ribosome.
Reference-Set	Test-Set
KN-1126-ACTD-14_C10_M13-FP.abi|nottrimmed	KN-1126-INTD-20_B08_M13-FP.abi|nottrimmed
ACTD5_B1_G05-M13-RP.ab1|nottrimmed	KN-1126-INTD-24_F04_M13-FP.abi|nottrimmed
ACTD5_B2_C10-M13-RP.ab1|nottrimmed	INTD4_A1_C03_M13-FP.abi|nottrimmed
KN-1126-ACTD-17_I01_M13-FP.abi|nottrimmed	INTD4_A2_B03_M13-FP.abi|nottrimmed
KN-1126-ACTD-13_J12_M13-FP.abi|nottrimmed	INTD4_A2_G11_M13-FP.abi|nottrimmed
KN-1126-ACTD-11_G08_M13-FP.abi|nottrimmed	KN-1126-INTD-22_L23_M13-FP.abi|nottrimmed
KN-1126-ACTD-15_L12_M13-FP.abi|nottrimmed	KN-1126-INTD-21_G13_M13-FP.abi|nottrimmed
KN-1126-ACTD-12_L06_M13-FP.abi|nottrimmed	KN-1126-INTD-21_A21_M13-FP.abi|nottrimmed
KN-1126-ACTD-11_F08_M13-FP.abi|nottrimmed	KN-1126-INTD-26_J17_M13-FP.abi|nottrimmed
ACTD9_B1_H08-M13-RP.ab1|nottrimmed	INTD2_A2_A06-M13-RP.abi|nottrimmed
ACTD3_B2_G05_M13-FP.abi|nottrimmed	KN-1126-INTD-26_E20_M13-FP.abi|nottrimmed
KN-1126-ACTD-16_O19_M13-FP.abi|nottrimmed	INTD8_A2_F05-M13-RP.ab1|nottrimmed
KN-1126-ACTD-16_I12_M13-FP.abi|nottrimmed
KN-1126-ACTD-18_I04_M13-FP.abi|nottrimmed
KN-1126-ACTD-17_C13_M13-FP.abi|nottrimmed
KN-1126-ACTD-16_C17_M13-FP.abi|nottrimmed
KN-1126-ACTD-15_O22_M13-FP.abi|nottrimmed
KN-1126-ACTD-15_E11_M13-FP.abi|nottrimmed
KN-1126-ACTD-14_H14_M13-FP.abi|nottrimmed
KN-1126-ACTD-14_B05_M13-FP.abi|nottrimmed
KN-1126-ACTD-13_M22_M13-FP.abi|nottrimmed
KN-1126-ACTD-13_A18_M13-FP.abi|nottrimmed
KN-1126-ACTD-12_M10_M13-FP.abi|nottrimmed
KN-1126-ACTD-11_K09_M13-FP.abi|nottrimmed
KN-1126-ACTD-11_J04_M13-FP.abi|nottrimmed
ACTD7_B1_E10-M13-RP.ab1|nottrimmed
ACTD7_A2_B05-M13-RP.ab1|nottrimmed
ACTD7_A1_C10-M13-RP.ab1|nottrimmed
ACTD5_A2_H03-M13-RP.ab1|nottrimmed
ACTD5_A1_G05-M13-RP.ab1|nottrimmed
ACTD3_B1_E06_M13-FP.abi|nottrimmed
ACTD3_A2_A01_M13-FP.abi|nottrimmed
ACTD3_A1_C10_M13-FP.abi|nottrimmed
ACTD1_A2_H12-M13-RP.abi|nottrimmed
ACTD1_A2_H01-M13-RP.abi|nottrimmed
ACTD1_A1_H10-M13-RP.abi|nottrimmed
ACTD1_A1_H08-M13-RP.abi|nottrimmed
GO:0006766 TERM: P:vitamin metabolic process DEF: The chemical reactions and pathways involving vitamins. Vitamin is a general term for a number of unrelated organic substances that occur in many foods in small amounts and that are necessary in trace amounts for the normal metabolic functioning of the body. Vitamins may be water-soluble or fat-soluble and usually serve as components of coenzyme s…
Reference-Set	Test-Set
KN-1126-ACTD-13_P12_M13-FP.abi|nottrimmed	KN-1126-INTD-26_A15_M13-FP.abi|nottrimmed
KN-1126-ACTD-12_L02_M13-FP.abi|nottrimmed	INTD2_B1_A03-M13-RP.abi|nottrimmed
KN-1126-ACTD-18_M16_M13-FP.abi|nottrimmed
KN-1126-ACTD-16_E22_M13-FP.abi|nottrimmed
KN-1126-ACTD-15_O02_M13-FP.abi|nottrimmed
KN-1126-ACTD-13_L11_M13-FP.abi|nottrimmed
KN-1126-ACTD-13_D09_M13-FP.abi|nottrimmed
KN-1126-ACTD-12_F10_M13-FP.abi|nottrimmed
KN-1126-ACTD-12_A13_M13-FP.abi|nottrimmed
KN-1126-ACTD-11_N22_M13-FP.abi|nottrimmed
ACTD7_B2_B08-M13-RP.ab1|nottrimmed
ACTD5_B2_D04-M13-RP.ab1|nottrimmed
ACTD3_B2_D09_M13-FP.abi|nottrimmed
ACTD3_A2_E05_M13-FP.abi|nottrimmed
ACTD3_A1_B06_M13-FP.abi|nottrimmed
ACTD1_A2_E08-M13-RP.abi|nottrimmed
GO:0051246 TERM: P:regulation of protein metabolic process DEF: Any process that modulates the frequency rate or extent of the chemical reactions and pathways involving a protein.
Reference-Set	Test-Set
ACTD9_A2_D07-M13-RP.ab1|nottrimmed	KN-1126-INTD-22_K04_M13-FP.abi|nottrimmed
ACTD1_B1_B05-M13-RP.abi|nottrimmed	KN-1126-INTD-20_P11_M13-FP.abi|nottrimmed
KN-1126-ACTD-14_C10_M13-FP.abi|nottrimmed	KN-1126-INTD-25_M17_M13-FP.abi|nottrimmed
ACTD5_B1_G05-M13-RP.ab1|nottrimmed	KN-1126-INTD-23_L03_M13-FP.abi|nottrimmed
ACTD5_B2_C10-M13-RP.ab1|nottrimmed	KN-1126-INTD-19_O10_M13-FP.abi|nottrimmed
KN-1126-ACTD-17_I01_M13-FP.abi|nottrimmed	KN-1126-INTD-20_B08_M13-FP.abi|nottrimmed
KN-1126-ACTD-13_J12_M13-FP.abi|nottrimmed	KN-1126-INTD-24_F04_M13-FP.abi|nottrimmed
KN-1126-ACTD-11_G08_M13-FP.abi|nottrimmed	INTD4_A1_C03_M13-FP.abi|nottrimmed
KN-1126-ACTD-15_L12_M13-FP.abi|nottrimmed	INTD4_A2_B03_M13-FP.abi|nottrimmed
KN-1126-ACTD-12_L06_M13-FP.abi|nottrimmed	INTD4_A2_G11_M13-FP.abi|nottrimmed
KN-1126-ACTD-11_F08_M13-FP.abi|nottrimmed	KN-1126-INTD-22_L23_M13-FP.abi|nottrimmed
ACTD9_B1_H08-M13-RP.ab1|nottrimmed	KN-1126-INTD-21_G13_M13-FP.abi|nottrimmed
ACTD3_B2_G05_M13-FP.abi|nottrimmed	KN-1126-INTD-21_A21_M13-FP.abi|nottrimmed
KN-1126-ACTD-16_O19_M13-FP.abi|nottrimmed	KN-1126-INTD-26_J17_M13-FP.abi|nottrimmed
KN-1126-ACTD-11_D18_M13-FP.abi|nottrimmed	INTD6_A1_B07-M13-RP.ab1|nottrimmed
KN-1126-ACTD-16_P03_M13-FP.abi|nottrimmed	INTD2_A2_A06-M13-RP.abi|nottrimmed
KN-1126-ACTD-16_I12_M13-FP.abi|nottrimmed	KN-1126-INTD-26_E20_M13-FP.abi|nottrimmed
KN-1126-ACTD-13_O05_M13-FP.abi|nottrimmed	INTD8_A2_F05-M13-RP.ab1|nottrimmed
KN-1126-ACTD-11_D01_M13-FP.abi|nottrimmed	KN-1126-INTD-24_K17_M13-FP.abi|nottrimmed
ACTD9_B1_A05-M13-RP.ab1|nottrimmed	KN-1126-INTD-25_L03_M13-FP.abi|nottrimmed
KN-1126-ACTD-18_O03_M13-FP.abi|nottrimmed	KN-1126-INTD-26_L06_M13-FP.abi|nottrimmed
KN-1126-ACTD-18_I04_M13-FP.abi|nottrimmed	KN-1126-INTD-19_B18_M13-FP.abi|nottrimmed
KN-1126-ACTD-17_C13_M13-FP.abi|nottrimmed	KN-1126-INTD-23_C17_M13-FP.abi|nottrimmed
KN-1126-ACTD-16_C17_M13-FP.abi|nottrimmed	KN-1126-INTD-22_E02_M13-FP.abi|nottrimmed
KN-1126-ACTD-15_O22_M13-FP.abi|nottrimmed	INTD4_B2_A04_M13-FP.abi|nottrimmed
KN-1126-ACTD-15_M23_M13-FP.abi|nottrimmed
KN-1126-ACTD-15_E11_M13-FP.abi|nottrimmed
KN-1126-ACTD-15_C06_M13-FP.abi|nottrimmed
KN-1126-ACTD-14_N12_M13-FP.abi|nottrimmed
KN-1126-ACTD-14_H14_M13-FP.abi|nottrimmed
KN-1126-ACTD-14_G02_M13-FP.abi|nottrimmed
KN-1126-ACTD-14_B05_M13-FP.abi|nottrimmed
KN-1126-ACTD-14_A12_M13-FP.abi|nottrimmed
KN-1126-ACTD-13_M22_M13-FP.abi|nottrimmed
KN-1126-ACTD-13_L11_M13-FP.abi|nottrimmed
KN-1126-ACTD-13_A18_M13-FP.abi|nottrimmed
KN-1126-ACTD-12_M10_M13-FP.abi|nottrimmed
KN-1126-ACTD-12_A13_M13-FP.abi|nottrimmed
KN-1126-ACTD-11_K09_M13-FP.abi|nottrimmed
KN-1126-ACTD-11_J19_M13-FP.abi|nottrimmed
KN-1126-ACTD-11_J04_M13-FP.abi|nottrimmed
ACTD9_B2_A05-M13-RP.ab1|nottrimmed
ACTD7_B1_E10-M13-RP.ab1|nottrimmed
ACTD7_A2_B05-M13-RP.ab1|nottrimmed
ACTD7_A1_C10-M13-RP.ab1|nottrimmed
ACTD5_A2_H03-M13-RP.ab1|nottrimmed
ACTD5_A2_G05-M13-RP.ab1|nottrimmed
ACTD5_A1_G05-M13-RP.ab1|nottrimmed
ACTD3_B1_E06_M13-FP.abi|nottrimmed
ACTD3_A2_A01_M13-FP.abi|nottrimmed
ACTD3_A1_C10_M13-FP.abi|nottrimmed
ACTD1_A2_H12-M13-RP.abi|nottrimmed
ACTD1_A2_H01-M13-RP.abi|nottrimmed
ACTD1_A2_A04-M13-RP.abi|nottrimmed
ACTD1_A1_H10-M13-RP.abi|nottrimmed
ACTD1_A1_H08-M13-RP.abi|nottrimmed
GO:0031323 TERM: P:regulation of cellular metabolic process DEF: Any process that modulates the frequency, rate or extent of the chemical reactions and pathways by which individual cells transform chemical substances.
Reference-Set	Test-Set
KN-1126-ACTD-11_N13_M13-FP.abi|nottrimmed	INTD6_A1_H04-M13-RP.ab1|nottrimmed
KN-1126-ACTD-13_I13_M13-FP.abi|nottrimmed	INTD6_B1_D12-M13-RP.ab1|nottrimmed
KN-1126-ACTD-12_L04_M13-FP.abi|nottrimmed	INTD4_A2_D04_M13-FP.abi|nottrimmed
ACTD1_A2_D03-M13-RP.abi|nottrimmed	INTD6_B2_G03-M13-RP.ab1|nottrimmed
KN-1126-ACTD-17_F11_M13-FP.abi|nottrimmed	KN-1126-INTD-22_G14_M13-FP.abi|nottrimmed
KN-1126-ACTD-11_H01_M13-FP.abi|nottrimmed	KN-1126-INTD-20_D19_M13-FP.abi|nottrimmed
KN-1126-ACTD-18_O13_M13-FP.abi|nottrimmed	KN-1126-INTD-25_G21_M13-FP.abi|nottrimmed
ACTD1_B1_B05-M13-RP.abi|nottrimmed	KN-1126-INTD-26_J18_M13-FP.abi|nottrimmed
KN-1126-ACTD-15_N22_M13-FP.abi|nottrimmed	INTD6_A1_D12-M13-RP.ab1|nottrimmed
KN-1126-ACTD-15_B09_M13-FP.abi|nottrimmed	KN-1126-INTD-25_O24_M13-FP.abi|nottrimmed
ACTD7_A2_C08-M13-RP.ab1|nottrimmed	KN-1126-INTD-24_H18_M13-FP.abi|nottrimmed
ACTD3_A2_G08_M13-FP.abi|nottrimmed	INTD10_B2_C07-M13-RP.ab1|nottrimmed
KN-1126-ACTD-14_A16_M13-FP.abi|nottrimmed	KN-1126-INTD-21_L24_M13-FP.abi|nottrimmed
KN-1126-ACTD-13_L24_M13-FP.abi|nottrimmed	INTD2_B2_G12-M13-RP.abi|nottrimmed
KN-1126-ACTD-12_P22_M13-FP.abi|nottrimmed	KN-1126-INTD-20_I15_M13-FP.abi|nottrimmed
KN-1126-ACTD-11_F24_M13-FP.abi|nottrimmed	KN-1126-INTD-25_M02_M13-FP.abi|nottrimmed
KN-1126-ACTD-11_J14_M13-FP.abi|nottrimmed	INTD10_A1_F03-M13-RP.ab1|nottrimmed
KN-1126-ACTD-12_O19_M13-FP.abi|nottrimmed	INTD10_A1_C01-M13-RP.ab1|nottrimmed
KN-1126-ACTD-15_P19_M13-FP.abi|nottrimmed	KN-1126-INTD-21_O03_M13-FP.abi|nottrimmed
KN-1126-ACTD-14_C10_M13-FP.abi|nottrimmed	INTD8_A2_A04-M13-RP.ab1|nottrimmed
ACTD5_B1_G05-M13-RP.ab1|nottrimmed	KN-1126-INTD-20_N21_M13-FP.abi|nottrimmed
ACTD5_B2_C10-M13-RP.ab1|nottrimmed	KN-1126-INTD-21_A23_M13-FP.abi|nottrimmed
KN-1126-ACTD-17_I01_M13-FP.abi|nottrimmed	KN-1126-INTD-24_G20_M13-FP.abi|nottrimmed
KN-1126-ACTD-13_J12_M13-FP.abi|nottrimmed	INTD6_B2_B05-M13-RP.ab1|nottrimmed
KN-1126-ACTD-11_G08_M13-FP.abi|nottrimmed	INTD8_A2_H03-M13-RP.ab1|nottrimmed
KN-1126-ACTD-15_L12_M13-FP.abi|nottrimmed	INTD8_B1_F05-M13-RP.ab1|nottrimmed
KN-1126-ACTD-12_L06_M13-FP.abi|nottrimmed	INTD6_A2_F05-M13-RP.ab1|nottrimmed
KN-1126-ACTD-11_F08_M13-FP.abi|nottrimmed	INTD2_B1_B07-M13-RP.abi|nottrimmed
ACTD9_B1_H08-M13-RP.ab1|nottrimmed	INTD10_B2_G12-M13-RP.ab1|nottrimmed
ACTD3_B2_G05_M13-FP.abi|nottrimmed	KN-1126-INTD-26_K09_M13-FP.abi|nottrimmed
KN-1126-ACTD-16_O19_M13-FP.abi|nottrimmed	KN-1126-INTD-23_L03_M13-FP.abi|nottrimmed
KN-1126-ACTD-11_D18_M13-FP.abi|nottrimmed	INTD2_A1_F07-M13-RP.abi|nottrimmed
KN-1126-ACTD-14_F21_M13-FP.abi|nottrimmed	KN-1126-INTD-22_I17_M13-FP.abi|nottrimmed
ACTD3_B2_F04_M13-FP.abi|nottrimmed	KN-1126-INTD-23_O11_M13-FP.abi|nottrimmed
KN-1126-ACTD-16_P03_M13-FP.abi|nottrimmed	KN-1126-INTD-26_K15_M13-FP.abi|nottrimmed
ACTD5_A2_G09-M13-RP.ab1|nottrimmed	KN-1126-INTD-19_L19_M13-FP.abi|nottrimmed
KN-1126-ACTD-18_M12_M13-FP.abi|nottrimmed	KN-1126-INTD-20_E02_M13-FP.abi|nottrimmed
KN-1126-ACTD-16_I12_M13-FP.abi|nottrimmed	KN-1126-INTD-19_O10_M13-FP.abi|nottrimmed
KN-1126-ACTD-13_O05_M13-FP.abi|nottrimmed	KN-1126-INTD-21_O15_M13-FP.abi|nottrimmed
KN-1126-ACTD-11_D01_M13-FP.abi|nottrimmed	KN-1126-INTD-23_K10_M13-FP.abi|nottrimmed
ACTD9_B1_A05-M13-RP.ab1|nottrimmed	KN-1126-INTD-20_B08_M13-FP.abi|nottrimmed
KN-1126-ACTD-12_N10_M13-FP.abi|nottrimmed	KN-1126-INTD-24_F04_M13-FP.abi|nottrimmed
KN-1126-ACTD-18_O03_M13-FP.abi|nottrimmed	INTD4_A1_C03_M13-FP.abi|nottrimmed
KN-1126-ACTD-18_N03_M13-FP.abi|nottrimmed	INTD4_A2_B03_M13-FP.abi|nottrimmed
KN-1126-ACTD-18_I04_M13-FP.abi|nottrimmed	INTD4_A2_G11_M13-FP.abi|nottrimmed
KN-1126-ACTD-17_G23_M13-FP.abi|nottrimmed	KN-1126-INTD-22_L23_M13-FP.abi|nottrimmed
KN-1126-ACTD-17_F20_M13-FP.abi|nottrimmed	KN-1126-INTD-21_G13_M13-FP.abi|nottrimmed
KN-1126-ACTD-17_C13_M13-FP.abi|nottrimmed	KN-1126-INTD-21_A21_M13-FP.abi|nottrimmed
KN-1126-ACTD-16_P06_M13-FP.abi|nottrimmed	KN-1126-INTD-26_J17_M13-FP.abi|nottrimmed
KN-1126-ACTD-16_I01_M13-FP.abi|nottrimmed	INTD6_A1_B07-M13-RP.ab1|nottrimmed
KN-1126-ACTD-16_F08_M13-FP.abi|nottrimmed	INTD2_A2_A06-M13-RP.abi|nottrimmed
KN-1126-ACTD-16_F02_M13-FP.abi|nottrimmed	KN-1126-INTD-26_E20_M13-FP.abi|nottrimmed
KN-1126-ACTD-16_E22_M13-FP.abi|nottrimmed	INTD8_A2_F05-M13-RP.ab1|nottrimmed
KN-1126-ACTD-16_C17_M13-FP.abi|nottrimmed	KN-1126-INTD-26_O14_M13-FP.abi|nottrimmed
KN-1126-ACTD-16_C14_M13-FP.abi|nottrimmed	KN-1126-INTD-24_K17_M13-FP.abi|nottrimmed
KN-1126-ACTD-15_O22_M13-FP.abi|nottrimmed	KN-1126-INTD-25_L03_M13-FP.abi|nottrimmed
KN-1126-ACTD-15_M23_M13-FP.abi|nottrimmed	KN-1126-INTD-26_L06_M13-FP.abi|nottrimmed
KN-1126-ACTD-15_K07_M13-FP.abi|nottrimmed	KN-1126-INTD-19_B18_M13-FP.abi|nottrimmed
KN-1126-ACTD-15_J22_M13-FP.abi|nottrimmed	KN-1126-INTD-23_C17_M13-FP.abi|nottrimmed
KN-1126-ACTD-15_I15_M13-FP.abi|nottrimmed	KN-1126-INTD-22_E02_M13-FP.abi|nottrimmed
KN-1126-ACTD-15_E11_M13-FP.abi|nottrimmed	KN-1126-INTD-21_D21_M13-FP.abi|nottrimmed
KN-1126-ACTD-15_D07_M13-FP.abi|nottrimmed	KN-1126-INTD-20_O02_M13-FP.abi|nottrimmed
KN-1126-ACTD-15_C14_M13-FP.abi|nottrimmed	INTD8_B2_F03-M13-RP.ab1|nottrimmed
KN-1126-ACTD-15_C06_M13-FP.abi|nottrimmed	KN-1126-INTD-19_E02_M13-FP.abi|nottrimmed
KN-1126-ACTD-15_B21_M13-FP.abi|nottrimmed	KN-1126-INTD-19_A05_M13-FP.abi|nottrimmed
KN-1126-ACTD-14_N12_M13-FP.abi|nottrimmed	KN-1126-INTD-24_F18_M13-FP.abi|nottrimmed
KN-1126-ACTD-14_H14_M13-FP.abi|nottrimmed	KN-1126-INTD-23_C06_M13-FP.abi|nottrimmed
KN-1126-ACTD-14_G02_M13-FP.abi|nottrimmed	KN-1126-INTD-22_L05_M13-FP.abi|nottrimmed
KN-1126-ACTD-14_F19_M13-FP.abi|nottrimmed	KN-1126-INTD-26_C24_M13-FP.abi|nottrimmed
KN-1126-ACTD-14_B23_M13-FP.abi|nottrimmed	KN-1126-INTD-25_K08_M13-FP.abi|nottrimmed
KN-1126-ACTD-14_B05_M13-FP.abi|nottrimmed	KN-1126-INTD-23_J21_M13-FP.abi|nottrimmed
KN-1126-ACTD-14_B03_M13-FP.abi|nottrimmed	KN-1126-INTD-24_G18_M13-FP.abi|nottrimmed
KN-1126-ACTD-14_A13_M13-FP.abi|nottrimmed	KN-1126-INTD-23_E24_M13-FP.abi|nottrimmed
KN-1126-ACTD-14_A12_M13-FP.abi|nottrimmed	INTD4_B2_A04_M13-FP.abi|nottrimmed
KN-1126-ACTD-14_A06_M13-FP.abi|nottrimmed
KN-1126-ACTD-13_O16_M13-FP.abi|nottrimmed
KN-1126-ACTD-13_M22_M13-FP.abi|nottrimmed
KN-1126-ACTD-13_M02_M13-FP.abi|nottrimmed
KN-1126-ACTD-13_L11_M13-FP.abi|nottrimmed
KN-1126-ACTD-13_E09_M13-FP.abi|nottrimmed
KN-1126-ACTD-13_A18_M13-FP.abi|nottrimmed
KN-1126-ACTD-12_P04_M13-FP.abi|nottrimmed
KN-1126-ACTD-12_N18_M13-FP.abi|nottrimmed
KN-1126-ACTD-12_M10_M13-FP.abi|nottrimmed
KN-1126-ACTD-12_J10_M13-FP.abi|nottrimmed
KN-1126-ACTD-12_E12_M13-FP.abi|nottrimmed
KN-1126-ACTD-12_A13_M13-FP.abi|nottrimmed
KN-1126-ACTD-11_P12_M13-FP.abi|nottrimmed
KN-1126-ACTD-11_K09_M13-FP.abi|nottrimmed
KN-1126-ACTD-11_J19_M13-FP.abi|nottrimmed
KN-1126-ACTD-11_J04_M13-FP.abi|nottrimmed
KN-1126-ACTD-11_G20_M13-FP.abi|nottrimmed
KN-1126-ACTD-11_E01_M13-FP.abi|nottrimmed
KN-1126-ACTD-11_D07_M13-FP.abi|nottrimmed
KN-1126-ACTD-11_B20_M13-FP.abi|nottrimmed
ACTD9_B2_G01-M13-RP.ab1|nottrimmed
ACTD9_B2_A05-M13-RP.ab1|nottrimmed
ACTD7_B1_E10-M13-RP.ab1|nottrimmed
ACTD7_A2_B05-M13-RP.ab1|nottrimmed
ACTD7_A2_A07-M13-RP.ab1|nottrimmed
ACTD7_A1_C10-M13-RP.ab1|nottrimmed
ACTD7_A1_A09-M13-RP.ab1|nottrimmed
ACTD5_A2_H03-M13-RP.ab1|nottrimmed
ACTD5_A2_G05-M13-RP.ab1|nottrimmed
ACTD5_A1_G05-M13-RP.ab1|nottrimmed
ACTD3_B2_A07_M13-FP.abi|nottrimmed
ACTD3_B1_E06_M13-FP.abi|nottrimmed
ACTD3_B1_C09_M13-FP.abi|nottrimmed
ACTD3_B1_A01_M13-FP.abi|nottrimmed
ACTD3_A2_B03_M13-FP.abi|nottrimmed
ACTD3_A2_A01_M13-FP.abi|nottrimmed
ACTD3_A1_D05_M13-FP.abi|nottrimmed
ACTD3_A1_C10_M13-FP.abi|nottrimmed
ACTD1_B2_H11-M13-RP.abi|nottrimmed
ACTD1_B2_E10-M13-RP.abi|nottrimmed
ACTD1_B2_E05-M13-RP.abi|trimmed
ACTD1_B2_A07-M13-RP.abi|nottrimmed
ACTD1_B1_F08-M13-RP.abi|nottrimmed
ACTD1_B1_A04-M13-RP.abi|nottrimmed
ACTD1_A2_H12-M13-RP.abi|nottrimmed
ACTD1_A2_H01-M13-RP.abi|nottrimmed
ACTD1_A2_G04-M13-RP.abi|nottrimmed
ACTD1_A2_A04-M13-RP.abi|nottrimmed
ACTD1_A1_H10-M13-RP.abi|nottrimmed
ACTD1_A1_H08-M13-RP.abi|nottrimmed
