# Supplementary material for: Transcriptome survey of the anhydrobiotic tardigrade Milnesium tardigradum in comparison with Hypsibius dujardini and Richtersius coronifer
Source: BMC Genomics. 2010 Mar 12;11:168. doi: 10.1186/1471-2164-11-168 (PMC2848246; doi:10.1186/1471-2164-11-168)
Supplement: Additional file 3 — Putative anhydrobiotic transcripts identified in M. tardigradum dataset. This file provides a list of ESTs in active and inactive stages of M. tardigradum that are potentially associated with desiccation tolerance. [file 1471-2164-11-168-S3.XLS]

## Sheet: Sheet1
Putative transcripts for members of the Glutathione-S-transferase family Identified in the M. tardigradum EST libraries				EST count	EST count
Contig	Signature clone	Best BLAST match	E-value	Active	Inactive
mt_8|CL269Contig1	GR864212, GE637338, GR866196, GR864210	glutathione s-transferase	1.80277e-38	2	2
mt_8|CL100Contig1	GR865255, GR862592, GR866983, GR865046, GR861947, GR861840, GE637469, GR866008, GR866724	glutathione s-transferase	2.00531e-43	5	4
mt_8|CL208Contig1	GR863962, GR862614, GR861462, GR863080, GR863583	glutathione s-transferase	9.91463e-38	2	3
mt_8|KN-1126-ACTD-11_E19_M13-FP.abi|nottrimmed	GR865713	glutathione s-transferase	1.4248e-12	1	0
mt_8|KN-1126-ACTD-12_N06_M13-FP.abi|nottrimmed	GR865465	glutathione s-transferase	5.25907e-31	1	0
mt_8|KN-1126-ACTD-15_M16_M13-FP.abi|nottrimmed	GR864558	glutathione s-transferase	3.68128e-31	1	0
mt_8|CL74Contig1	GR865866, GR860891, GR862450, GR865821, GR863054, GR865836, GR865690, GE637260, GR860818, GR866441, GR866567	glutathione s-transferase mu 2	2.98122e-43	3	8
mt_8|CL335Contig1	GR863979, GR865387, GR860665	glutathione s-transferase mu 2	4.27546e-43	1	2
mt_8|KN-1126-INTD-25_M18_M13-FP.abi|nottrimmed	GR863404	glutathione s-transferase-like protein	4.81546e-27	0	1
			Total	16	20
Putative transcripts for members of the thioredoxin family identified in the M. tardigradum EST libraries
Contig	Signature clone	Best BLAST match	E-value	Active	Inactive
mt_8|KN-1126-INTD-19_I05_M13-FP.abi|nottrimmed	GR865107	thioredoxin 2	2.15655e-35	0	1
mt_8|KN-1126-INTD-19_B19_M13-FP.abi|nottrimmed	GR865312	thioredoxin family protein	1.93988e-06	0	1
mt_8|CL235Contig1	GR866108, GR860640, GR865698, GR862536, GR864681	thioredoxin h	1.66906e-27	4	1
mt_8|CL579Contig1	GR862150, GR861185	thioredoxin h	4.31197e-08	2	0
mt_8|CL222Contig1	GR863926, GR863449, GR861300, GR863224, GR862570	thioredoxin h-type 5	8.50934e-18	1	4
mt_8|CL382Contig1	GR866881, GR866257, GR866367	thioredoxin peroxidase	3.88601e-22	3	0
mt_8|ACTD3_A1_G03_M13-FP.abi|nottrimmed	GR866109	thioredoxin reductase 1	3.42991e-80	1	0
mt_8|ACTD5_B2_E11-M13-RP.ab1|nottrimmed	GR866582	thioredoxin-1	7.4256e-19	1	0
			Total	12	7
Putative transcripts for members of the superoxide dismutase family identified in the M. tardigradum EST libraries
Contig	Signature clone	Best BLAST match	E-value	Active	Inactive
mt_8|CL322Contig1	GR862507, GR862894, GR865459, GR865430	superoxide dismutase	3.55595e-39	3	1
mt_8|ACTD1_B1_B10-M13-RP.abi|nottrimmed	GE637656	superoxide dismutase	7.56441e-31	1	0
mt_8|KN-1126-INTD-20_I15_M13-FP.abi|nottrimmed	GR861110	superoxide dismutase	2.83339e-47	0	1
			Total	4	2
Putative transcripts for members of the peroxiredoxin family identified in the M. tardigradum EST libraries
Contig	Signature clone	Best BLAST match	E-value	Active	Inactive
mt_8|CL195Contig1	GR866186, GR862965, GR866988, GR861407, GR860678	peroxiredoxin 2	2.25012e-68	4	1
mt_8|CL836Contig1	GR863008, GR863307	peroxiredoxin 4	3.30843e-89	0	2
mt_8|CL200Contig1	GR864405, GR862653, GR866544, GE637713, GR860633	peroxiredoxin 5	6.64906e-46	2	3
mt_8|KN-1126-INTD-25_F17_M13-FP.abi|nottrimmed	GR864931	peroxiredoxin 6	3.51776e-57	0	1
			Total	6	7
Putative transcripts for members of the heat shock protein family identified in the M. tardigradum EST libraries
Contig	Signature clone	Best BLAST match	E-value	Active	Inactive
mt_8|KN-1126-ACTD-11_B18_M13-FP.abi|nottrimmed	GR865933	heat shock 70kda protein 4	1.0036e-15	1	0
mt_8|CL276Contig1	GR864275, GR860428, GR861855, GR865592	heat shock factor binding protein 1	7.49044e-07	3	1
mt_8|CL360Contig1	GR860644, GR862090, GR866296	heat shock protein	2.54744e-30	2	1
mt_8|ACTD3_A1_G02_M13-FP.abi|nottrimmed	GR866280	heat shock protein	1.84854e-13	1	0
mt_8|KN-1126-INTD-26_E07_M13-FP.abi|nottrimmed	GR861021	heat shock protein	4.0024e-10	0	1
mt_8|INTD6_B1_C10-M13-RP.ab1|nottrimmed	GR860985	heat shock protein 10	3.36474e-33	0	1
mt_8|CL371Contig1	GR866435, GR862785, GR86278	heat shock protein 5	6.8317e-28	2	1
mt_8|KN-1126-ACTD-16_J17_M13-FP.abi|nottrimmed	GR863186	heat shock protein 67b2	3.19288e-14	1	0
mt_8|KN-1126-ACTD-12_C02_M13-FP.abi|nottrimmed	GR862242	heat shock protein 70-c	1.0855e-18	1	0
mt_8|CL419Contig1	GR862805, GR863253, GR862549	heat shock protein 90	4.518e-76	2	1
mt_8|INTD10_A2_D07-M13-RP.ab1|nottrimmed	GR862238	heat shock protein 90	3.34692e-20	0	1
mt_8|CL810Contig1	GR863417, GR862482	heat-responsive protein 12	2.27301e-08	1	1
mt_8|ACTD9_B2_G01-M13-RP.ab1|nottrimmed	GR865947	cold shock protein	2.76355e-16	1	0
			Total	15	8
Putative transcripts for members of the aquaporin (aqp) family identified in the M. tardigradum EST libraries
Contig	Signature clone	Best BLAST match	E-value	Active	Inactive
mt_8|KN-1126-ACTD-15_N04_M13-FP.abi|nottrimmed	GR862203	aquaporin 10	1.51426e-42	1	0
mt_8|ACTD1_B2_A12-M13-RP.abi|nottrimmed	GE637725	aquaporin 9	1.87052e-20	1	0
mt_8|KN-1126-INTD-19_C14_M13-FP.abi|nottrimmed	GR862879	aquaporin 9	3.08989e-12	0	1
			Total	2	1
Putative transcripts for members of the translationally controlled tumor protein family identified in the M. tardigradum EST libraries
Contig	Signature clone	Best BLAST match	E-value	Active	Inactive
mt_8|CL80Contig1	GR861306, GR861258, GR864430, GR863203, GR862852, GE637334, GR865845, GR862979, GR866299, GR862453	translationally controlled tumor protein	Total	4	6
