# Supplementary material for: Transcriptome survey of the anhydrobiotic tardigrade Milnesium tardigradum in comparison with Hypsibius dujardini and Richtersius coronifer
Source: BMC Genomics. 2010 Mar 12;11:168. doi: 10.1186/1471-2164-11-168 (PMC2848246; doi:10.1186/1471-2164-11-168)
Supplement: Additional file 4 — Putative anhydrobiotic transcripts identified in H. dujardini dataset. This file provides a list of H. dujardini sequences that are potentially associated with desiccation tolerance. [file 1471-2164-11-168-S4.XLS]

## Sheet: Sheet1
Putative transcripts for members of the Glutathione-S-transferase family Identified in the H. dujardini EST library
Contig	Signature clone	Best BLAST match	E-value	EST count
hd_8|CL208Contig1	CO741459, CO741965, CO741824, CO742022	glutathione s-transferase	6.76693e-29	4
hd_8|CL162Contig1	CO741815, CF075963, CF544585, CD449755, CK326080	glutathione s-transferase	4.14716e-33	5
hd_8|CL596Contig1	CO508512, CF075642	glutathione s-transferase	1.16602e-35	2
hd_8|CL641Contig1	CF544363, CK326614	glutathione s-transferase	8.30982e-29	2
hd_8|gi|37212063|gb|CF075652.1|CF075652|nottrimmed	CF075652	glutathione s-transferase	1.29826e-33	1
hd_8|gi|37213615|gb|CF544657.1|CF544657|nottrimmed	CF544657	glutathione s-transferase	1.2746e-23	1
hd_8|gi|40000103|gb|CK326512.1|CK326512|nottrimmed	CK326512	glutathione s-transferase	1.01664e-15	1
hd_8|gi|50297736|gb|CO508699.1|CO508699|nottrimmed	CO508699	glutathione s-transferase	1.25519e-41	1
hd_8|gi|50852144|gb|CO741283.1|CO741283|nottrimmed	CO741283	glutathione s-transferase	1.50063e-28	1
hd_8|gi|37210760|gb|CD449768.1|CD449768|nottrimmed	CD449768	glutathione s-transferase m	4.85392e-34	1
hd_8|gi|39967831|gb|CK326076.1|CK326076|nottrimmed	CK326076	glutathione s-transferase m	8.79888e-14	1
hd_8|gi|50852754|gb|CO741588.1|CO741588|nottrimmed	CO741588	glutathione transferase omega-1	1.54342e-29	1
hd_8|gi|50852952|gb|CO741687.1|CO741687|nottrimmed	CO741687	glutathione transferase zeta 1	2.23436e-08	1
			Total	22
Putative transcripts for members of the thioredoxin family identified in the H. dujardini EST library
Contig	Signature clone	Best BLAST match	E-value	EST count
hd_8|CL72Contig1		thioredoxin	1.69768e-24	9
hd_8|gi|50852532|gb|CO741477.1|CO741477|nottrimmed	CO741477	thioredoxin family trp26	2.40135e-18	1
hd_8|gi|50297312|gb|CO508275.1|CO508275|nottrimmed	CO508275	thioredoxin-like protein	6.3694e-28	1
hd_8|CL614Contig1	CK325819, CO508465	thioredoxin-like protein 4a	1.97616e-77	2
			Total	13
Putative transcripts for members of the superoxide dismutase family identified in the H. dujardini EST library
Contig	Signature clone	Best BLAST match	E-value	EST count
hd_8|CL296Contig1	CF544128, CO742079, CK326050	cu zn superoxide dismutase variant 1	1.03728e-45	3
hd_8|CL499Contig1	CK326506, CO741242	superoxide dismutase	1.54658e-48	2
hd_8|gi|37213171|gb|CF544426.1|CF544426|nottrimmed	CF544426	superoxide dismutase	5.28265e-21	1
			Total	6
Putative transcripts for members of the peroxiredoxin family identified in the H. dujardini EST library
Contig	Signature clone	Best BLAST match	E-value	EST count
hd_8|gi|40006489|gb|CK326879.1|CK326879|nottrimmed	CK326879	peroxiredoxin 1 variant 2	8.5705e-55	1
hd_8|CL649Contig1	CD449563, CD449854	peroxiredoxin 6	2.54914e-57	2
			Total	3
Putative transcripts for members of the heat shock protein family identified in the H. dujardini EST library
Contig	Signature clone	Best BLAST match	E-value	EST count
hd_8|gi|50297494|gb|CO508457.1|CO508457|nottrimmed	CO508457	heat shock 10kda protein 1 (chaperonin 10)	1.46297e-31	1
hd_8|gi|37212592|gb|CF075926.1|CF075926|nottrimmed	CF075926	heat shock 70 kda protein	1.63142e-08	1
hd_8|CL247Contig1	CO741502, CO741906, CK326532, CK326612	heat shock protein	6.37514e-16	4
hd_8|CL279Contig1	CK326196, CK326974, CO508374, CO507932	heat shock protein	9.95519e-12	4
hd_8|CL43Contig1	CK326430, CO741879, CK326217, CO741123	heat shock protein	1.27248e-14	4
hd_8|CL43Contig2	CO508250, CO508455, CO742074, CO741371, CO508695, CD449879, CO508464	heat shock protein	2.52272e-14	7
hd_8|CL289Contig1	CO741366, CO741519	heat shock protein 70	2.20786e-48	3
hd_8|gi|37210199|gb|CD449480.1|CD449480|nottrimmed	CD449480	heat shock protein 70	2.20852e-84	1
hd_8|gi|37214183|gb|CF544270.1|CF544270|nottrimmed	CF544270	heat shock protein 70	3.43544e-07	1
hd_8|gi|39967667|gb|CK325938.1|CK325938|nottrimmed	CK325938	heat shock protein 70	9.29136e-49	1
hd_8|CL698Contig1	CF075870, CD449522	heat shock protein 71	1.57358e-86	2
hd_8|gi|37213404|gb|CF544550.1|CF544550|nottrimmed	CF544550	heat shock protein 9	8.28736e-72	1
hd_8|CL692Contig1	CF544705, CF544577	heat shock protein 90	8.31803e-83	2
hd_8|gi|39999973|gb|CK326382.1|CK326382|nottrimmed	CK326382	heat shock protein isoform cra_b	5.59282e-16	1
hd_8|gi|40006194|gb|CK326584.1|CK326584|nottrimmed	CK326584	heat-responsive protein 12	5.6544e-40	1
			Total	34
Putative transcripts for members of the aquaporin (aqp) family identified in the H. dujardini EST library
Contig	Signature clone	Best BLAST match	E-value	EST count
hd_8|gi|37210917|gb|CD449847.1|CD449847|nottrimmed	CD449847	water and ammonia transporting aquaporin	1.38526e-26	1
			Total	1
Putative transcripts for members of the late embryogenesis abundant protein (LEA) family identified in the H. dujardini EST library
Contig	Signature clone	Best BLAST match	E-value	EST count
gi|37214078|gb|CF544216.1|CF544216|nottrimmed	CF544216	late embryogenesis abundant	0.000744186	1
gi|37213942|gb|CF544136.1|CF544136|nottrimmed	CF544136	late embryogenesis abundant protein	8.9156e-06	1
			Total	1
Putative transcripts for members of the translationally controlled tumor protein family identified in the H. dujardini EST library
Contig	Signature clone	Best BLAST match	E-value	EST count
hd_8|CL130Contig1	CK326460, CK326455, CO741523, CF075665, CF544606, CF544124, CK326333	Translationally controlled tumor protein	2.13683e-44	7
			Total	7
