# Supplementary material for: Transcriptome survey of the anhydrobiotic tardigrade Milnesium tardigradum in comparison with Hypsibius dujardini and Richtersius coronifer
Source: BMC Genomics. 2010 Mar 12;11:168. doi: 10.1186/1471-2164-11-168 (PMC2848246; doi:10.1186/1471-2164-11-168)
Supplement: Additional file 5 — Putative anhydrobiotic transcripts identified in R. coronifer dataset. This file provides a list of R. coronifer sequences that are potentially associated with desiccation tolerance. [file 1471-2164-11-168-S5.XLS]

## Sheet: Sheet1
Putative transcripts for members of the Glutathione-S-transferase family Identified in the R. coronifer EST library EST library
Contig	Signature clone	Best BLAST match	E-value	EST count
rc_8|CL275Contig1	MM1_26A08.scf, MM1_11F02.scf	glutathione s-transferase	6.54951e-33	2
rc_8|CL279Contig1	MM1_16E04.scf, MM1_26D09.scf	glutathione s-transferase	1.64283e-34	2
rc_8|Rc_MM1_02A07.scf|nottrimmed	MM1_02A07.scf	glutathione s-transferase	3.55182e-24	1
rc_8|Rc_MM1_15C11.scf|nottrimmed	MM1_15C11.scf	glutathione s-transferase	3.13919e-84	1
rc_8|Rc_MM1_21H11.scf|nottrimmed	MM1_21H11.scf	glutathione s-transferase	1.77064e-35	1
rc_8|Rc_MM1_29E07.scf|nottrimmed	MM1_29E07.scf	glutathione s-transferase	1.64425e-34	1
rc_8|CL335Contig1	MM1_13B09.scf, MM1_12E08.scf	glutathione s-transferase m	4.79618e-33	2
rc_8|Rc_MM1_06H04.scf|nottrimmed	MM1_06H04.scf	glutathione s-transferase sigma class protein	6.11205e-28	1
			Total	11
Putative transcripts for members of the thioredoxin family identified in the R. coronifer EST library
Contig	Signature clone	Best BLAST match	E-value	EST count
rc_8|Rc_MM1_03A01.scf|nottrimmed	MM1_03A01.scf	thioredoxin 2	8.19129e-32	1
rc_8|Rc_MM1_29D09.scf|nottrimmed	MM1_29D09.scf	thioredoxin domain containing 1	3.46916e-47	1
rc_8|CL334Contig1	MM1_32B10.scf	thioredoxin domain containing 17	1.21946e-14	2
rc_8|Rc_MM1_32B10.scf|nottrimmed	MM1_32B10.scf	thioredoxin o	7.26191e-15	1
rc_8|CL54Contig1	MM1_03F09.scf, MM1_04E12.scf, MM1_04B10.scf, MM1_14G06.scf, MM1_18C07.scf, MM1_04E01.scf	thioredoxin-like protein	1.28805e-28	6
			Total	11
Putative transcripts for members of the superoxide dismutase family identified in the R. coronifer EST library
Contig	Signature clone	Best BLAST match	E-value	EST count
rc_8|CL87Contig1	MM1_30F10.scf, MM1_29A09.scf, MM1_18A03.scf, MM1_08C07.scf	cu zn superoxide dismutase	5.22248e-45	4
rc_8|Rc_MM1_08C05.scf|nottrimmed	MM1_08C05.scf	superoxide dismutase mitochondrial	2.91172e-82	1
rc_8|CL229Contig1	MM1_22F12.scf, MM1_07G10.scf	superoxide dismutase soluble	1.20947e-56	2
rc_8|CL269Contig1	MM1_30H03.scf, MM1_03E02.scf	superoxide dismutase soluble	3.09373e-29	2
			Total	9
Putative transcripts for members of the peroxiredoxin family identified in the R. coronifer EST library
Contig	Signature clone	Best BLAST match	E-value	EST count
rc_8|CL145Contig1	MM1_35F08.scf, MM1_14E07.scf, MM1_30A09.scf	peroxiredoxin 1	6.54119e-77	3
rc_8|Rc_MM1_25E05.scf|nottrimmed	MM1_25E05.scf	peroxiredoxin 4	1.09682e-59	1
			Total	4
Putative transcripts for members of the heat shock protein family identified in the R. coronifer EST library
Contig	Signature clone	Best BLAST match	E-value	EST count
rc_8|Rc_MM1_17A01.scf|nottrimmed	MM1_17A01.scf	90-kda heat shock protein	5.08123e-08	1
rc_8|Rc_MM1_20B03.scf|nottrimmed	MM1_20B03.scf	heat shock 60kda protein 1	4.73266e-88	1
rc_8|Rc_MM1_02E07.scf|nottrimmed	MM1_02E07.scf	heat shock 70kda protein 9b	2.42921e-86	1
rc_8|CL6Contig1	Rc_MM1_03F01.scf|nottrimmed, Rc_MM1_06F01.scf|nottrimmed, Rc_MM1_06D02.scf|nottrimmed, Rc_MM1_05H06.scf|nottrimmed, Rc_MM1_11C10.scf|nottrimmed, Rc_MM1_34B04.scf|nottrimmed, Rc_MM1_22E03.scf|nottrimmed, Rc_MM1_21H09.scf|nottrimmed, Rc_MM1_29B11.scf|nottrimmed, Rc_MM1_24H03.scf|nottrimmed, Rc_MM1_33B11.scf|nottrimmed, Rc_MM1_32H07.scf|nottrimmed, Rc_MM1_32A05.scf|nottrimmed, Rc_MM1_08A12.scf|nottr…	heat shock protein	2.94215e-14	28
rc_8|CL50Contig1	Rc_MM1_08G01.scf, Rc_MM1_34H11.scf, Rc_MM1_35D10.scf, Rc_MM1_19G03.scf, MM1_07C04.scf, MM1_34E10.scf	heat shock protein	9.64558e-14	6
rc_8|CL322Contig1	MM1_30C02.scf, MM1_28B03.scf	heat shock protein 10	3.01403e-32	2
rc_8|Rc_MM1_05E02.scf|nottrimmed	MM1_05E02.scf	heat shock protein 10	1.43539e-32	1
rc_8|Rc_MM1_34A05.scf|nottrimmed	MM1_34A05.scf	heat shock protein 67b2	1.04735e-18	1
rc_8|CL152Contig1	MM1_29H01.scf, MM1_34A07.scf, MM1_34D02.scf	heat shock protein 70	3.80128e-107	3
rc_8|CL27Contig1	Rc_MM1_17A08.scf|nottrimmed, Rc_MM1_08H03.scf|nottrimmed, Rc_MM1_13H02.scf|nottrimmed, Rc_MM1_15E02.scf|nottrimmed, Rc_MM1_20A04.scf|nottrimmed, Rc_MM1_25F01.scf|nottrimmed, Rc_MM1_14F03.scf|nottrimmed, Rc_MM1_28G12.scf|nottrimmed, Rc_MM1_22F03.scf|nottrimmed, Rc_MM1_23D01.scf|nottrimmed	heat shock protein 90	1.07374e-93	10
rc_8|Rc_MM1_01A11.scf|nottrimmed	MM1_01A11.scf	heat-responsive protein 12	9.10036e-42	1
			Total	55
Putative transcripts for members of the aquaporin (aqp) family identified in the R. coronifer EST library
Contig	Signature clone	Best BLAST match	E-value	EST count
rc_8|Rc_MM1_07A10.scf|nottrimmed	MM1_07A10.scf	aquaporin 10	1.36756e-40	1
rc_8|Rc_MM1_21C11.scf|nottrimmed	MM1_21C11.scf	aquaporin 4	8.73137e-42	1
rc_8|Rc_MM1_19B06.scf|nottrimmed	MM1_19B06.scf	aquaporin 9	1.84327e-57	1
rc_8|Rc_MM1_33D05.scf|nottrimmed	MM1_33D05.scf	aquaporin 9	9.80138e-27	1
			Total	4
