# Supplementary material for: Transcriptome survey of the anhydrobiotic tardigrade Milnesium tardigradum in comparison with Hypsibius dujardini and Richtersius coronifer
Source: BMC Genomics. 2010 Mar 12;11:168. doi: 10.1186/1471-2164-11-168 (PMC2848246; doi:10.1186/1471-2164-11-168)
Supplement: Additional file 6 — Putative orthologous sequences of M. tardigradum against H. dujardini and R. coronifer. This file provides a list of the putative orthologues shared by tardigrade species investigated in this study. [file 1471-2164-11-168-S6.XLS]

## Sheet: M.tardigradum vs. H.dujardini
Query id	Subject id	% identity	alignment length	mismatches	gap openings	q. start	q. end	s. start	s. end	E-value	bit score
mt_8|CL3Contig1	hd_8|CL49Contig1	53.78	344	159	0	32	1063	26	1057	6e-118	417
mt_8|CL3Contig1	hd_8|CL49Contig1	48.12	160	83	0	525	46	519	40	2e-47	124
mt_8|CL3Contig1	hd_8|CL49Contig1	57.38	61	26	0	921	739	915	733	2e-47	81.7
mt_8|CL3Contig1	hd_8|CL49Contig1	43.01	93	53	0	1018	740	1012	734	9e-11	61.1
mt_8|CL3Contig1	hd_8|CL49Contig1	68.57	35	11	0	795	899	789	893	1e-09	48.7
mt_8|CL3Contig1	hd_8|CL49Contig1	41.18	34	20	0	55	156	49	150	1e-09	30.4
mt_8|CL4Contig1	hd_8|CL18Contig1	43.18	132	75	0	81	476	67	462	1e-36	146
mt_8|CL4Contig1	hd_8|CL18Contig1	35.46	141	91	0	475	53	461	39	2e-15	75.8
mt_8|CL4Contig1	hd_8|CL18Contig1	33.33	66	44	0	272	75	258	61	1e-06	35
mt_8|CL4Contig1	hd_8|CL18Contig1	30.77	52	36	0	488	333	474	319	1e-06	29.5
mt_8|CL4Contig1	hd_8|gi|39999765|gb|CK326174.1|CK326174|nottrimmed	43.55	62	35	0	186	371	268	453	1e-12	66.6
mt_8|CL4Contig1	hd_8|CL435Contig1	43.55	62	35	0	186	371	264	449	1e-12	66.6
mt_8|CL4Contig1	hd_8|gi|40006412|gb|CK326802.1|CK326802|nottrimmed	34.07	91	60	0	198	470	171	443	3e-12	65.2
mt_8|CL4Contig1	hd_8|CL112Contig1	35.09	57	37	0	189	359	299	469	7e-08	50.6
mt_8|CL4Contig1	hd_8|CL637Contig1	30.14	73	51	0	249	467	331	549	1e-06	46.4
mt_8|CL11Contig1	hd_8|CL11Contig1	65.37	436	151	0	1	1308	190	1497	0	662
mt_8|CL11Contig1	hd_8|CL11Contig1	55.69	404	179	0	1214	3	1403	192	3e-125	441
mt_8|CL11Contig1	hd_8|CL11Contig1	43.24	111	63	0	759	427	948	616	2e-46	106
mt_8|CL11Contig1	hd_8|CL11Contig1	42.16	102	59	0	1128	823	1317	1012	2e-46	73.5
mt_8|CL11Contig1	hd_8|CL11Contig1	41.03	78	46	0	237	4	426	193	2e-46	73.5
mt_8|CL11Contig1	hd_8|CL11Contig1	52	50	24	0	633	782	822	971	9e-23	73.5
mt_8|CL11Contig1	hd_8|CL11Contig1	44.44	45	25	0	6	140	195	329	9e-23	38.6
mt_8|CL11Contig1	hd_8|CL11Contig1	35.9	78	50	0	335	568	524	757	9e-23	38.6
mt_8|CL11Contig1	hd_8|CL11Contig1	67.65	34	11	0	781	680	970	869	1e-07	38.6
mt_8|CL11Contig1	hd_8|CL11Contig1	52.17	23	11	0	943	875	1132	1064	1e-07	30.4
mt_8|CL11Contig1	hd_8|gi|37212794|gb|CF076035.1|CF076035|nottrimmed	62.73	161	60	0	1	483	204	686	4e-63	235
mt_8|CL11Contig1	hd_8|gi|37212794|gb|CF076035.1|CF076035|nottrimmed	51.25	160	78	0	482	3	685	206	2e-41	163
mt_8|CL11Contig1	hd_8|gi|37212794|gb|CF076035.1|CF076035|nottrimmed	41.03	78	46	0	237	4	440	207	2e-10	60.2
mt_8|CL11Contig1	hd_8|CL26Contig1	53.66	41	19	0	1358	1480	22	144	2e-10	60.6
mt_8|CL15Contig1	hd_8|CL67Contig1	81.15	122	23	0	41	406	42	407	2e-62	231
mt_8|CL15Contig1	hd_8|CL67Contig1	66.39	122	41	0	405	40	406	41	5e-46	177
mt_8|CL21Contig1	hd_8|CL396Contig1	87.18	78	10	0	71	304	105	338	1e-37	149
mt_8|CL21Contig1	hd_8|CL396Contig1	74.24	66	17	0	300	103	334	137	2e-26	111
mt_8|CL21Contig1	hd_8|CL259Contig1	91.67	72	6	0	89	304	117	332	4e-37	147
mt_8|CL21Contig1	hd_8|CL259Contig1	74.24	66	17	0	300	103	328	131	2e-26	111
mt_8|CL21Contig1	hd_8|CL259Contig1	38.1	63	39	0	298	110	326	138	4e-09	54.2
mt_8|CL22Contig1	hd_8|CL228Contig1	81.32	91	17	0	407	679	398	670	2e-63	182
mt_8|CL22Contig1	hd_8|CL228Contig1	66.67	24	8	0	239	310	224	295	2e-63	122
mt_8|CL22Contig1	hd_8|CL228Contig1	64.29	28	10	0	320	403	302	385	2e-63	122
mt_8|CL22Contig1	hd_8|CL228Contig1	68.18	88	28	0	669	406	660	397	6e-36	122
mt_8|CL22Contig1	hd_8|CL228Contig1	75	20	5	0	309	250	294	235	6e-36	83.5
mt_8|CL22Contig1	hd_8|CL228Contig1	46.43	28	15	0	402	319	384	301	6e-36	83.5
mt_8|CL22Contig1	hd_8|CL228Contig1	41.86	86	50	0	673	416	664	407	2e-18	83.5
mt_8|CL22Contig1	hd_8|CL228Contig1	38.1	21	13	0	310	248	295	233	2e-18	73.9
mt_8|CL22Contig1	hd_8|CL228Contig1	41.86	86	50	0	421	678	412	669	2e-14	73.9
mt_8|CL22Contig1	hd_8|CL228Contig1	43.53	85	48	0	420	674	411	665	2e-13	70.3
mt_8|CL22Contig1	hd_8|CL228Contig1	50.94	53	26	0	596	438	587	429	1e-10	52.8
mt_8|CL22Contig1	hd_8|CL228Contig1	69.23	13	4	0	668	630	659	621	1e-10	26.7
mt_8|CL22Contig1	hd_8|gi|40006294|gb|CK326684.1|CK326684|nottrimmed	39.71	68	41	0	419	622	373	576	1e-13	71.2
mt_8|CL22Contig1	hd_8|CL266Contig1	39.71	68	41	0	419	622	386	589	1e-13	71.2
mt_8|CL26Contig1	hd_8|CL349Contig1	86.47	133	18	0	278	676	226	624	3e-79	282
mt_8|CL26Contig1	hd_8|CL349Contig1	64.29	14	5	0	185	226	124	165	3e-79	189
mt_8|CL26Contig1	hd_8|CL349Contig1	68.42	133	42	0	675	277	623	225	7e-52	189
mt_8|CL26Contig1	hd_8|CL349Contig1	83.33	12	2	0	194	159	129	94	7e-52	95.9
mt_8|CL26Contig1	hd_8|CL349Contig1	33.78	148	98	0	703	260	651	208	2e-21	95.9
mt_8|CL26Contig1	hd_8|CL349Contig1	35.92	103	66	0	345	653	293	601	7e-11	61.1
mt_8|CL29Contig1	hd_8|CL5Contig2	60.71	56	22	0	698	865	307	474	3e-38	102
mt_8|CL29Contig1	hd_8|CL5Contig2	52.38	63	30	0	512	700	115	303	3e-38	70.3
mt_8|CL29Contig1	hd_8|CL5Contig2	37.74	53	33	0	859	701	468	310	9e-12	44.6
mt_8|CL29Contig1	hd_8|CL5Contig2	42.62	61	35	0	699	517	302	120	9e-12	39.1
mt_8|CL29Contig1	hd_8|CL35Contig1	58.33	60	25	0	686	865	318	497	1e-37	101
mt_8|CL29Contig1	hd_8|CL35Contig1	50.79	63	31	0	512	700	138	326	1e-37	69.8
mt_8|CL29Contig1	hd_8|CL35Contig1	42.62	61	35	0	699	517	325	143	2e-10	40.5
mt_8|CL29Contig1	hd_8|CL35Contig1	43.4	53	30	0	859	701	491	333	2e-10	38.6
mt_8|CL29Contig1	hd_8|CL5Contig1	55.36	56	25	0	698	865	315	482	1e-36	97.3
mt_8|CL29Contig1	hd_8|CL5Contig1	52.38	63	30	0	512	700	123	311	1e-36	70.3
mt_8|CL29Contig1	hd_8|CL5Contig1	35.85	53	34	0	859	701	476	318	1e-11	42.3
mt_8|CL29Contig1	hd_8|CL5Contig1	44.26	61	34	0	699	517	310	128	1e-11	40.9
mt_8|CL29Contig1	hd_8|gi|50297442|gb|CO508405.1|CO508405|nottrimmed	66.13	62	21	0	650	835	375	560	4e-36	119
mt_8|CL29Contig1	hd_8|gi|50297442|gb|CO508405.1|CO508405|nottrimmed	44.68	47	26	0	509	649	231	371	4e-36	59.7
mt_8|CL29Contig1	hd_8|gi|50297442|gb|CO508405.1|CO508405|nottrimmed	60.38	53	21	0	822	664	547	389	4e-10	59.7
mt_8|CL29Contig1	hd_8|gi|50297442|gb|CO508405.1|CO508405|nottrimmed	41.67	60	35	0	835	656	560	381	8e-07	48.7
mt_8|CL29Contig1	hd_8|CL5Contig3	58.93	56	23	0	698	865	306	473	8e-36	96.8
mt_8|CL29Contig1	hd_8|CL5Contig3	50.79	63	31	0	512	700	114	302	8e-36	68
mt_8|CL29Contig1	hd_8|CL5Contig3	42.62	61	35	0	699	517	301	119	5e-10	40.5
mt_8|CL29Contig1	hd_8|CL5Contig3	35.71	42	27	0	832	707	440	315	5e-10	37.3
mt_8|CL29Contig1	hd_8|CL230Contig1	62.5	56	21	0	698	865	319	486	8e-35	102
mt_8|CL29Contig1	hd_8|CL230Contig1	49.06	53	27	0	512	670	130	288	8e-35	58.8
mt_8|CL29Contig1	hd_8|CL230Contig1	35.29	51	33	0	853	701	474	322	3e-07	37.7
mt_8|CL29Contig1	hd_8|CL230Contig1	46.34	41	22	0	639	517	257	135	3e-07	30.4
mt_8|CL29Contig1	hd_8|gi|39999892|gb|CK326301.1|CK326301|nottrimmed	61.82	55	21	0	701	865	328	492	2e-34	96.8
mt_8|CL29Contig1	hd_8|gi|39999892|gb|CK326301.1|CK326301|nottrimmed	48.33	60	31	0	512	691	133	312	2e-34	63.4
mt_8|CL29Contig1	hd_8|gi|39999892|gb|CK326301.1|CK326301|nottrimmed	38.89	54	33	0	859	698	486	325	2e-08	39.1
mt_8|CL29Contig1	hd_8|gi|39999892|gb|CK326301.1|CK326301|nottrimmed	41.38	58	34	0	690	517	311	138	2e-08	33.1
mt_8|CL29Contig1	hd_8|CL189Contig1	61.82	55	21	0	701	865	328	492	3e-34	96.8
mt_8|CL29Contig1	hd_8|CL189Contig1	48.33	60	31	0	512	691	133	312	3e-34	62.9
mt_8|CL29Contig1	hd_8|CL189Contig1	33.33	54	36	0	859	698	486	325	2e-07	36.3
mt_8|CL29Contig1	hd_8|CL189Contig1	41.38	58	34	0	690	517	311	138	2e-07	32.7
mt_8|CL29Contig1	hd_8|CL273Contig1	60.71	56	22	0	698	865	310	477	3e-34	100
mt_8|CL29Contig1	hd_8|CL273Contig1	49.06	53	27	0	512	670	121	279	3e-34	58.8
mt_8|CL29Contig1	hd_8|gi|37209563|gb|CD449156.1|CD449156|nottrimmed	67.27	55	18	0	701	865	207	371	5e-33	103
mt_8|CL29Contig1	hd_8|gi|37209563|gb|CD449156.1|CD449156|nottrimmed	42.22	45	26	0	563	697	66	200	5e-33	51.9
mt_8|CL29Contig1	hd_8|gi|37209563|gb|CD449156.1|CD449156|nottrimmed	55.32	47	21	0	858	718	364	224	1e-08	44.1
mt_8|CL29Contig1	hd_8|gi|37209563|gb|CD449156.1|CD449156|nottrimmed	46.88	32	17	0	696	601	199	104	1e-08	28.6
mt_8|CL29Contig1	hd_8|gi|50853685|gb|CO742051.1|CO742051|nottrimmed	53.76	93	43	0	614	892	226	504	2e-32	133
mt_8|CL29Contig1	hd_8|gi|50853685|gb|CO742051.1|CO742051|nottrimmed	50	70	35	0	819	610	431	222	6e-07	49.2
mt_8|CL29Contig1	hd_8|CL388Contig1	60.71	56	22	0	698	865	325	492	4e-32	96.4
mt_8|CL29Contig1	hd_8|CL388Contig1	50	46	23	0	512	649	133	270	4e-32	56.1
mt_8|CL29Contig1	hd_8|CL360Contig1	51.09	92	45	0	617	892	210	485	6e-31	128
mt_8|CL29Contig1	hd_8|CL417Contig1	58.93	56	23	0	698	865	342	509	2e-30	95.9
mt_8|CL29Contig1	hd_8|CL417Contig1	56.76	37	16	0	512	622	150	260	2e-30	51
mt_8|CL29Contig1	hd_8|CL178Contig1	55.36	56	25	0	698	865	334	501	1e-29	90.4
mt_8|CL29Contig1	hd_8|CL178Contig1	50	46	23	0	512	649	136	273	1e-29	53.8
mt_8|CL29Contig1	hd_8|gi|50296984|gb|CO507947.1|CO507947|trimmed	50.6	83	41	0	638	886	197	445	3e-27	116
mt_8|CL29Contig1	hd_8|gi|50296984|gb|CO507947.1|CO507947|trimmed	51.61	62	30	0	822	637	381	196	6e-08	52.4
mt_8|CL29Contig1	hd_8|gi|37212052|gb|CF075645.1|CF075645|nottrimmed	50	68	34	0	689	892	255	458	3e-27	91.8
mt_8|CL29Contig1	hd_8|gi|37212052|gb|CF075645.1|CF075645|nottrimmed	58.06	31	13	0	617	709	177	269	3e-27	44.1
mt_8|CL29Contig1	hd_8|gi|37212955|gb|CF544316.1|CF544316|nottrimmed	52.38	63	30	0	512	700	109	297	1e-18	70.3
mt_8|CL29Contig1	hd_8|gi|37212955|gb|CF544316.1|CF544316|nottrimmed	65	20	7	0	806	865	316	375	1e-18	36.8
mt_8|CL29Contig1	hd_8|gi|37213468|gb|CF544580.1|CF544580|nottrimmed	44.44	45	25	0	506	640	447	581	5e-12	50.6
mt_8|CL29Contig1	hd_8|gi|37213468|gb|CF544580.1|CF544580|nottrimmed	43.75	32	18	0	650	745	593	688	5e-12	34.1
mt_8|CL31Contig1	hd_8|CL587Contig1	43.66	71	40	0	172	384	182	394	6e-17	82.2
mt_8|CL31Contig1	hd_8|CL587Contig1	47.62	63	33	0	395	207	405	217	9e-07	48.3
mt_8|CL33Contig1	hd_8|CL390Contig1	83.33	72	12	0	166	381	117	332	2e-34	139
mt_8|CL33Contig1	hd_8|CL390Contig1	65.38	78	27	0	374	141	325	92	4e-24	105
mt_8|CL33Contig1	hd_8|CL390Contig1	43.48	69	39	0	372	166	323	117	2e-14	73
mt_8|CL33Contig1	hd_8|CL390Contig1	44.26	61	34	0	183	365	134	316	1e-07	50.1
mt_8|CL35Contig1	hd_8|CL383Contig1	68.75	80	25	0	147	386	87	326	1e-33	136
mt_8|CL35Contig1	hd_8|CL383Contig1	68.33	60	19	0	334	155	274	95	8e-23	100
mt_8|CL35Contig1	hd_8|CL383Contig1	36.78	87	55	0	146	406	86	346	3e-10	58.3
mt_8|CL35Contig1	hd_8|CL383Contig1	45.16	62	34	0	329	144	269	84	4e-10	57.9
mt_8|CL35Contig1	hd_8|CL383Contig1	44.83	58	32	0	330	157	270	97	2e-07	49.2
mt_8|CL39Contig1	hd_8|CL26Contig1	57.58	165	70	0	1	495	178	672	3e-57	214
mt_8|CL39Contig1	hd_8|CL26Contig1	49.06	159	81	0	485	9	662	186	3e-36	144
mt_8|CL39Contig1	hd_8|CL26Contig1	38.02	121	75	0	486	124	663	301	8e-19	86.8
mt_8|CL41Contig1	hd_8|CL558Contig1	87.16	148	19	0	73	516	46	489	4e-83	300
mt_8|CL41Contig1	hd_8|CL558Contig1	72.14	140	39	0	491	72	464	45	6e-59	220
mt_8|CL41Contig1	hd_8|CL558Contig1	52.31	130	62	0	489	100	462	73	2e-34	139
mt_8|CL41Contig1	hd_8|CL558Contig1	52.42	124	59	0	120	491	93	464	2e-34	138
mt_8|CL41Contig1	hd_8|CL558Contig1	51.16	129	63	0	104	490	77	463	1e-29	123
mt_8|CL41Contig1	hd_8|CL558Contig1	49.61	129	65	0	490	104	463	77	3e-28	118
mt_8|CL41Contig1	hd_8|gi|40006560|gb|CK326950.1|CK326950|nottrimmed	91.67	84	7	0	82	333	333	584	4e-46	177
mt_8|CL41Contig1	hd_8|gi|40006560|gb|CK326950.1|CK326950|nottrimmed	96.1	77	3	0	103	333	126	356	3e-44	171
mt_8|CL41Contig1	hd_8|gi|40006560|gb|CK326950.1|CK326950|nottrimmed	73.81	84	22	0	332	81	583	332	3e-33	135
mt_8|CL41Contig1	hd_8|gi|40006560|gb|CK326950.1|CK326950|nottrimmed	75.64	78	19	0	332	99	355	122	2e-31	128
mt_8|CL41Contig1	hd_8|gi|40006560|gb|CK326950.1|CK326950|nottrimmed	42.67	75	43	0	327	103	350	126	7e-16	77.6
mt_8|CL41Contig1	hd_8|gi|40006560|gb|CK326950.1|CK326950|nottrimmed	37.66	77	48	0	333	103	584	354	2e-14	72.5
mt_8|CL41Contig1	hd_8|gi|40006560|gb|CK326950.1|CK326950|nottrimmed	72.22	36	10	0	82	189	561	668	2e-10	59.3
mt_8|CL41Contig1	hd_8|gi|40006560|gb|CK326950.1|CK326950|nottrimmed	40.28	72	43	0	92	307	115	330	1e-08	53.8
mt_8|CL41Contig1	hd_8|gi|40006560|gb|CK326950.1|CK326950|nottrimmed	40.3	67	40	0	99	299	350	550	4e-07	48.3
mt_8|CL41Contig1	hd_8|gi|40006560|gb|CK326950.1|CK326950|nottrimmed	68.75	32	10	0	188	93	667	572	3e-06	45.5
mt_8|CL41Contig1	hd_8|gi|40006560|gb|CK326950.1|CK326950|nottrimmed	42.86	63	36	0	292	104	543	355	4e-06	45.1
mt_8|CL41Contig1	hd_8|CL63Contig1	91.67	84	7	0	82	333	343	594	4e-46	177
mt_8|CL41Contig1	hd_8|CL63Contig1	97.4	77	2	0	103	333	136	366	5e-45	174
mt_8|CL41Contig1	hd_8|CL63Contig1	75	84	21	0	332	81	593	342	8e-34	137
mt_8|CL41Contig1	hd_8|CL63Contig1	78.21	78	17	0	332	99	365	132	4e-33	134
mt_8|CL41Contig1	hd_8|CL63Contig1	87.69	65	8	0	82	276	571	765	7e-32	130
mt_8|CL41Contig1	hd_8|CL63Contig1	76.92	65	15	0	275	81	764	570	4e-26	111
mt_8|CL41Contig1	hd_8|CL63Contig1	40.26	77	46	0	333	103	366	136	2e-14	73
mt_8|CL41Contig1	hd_8|CL63Contig1	33.77	77	51	0	333	103	594	364	8e-11	60.6
mt_8|CL41Contig1	hd_8|CL63Contig1	43.1	58	33	0	276	103	765	592	2e-10	59.7
mt_8|CL41Contig1	hd_8|CL59Contig2	91.67	84	7	0	82	333	396	647	4e-46	177
mt_8|CL41Contig1	hd_8|CL59Contig2	97.4	77	2	0	103	333	189	419	5e-45	174
mt_8|CL41Contig1	hd_8|CL59Contig2	75	84	21	0	332	81	646	395	3e-32	131
mt_8|CL41Contig1	hd_8|CL59Contig2	76.62	77	18	0	332	102	418	188	3e-31	128
mt_8|CL41Contig1	hd_8|CL59Contig2	85.71	42	6	0	82	207	624	749	4e-17	81.7
mt_8|CL41Contig1	hd_8|CL59Contig2	37.66	77	48	0	333	103	647	417	3e-12	65.2
mt_8|CL41Contig1	hd_8|CL59Contig2	76.32	38	9	0	206	93	748	635	2e-10	59.7
mt_8|CL41Contig1	hd_8|CL59Contig1	92.77	83	6	0	82	330	55	303	6e-46	177
mt_8|CL41Contig1	hd_8|CL59Contig1	73.26	86	23	0	350	93	323	66	7e-33	133
mt_8|CL41Contig1	hd_8|CL59Contig1	38.16	76	47	0	330	103	303	76	2e-12	66.1
mt_8|CL41Contig1	hd_8|CL59Contig1	96.15	26	1	0	256	333	1	78	4e-11	61.6
mt_8|CL41Contig1	hd_8|gi|37213431|gb|CF544563.1|CF544563|nottrimmed	90.48	84	8	0	82	333	142	393	3e-45	175
mt_8|CL41Contig1	hd_8|gi|37213431|gb|CF544563.1|CF544563|nottrimmed	75	84	21	0	332	81	392	141	7e-32	130
mt_8|CL41Contig1	hd_8|gi|37213431|gb|CF544563.1|CF544563|nottrimmed	92.73	55	4	0	169	333	1	165	5e-29	121
mt_8|CL41Contig1	hd_8|gi|37213431|gb|CF544563.1|CF544563|nottrimmed	84.62	52	8	0	82	237	370	525	4e-23	101
mt_8|CL41Contig1	hd_8|gi|37213431|gb|CF544563.1|CF544563|nottrimmed	75.93	54	13	0	332	171	164	3	5e-20	91.3
mt_8|CL41Contig1	hd_8|gi|37213431|gb|CF544563.1|CF544563|nottrimmed	77.55	49	11	0	239	93	527	381	1e-16	80.3
mt_8|CL41Contig1	hd_8|gi|37213431|gb|CF544563.1|CF544563|nottrimmed	40.26	77	46	0	333	103	393	163	1e-13	70.3
mt_8|CL41Contig1	hd_8|gi|37213431|gb|CF544563.1|CF544563|nottrimmed	36	75	48	0	98	322	158	382	6e-06	44.6
mt_8|CL41Contig1	hd_8|CL126Contig1	97.37	76	2	0	103	330	137	364	2e-44	172
mt_8|CL41Contig1	hd_8|CL126Contig1	75	76	19	0	329	102	363	136	2e-30	126
mt_8|CL41Contig1	hd_8|CL126Contig1	44	75	42	0	327	103	361	137	5e-17	81.3
mt_8|CL41Contig1	hd_8|gi|37213292|gb|CF544490.1|CF544490|nottrimmed	54.12	85	39	0	76	330	72	326	9e-28	116
mt_8|CL41Contig1	hd_8|gi|37213292|gb|CF544490.1|CF544490|nottrimmed	50	74	37	0	329	108	325	104	2e-12	66.1
mt_8|CL46Contig1	hd_8|CL199Contig1	51.35	37	18	0	199	309	258	368	5e-09	54.7
mt_8|CL49Contig1	hd_8|CL114Contig1	81.92	177	32	0	76	606	58	588	3e-101	361
mt_8|CL49Contig1	hd_8|CL114Contig1	62.69	193	72	0	599	21	581	3	4e-77	281
mt_8|CL49Contig1	hd_8|CL114Contig1	44.31	167	93	0	612	112	594	94	2e-43	169
mt_8|CL49Contig1	hd_8|CL114Contig1	43.9	164	92	0	108	599	90	581	7e-36	144
mt_8|CL49Contig1	hd_8|CL114Contig1	44.79	163	90	0	595	107	577	89	2e-29	122
mt_8|CL49Contig1	hd_8|CL114Contig1	45.07	142	78	0	179	604	161	586	5e-27	115
mt_8|CL52Contig1	hd_8|CL138Contig1	82.26	62	11	0	187	372	122	307	3e-33	134
mt_8|CL52Contig1	hd_8|CL138Contig1	59.02	61	25	0	368	186	303	121	3e-14	71.6
mt_8|CL52Contig1	hd_8|CL138Contig1	38.1	63	39	0	375	187	310	122	2e-09	55.6
mt_8|CL54Contig1	hd_8|gi|40006202|gb|CK326592.1|CK326592|nottrimmed	92.44	119	9	0	88	444	49	405	4e-71	260
mt_8|CL54Contig1	hd_8|gi|40006202|gb|CK326592.1|CK326592|nottrimmed	68.33	120	38	0	446	87	407	48	8e-49	186
mt_8|CL54Contig1	hd_8|gi|40006202|gb|CK326592.1|CK326592|nottrimmed	33.91	115	76	0	96	440	57	401	1e-12	66.1
mt_8|CL56Contig1	hd_8|CL263Contig1	41.94	93	54	0	148	426	1	279	2e-20	91.8
mt_8|CL56Contig1	hd_8|CL658Contig1	56	50	22	0	1	150	150	1	1e-07	49.2
mt_8|CL65Contig1	hd_8|CL3Contig1	88.73	142	16	0	4	429	724	1149	2e-150	320
mt_8|CL65Contig1	hd_8|CL3Contig1	90.12	81	8	0	515	757	1235	1477	2e-150	232
mt_8|CL65Contig1	hd_8|CL3Contig1	96.55	29	1	0	424	510	1145	1231	2e-150	232
mt_8|CL65Contig1	hd_8|CL3Contig1	74.47	141	36	0	428	6	1148	726	1e-102	232
mt_8|CL65Contig1	hd_8|CL3Contig1	70.37	81	24	0	759	517	1479	1237	1e-102	122
mt_8|CL65Contig1	hd_8|CL3Contig1	73.33	30	8	0	512	423	1233	1144	1e-102	91.3
mt_8|CL65Contig1	hd_8|CL3Contig1	43.75	96	54	0	429	142	1149	862	1e-38	91.3
mt_8|CL65Contig1	hd_8|CL3Contig1	44.87	78	43	0	748	515	1468	1235	1e-38	82.2
mt_8|CL65Contig1	hd_8|CL3Contig1	41.61	137	80	0	9	419	729	1139	2e-29	77.1
mt_8|CL65Contig1	hd_8|CL3Contig1	38.27	81	50	0	517	759	1237	1479	2e-29	65.7
mt_8|CL65Contig1	hd_8|gi|39967810|gb|CK326057.1|CK326057|nottrimmed	83.54	79	13	0	4	240	357	593	1e-44	173
mt_8|CL65Contig1	hd_8|gi|39967810|gb|CK326057.1|CK326057|nottrimmed	72.15	79	22	0	242	6	595	359	1e-29	123
mt_8|CL65Contig1	hd_8|gi|50272081|gb|CO501895.1|CO501895|trimmed	89.29	56	6	0	590	757	139	306	1e-27	116
mt_8|CL65Contig1	hd_8|gi|50272081|gb|CO501895.1|CO501895|trimmed	67.8	59	19	0	759	583	308	132	4e-19	88.6
mt_8|CL65Contig1	hd_8|gi|50272081|gb|CO501895.1|CO501895|trimmed	50.98	51	25	0	748	596	297	145	7e-12	64.8
mt_8|CL65Contig1	hd_8|gi|50272081|gb|CO501895.1|CO501895|trimmed	43.86	57	32	0	589	759	138	308	8e-10	57.9
mt_8|CL65Contig1	hd_8|gi|39967791|gb|CK326042.1|CK326042|nottrimmed	93.33	45	3	0	623	757	166	300	1e-22	100
mt_8|CL65Contig1	hd_8|gi|39967791|gb|CK326042.1|CK326042|nottrimmed	71.11	45	13	0	756	622	299	165	4e-14	72.1
mt_8|CL65Contig1	hd_8|gi|39967791|gb|CK326042.1|CK326042|nottrimmed	48.78	41	21	0	748	626	291	169	1e-07	50.6
mt_8|CL70Contig1	hd_8|CL88Contig1	79.26	135	28	0	123	527	144	548	2e-71	261
mt_8|CL70Contig1	hd_8|CL88Contig1	60.26	156	62	0	571	104	592	125	2e-52	199
mt_8|CL70Contig1	hd_8|CL88Contig1	35.66	143	92	0	560	132	581	153	1e-20	93.2
mt_8|CL72Contig1	hd_8|CL89Contig1	68.46	130	41	0	107	496	91	480	1e-55	209
mt_8|CL72Contig1	hd_8|CL89Contig1	47.1	138	73	0	519	106	503	90	7e-28	116
mt_8|CL74Contig1	hd_8|gi|50297736|gb|CO508699.1|CO508699|nottrimmed	56.82	88	38	0	224	487	178	441	1e-59	132
mt_8|CL74Contig1	hd_8|gi|50297736|gb|CO508699.1|CO508699|nottrimmed	37.5	72	45	0	500	715	457	672	1e-59	83.1
mt_8|CL74Contig1	hd_8|gi|50297736|gb|CO508699.1|CO508699|nottrimmed	52.78	36	17	0	101	208	61	168	1e-59	83.1
mt_8|CL74Contig1	hd_8|gi|50297736|gb|CO508699.1|CO508699|nottrimmed	57.75	71	30	0	435	223	389	177	7e-22	83.1
mt_8|CL74Contig1	hd_8|gi|50297736|gb|CO508699.1|CO508699|nottrimmed	43.75	32	18	0	199	104	159	64	7e-22	74.8
mt_8|CL74Contig1	hd_8|gi|50297736|gb|CO508699.1|CO508699|nottrimmed	37.23	94	59	0	469	188	423	142	2e-17	74.8
mt_8|CL74Contig1	hd_8|gi|50297736|gb|CO508699.1|CO508699|nottrimmed	58.33	24	10	0	192	121	152	81	2e-17	50.6
mt_8|CL74Contig1	hd_8|gi|50297736|gb|CO508699.1|CO508699|nottrimmed	38.55	83	51	0	207	455	161	409	6e-10	50.6
mt_8|CL74Contig1	hd_8|gi|50297736|gb|CO508699.1|CO508699|nottrimmed	62.5	16	6	0	144	191	104	151	6e-10	26.3
mt_8|CL74Contig1	hd_8|gi|50852144|gb|CO741283.1|CO741283|nottrimmed	56.82	88	38	0	224	487	178	441	3e-42	131
mt_8|CL74Contig1	hd_8|gi|50852144|gb|CO741283.1|CO741283|nottrimmed	52.78	36	17	0	101	208	61	168	3e-42	83.1
mt_8|CL74Contig1	hd_8|gi|50852144|gb|CO741283.1|CO741283|nottrimmed	57.75	71	30	0	435	223	389	177	8e-22	83.1
mt_8|CL74Contig1	hd_8|gi|50852144|gb|CO741283.1|CO741283|nottrimmed	43.75	32	18	0	199	104	159	64	8e-22	74.8
mt_8|CL74Contig1	hd_8|gi|50852144|gb|CO741283.1|CO741283|nottrimmed	37.23	94	59	0	469	188	423	142	2e-17	74.8
mt_8|CL74Contig1	hd_8|gi|50852144|gb|CO741283.1|CO741283|nottrimmed	58.33	24	10	0	192	121	152	81	2e-17	50.6
mt_8|CL74Contig1	hd_8|gi|50852144|gb|CO741283.1|CO741283|nottrimmed	38.55	83	51	0	207	455	161	409	6e-10	50.6
mt_8|CL74Contig1	hd_8|gi|50852144|gb|CO741283.1|CO741283|nottrimmed	62.5	16	6	0	144	191	104	151	6e-10	26.3
mt_8|CL74Contig1	hd_8|gi|37210760|gb|CD449768.1|CD449768|nottrimmed	52.04	98	47	0	194	487	155	448	3e-40	129
mt_8|CL74Contig1	hd_8|gi|37210760|gb|CD449768.1|CD449768|nottrimmed	47.22	36	19	0	101	208	68	175	3e-40	79.4
mt_8|CL74Contig1	hd_8|gi|37210760|gb|CD449768.1|CD449768|nottrimmed	56.34	71	31	0	435	223	396	184	1e-18	79.4
mt_8|CL74Contig1	hd_8|gi|37210760|gb|CD449768.1|CD449768|nottrimmed	63.16	19	7	0	192	136	159	103	1e-18	70.3
mt_8|CL74Contig1	hd_8|gi|37210760|gb|CD449768.1|CD449768|nottrimmed	37.11	97	61	0	478	188	439	149	2e-13	70.3
mt_8|CL74Contig1	hd_8|gi|37210760|gb|CD449768.1|CD449768|nottrimmed	39.76	83	50	0	207	455	168	416	6e-10	51.9
mt_8|CL74Contig1	hd_8|gi|37210760|gb|CD449768.1|CD449768|nottrimmed	40	30	18	0	106	195	73	162	6e-10	24.9
mt_8|CL74Contig1	hd_8|gi|39967831|gb|CK326076.1|CK326076|nottrimmed	43.37	83	47	0	500	748	212	460	2e-22	99.6
mt_8|CL74Contig1	hd_8|gi|39967831|gb|CK326076.1|CK326076|nottrimmed	37.35	83	52	0	747	499	459	211	3e-09	52.4
mt_8|CL74Contig1	hd_8|gi|39967831|gb|CK326076.1|CK326076|nottrimmed	48	25	13	0	435	361	144	70	3e-09	22.1
mt_8|CL74Contig1	hd_8|gi|39967725|gb|CK325986.1|CK325986|nottrimmed	45.45	55	30	0	584	748	264	428	1e-13	70.7
mt_8|CL74Contig1	hd_8|gi|50852590|gb|CO741506.1|CO741506|nottrimmed	36.76	68	43	0	260	463	189	392	7e-07	48.3
mt_8|CL75Contig1	hd_8|gi|39967852|gb|CK326093.1|CK326093|nottrimmed	57.14	42	18	0	80	205	65	190	3e-13	55.6
mt_8|CL75Contig1	hd_8|gi|39967852|gb|CK326093.1|CK326093|nottrimmed	30.61	49	34	0	182	328	176	322	3e-13	32.2
mt_8|CL75Contig1	hd_8|CL7Contig1	54.76	42	19	0	80	205	88	213	2e-12	53.3
mt_8|CL75Contig1	hd_8|CL7Contig1	39.39	33	20	0	182	280	199	297	2e-12	31.8
mt_8|CL77Contig1	hd_8|gi|37209563|gb|CD449156.1|CD449156|nottrimmed	69.09	55	17	0	137	301	207	371	4e-34	106
mt_8|CL77Contig1	hd_8|gi|37209563|gb|CD449156.1|CD449156|nottrimmed	44.19	43	24	0	5	133	72	200	4e-34	53.3
mt_8|CL77Contig1	hd_8|gi|37209563|gb|CD449156.1|CD449156|nottrimmed	59.62	52	21	0	294	139	364	209	1e-11	53.3
mt_8|CL77Contig1	hd_8|gi|37209563|gb|CD449156.1|CD449156|nottrimmed	47.06	34	18	0	132	31	199	98	1e-11	29
mt_8|CL77Contig1	hd_8|gi|50853685|gb|CO742051.1|CO742051|nottrimmed	54.84	93	42	0	50	328	226	504	2e-33	135
mt_8|CL77Contig1	hd_8|gi|50853685|gb|CO742051.1|CO742051|nottrimmed	51.47	68	33	0	255	52	431	228	2e-08	52.8
mt_8|CL77Contig1	hd_8|CL5Contig2	62.07	58	22	0	128	301	301	474	2e-32	106
mt_8|CL77Contig1	hd_8|CL5Contig2	48.84	43	22	0	8	136	175	303	2e-32	53.3
mt_8|CL77Contig1	hd_8|CL5Contig2	41.82	55	32	0	301	137	474	310	3e-11	53.3
mt_8|CL77Contig1	hd_8|CL5Contig2	48.57	35	18	0	135	31	302	198	3e-11	52.4
mt_8|CL77Contig1	hd_8|CL5Contig2	51.72	58	28	0	300	127	473	300	3e-08	52.4
mt_8|CL77Contig1	hd_8|CL35Contig1	63.33	60	22	0	122	301	318	497	2e-32	107
mt_8|CL77Contig1	hd_8|CL35Contig1	48.84	43	22	0	8	136	198	326	2e-32	50.1
mt_8|CL77Contig1	hd_8|CL35Contig1	43.64	55	31	0	301	137	497	333	2e-10	50.1
mt_8|CL77Contig1	hd_8|CL35Contig1	45.95	37	20	0	135	25	325	215	2e-10	48.7
mt_8|CL77Contig1	hd_8|CL35Contig1	55.56	45	20	0	255	121	451	317	3e-07	48.7
mt_8|CL77Contig1	hd_8|CL360Contig1	51.04	96	47	0	53	340	210	497	9e-32	130
mt_8|CL77Contig1	hd_8|CL360Contig1	42.39	92	53	0	327	52	484	209	4e-10	58.3
mt_8|CL77Contig1	hd_8|CL360Contig1	42.25	71	41	0	117	329	274	486	1e-06	46.9
mt_8|CL77Contig1	hd_8|CL360Contig1	43.75	48	27	0	328	185	485	342	8e-06	44.1
mt_8|CL77Contig1	hd_8|CL5Contig3	60.34	58	23	0	128	301	300	473	5e-30	101
mt_8|CL77Contig1	hd_8|CL5Contig3	46.51	43	23	0	8	136	174	302	5e-30	52.4
mt_8|CL77Contig1	hd_8|CL5Contig3	50	58	29	0	300	127	472	299	6e-11	52.4
mt_8|CL77Contig1	hd_8|CL5Contig3	48.57	35	18	0	135	31	301	197	6e-11	46
mt_8|CL77Contig1	hd_8|CL5Contig3	35.85	53	34	0	301	143	473	315	2e-06	46
mt_8|CL77Contig1	hd_8|CL5Contig1	56.9	58	25	0	128	301	309	482	9e-30	101
mt_8|CL77Contig1	hd_8|CL5Contig1	46.51	43	23	0	8	136	183	311	9e-30	53.3
mt_8|CL77Contig1	hd_8|CL5Contig1	41.82	55	32	0	301	137	482	318	3e-11	53.3
mt_8|CL77Contig1	hd_8|CL5Contig1	48.57	35	18	0	135	31	310	206	3e-11	51.5
mt_8|CL77Contig1	hd_8|CL5Contig1	50	58	29	0	300	127	481	308	5e-08	51.5
mt_8|CL77Contig1	hd_8|CL5Contig1	47.37	57	30	0	129	299	310	480	8e-06	44.1
mt_8|CL77Contig1	hd_8|gi|37212052|gb|CF075645.1|CF075645|nottrimmed	51.39	72	35	0	125	340	255	470	1e-28	100
mt_8|CL77Contig1	hd_8|gi|37212052|gb|CF075645.1|CF075645|nottrimmed	51.61	31	15	0	53	145	177	269	1e-28	56.1
mt_8|CL77Contig1	hd_8|gi|37212052|gb|CF075645.1|CF075645|nottrimmed	33.82	68	45	0	322	119	452	249	2e-09	56.1
mt_8|CL77Contig1	hd_8|gi|50296984|gb|CO507947.1|CO507947|trimmed	50.56	89	44	0	74	340	197	463	3e-28	118
mt_8|CL77Contig1	hd_8|gi|50296984|gb|CO507947.1|CO507947|trimmed	45.24	84	46	0	324	73	447	196	1e-10	60.2
mt_8|CL77Contig1	hd_8|gi|39999892|gb|CK326301.1|CK326301|nottrimmed	65.45	55	19	0	137	301	328	492	3e-28	99.6
mt_8|CL77Contig1	hd_8|gi|39999892|gb|CK326301.1|CK326301|nottrimmed	41.46	41	24	0	8	130	193	315	3e-28	43.7
mt_8|CL77Contig1	hd_8|gi|39999892|gb|CK326301.1|CK326301|nottrimmed	53.85	39	18	0	255	139	446	330	6e-07	43.7
mt_8|CL77Contig1	hd_8|gi|39999892|gb|CK326301.1|CK326301|nottrimmed	43.75	32	18	0	126	31	311	216	6e-07	22.1
mt_8|CL77Contig1	hd_8|CL189Contig1	60	60	24	0	122	301	313	492	8e-28	99.1
mt_8|CL77Contig1	hd_8|CL189Contig1	41.46	41	24	0	8	130	193	315	8e-28	37.7
mt_8|CL77Contig1	hd_8|gi|50297442|gb|CO508405.1|CO508405|nottrimmed	61.29	62	24	0	86	271	375	560	9e-27	113
mt_8|CL77Contig1	hd_8|gi|50297442|gb|CO508405.1|CO508405|nottrimmed	54.39	57	26	0	270	100	559	389	6e-11	61.1
mt_8|CL77Contig1	hd_8|CL230Contig1	64.29	56	20	0	134	301	319	486	2e-24	105
mt_8|CL77Contig1	hd_8|CL230Contig1	44.64	56	31	0	304	137	489	322	4e-09	55.1
mt_8|CL77Contig1	hd_8|CL230Contig1	51.85	54	26	0	300	139	485	324	7e-09	54.2
mt_8|CL77Contig1	hd_8|CL273Contig1	62.5	56	21	0	134	301	310	477	7e-24	104
mt_8|CL77Contig1	hd_8|CL273Contig1	50	54	27	0	300	139	476	315	5e-07	48.3
mt_8|CL77Contig1	hd_8|CL417Contig1	60.71	56	22	0	134	301	342	509	4e-22	98.2
mt_8|CL77Contig1	hd_8|CL417Contig1	54.72	53	24	0	297	139	505	347	3e-07	48.7
mt_8|CL77Contig1	hd_8|CL388Contig1	60.71	56	22	0	134	301	325	492	3e-21	95.5
mt_8|CL77Contig1	hd_8|CL388Contig1	55.1	49	22	0	300	154	491	345	2e-06	46.4
mt_8|CL77Contig1	hd_8|CL388Contig1	31.75	63	43	0	304	116	495	307	4e-06	45.1
mt_8|CL77Contig1	hd_8|CL178Contig1	57.14	56	24	0	134	301	334	501	1e-20	93.6
mt_8|CL77Contig1	hd_8|gi|37212955|gb|CF544316.1|CF544316|nottrimmed	48.84	43	22	0	8	136	169	297	1e-11	45.1
mt_8|CL77Contig1	hd_8|gi|37212955|gb|CF544316.1|CF544316|nottrimmed	65	20	7	0	242	301	316	375	1e-11	37.3
mt_8|CL79Contig1	hd_8|CL242Contig1	38.46	104	64	0	361	672	411	722	2e-42	100
mt_8|CL79Contig1	hd_8|CL242Contig1	49.23	65	33	0	181	375	228	422	2e-42	85.8
mt_8|CL79Contig1	hd_8|CL242Contig1	46.94	49	26	0	326	180	373	227	7e-06	44.6
mt_8|CL79Contig1	hd_8|CL436Contig1	38.53	109	67	0	361	687	324	650	1e-37	98.2
mt_8|CL79Contig1	hd_8|CL436Contig1	42.25	71	41	0	163	375	123	335	1e-37	72.1
mt_8|CL79Contig1	hd_8|CL53Contig1	47.62	42	22	0	439	564	408	533	3e-17	55.1
mt_8|CL79Contig1	hd_8|CL53Contig1	46.43	28	15	0	178	261	141	224	3e-17	35.9
mt_8|CL79Contig1	hd_8|CL53Contig1	47.37	19	10	0	319	375	288	344	3e-17	27.2
mt_8|CL79Contig1	hd_8|CL564Contig1	31.37	102	70	0	241	546	171	476	6e-16	78
mt_8|CL79Contig1	hd_8|gi|39967508|gb|CK325807.1|CK325807|nottrimmed	40.91	44	26	0	577	708	130	261	2e-13	44.6
mt_8|CL79Contig1	hd_8|gi|39967508|gb|CK325807.1|CK325807|nottrimmed	53.33	30	14	0	448	537	1	90	2e-13	43.7
mt_8|CL79Contig1	hd_8|CL331Contig1	57.14	28	12	0	178	261	176	259	1e-10	41.8
mt_8|CL79Contig1	hd_8|CL331Contig1	47.37	19	10	0	319	375	323	379	1e-10	29
mt_8|CL79Contig1	hd_8|CL331Contig1	38.24	34	21	0	465	566	469	570	1e-10	24.9
mt_8|CL79Contig1	hd_8|gi|50853533|gb|CO741975.1|CO741975|nottrimmed	38.24	34	21	0	274	375	290	391	1e-08	37.3
mt_8|CL79Contig1	hd_8|gi|50853533|gb|CO741975.1|CO741975|nottrimmed	53.85	26	12	0	193	270	206	283	1e-08	34.5
mt_8|CL79Contig1	hd_8|CL393Contig1	44.68	47	26	0	121	261	15	155	8e-07	47.8
mt_8|CL79Contig1	hd_8|CL135Contig1	37.74	53	33	0	274	432	220	378	5e-06	45.1
mt_8|CL81Contig1	hd_8|gi|50296978|gb|CO507941.1|CO507941|nottrimmed	50.98	51	25	0	269	421	287	439	5e-12	64.8
mt_8|CL85Contig1	hd_8|CL481Contig1	38.2	89	55	0	194	460	143	409	5e-20	91.8
mt_8|CL87Contig1	hd_8|CL379Contig1	87.74	106	13	0	105	422	415	732	2e-66	245
mt_8|CL87Contig1	hd_8|CL379Contig1	78.3	106	23	0	415	98	725	408	9e-51	193
mt_8|CL87Contig1	hd_8|CL379Contig1	42.45	106	61	0	422	105	732	415	2e-25	108
mt_8|CL87Contig1	hd_8|CL379Contig1	40.37	109	65	0	432	106	742	416	7e-19	87.2
mt_8|CL87Contig1	hd_8|CL379Contig1	44.34	106	59	0	104	421	414	731	3e-15	75.3
mt_8|CL87Contig1	hd_8|CL379Contig1	39.29	112	68	0	85	420	395	730	5e-15	74.4
mt_8|CL87Contig1	hd_8|CL190Contig1	80	115	23	0	78	422	48	392	1e-64	238
mt_8|CL87Contig1	hd_8|CL190Contig1	79.61	103	21	0	409	101	379	71	3e-51	194
mt_8|CL87Contig1	hd_8|CL190Contig1	45.95	111	60	0	101	433	71	403	5e-23	100
mt_8|CL87Contig1	hd_8|CL190Contig1	43.12	109	62	0	432	106	402	76	3e-21	95
mt_8|CL87Contig1	hd_8|CL190Contig1	44.55	101	56	0	407	105	377	75	7e-20	90.4
mt_8|CL87Contig1	hd_8|CL190Contig1	41.82	110	64	0	100	429	70	399	4e-17	81.3
mt_8|CL87Contig1	hd_8|CL380Contig1	65.69	102	35	0	93	398	158	463	3e-47	181
mt_8|CL87Contig1	hd_8|CL380Contig1	55.91	93	41	0	379	101	444	166	1e-24	106
mt_8|CL87Contig1	hd_8|CL380Contig1	32.67	101	68	0	398	96	463	161	5e-10	57.9
mt_8|CL92Contig1	hd_8|CL90Contig1	72.41	58	16	0	314	487	322	495	1e-24	101
mt_8|CL92Contig1	hd_8|CL90Contig1	50	20	10	0	539	598	556	615	1e-24	62
mt_8|CL92Contig1	hd_8|CL90Contig1	49.18	61	31	0	486	304	494	312	6e-11	62
mt_8|CL102Contig1	hd_8|gi|39999782|gb|CK326191.1|CK326191|nottrimmed	43.59	39	22	0	251	367	3	119	3e-08	51.9
mt_8|CL102Contig1	hd_8|CL193Contig1	41.86	43	25	0	188	316	461	589	5e-08	51.5
mt_8|CL102Contig1	hd_8|CL193Contig1	43.9	41	23	0	188	310	218	340	1e-07	50.1
mt_8|CL106Contig1	hd_8|CL36Contig1	75	184	46	0	109	660	178	729	3e-93	334
mt_8|CL106Contig1	hd_8|CL36Contig1	66.48	176	59	0	659	132	728	201	1e-71	262
mt_8|CL106Contig1	hd_8|CL36Contig1	40.11	177	106	0	654	124	723	193	3e-31	128
mt_8|CL106Contig1	hd_8|CL36Contig1	35.16	182	118	0	111	656	180	725	1e-25	109
mt_8|CL106Contig1	hd_8|CL36Contig1	39.02	123	75	0	293	661	362	730	1e-18	86.8
mt_8|CL106Contig1	hd_8|CL36Contig1	38.46	117	72	0	643	293	712	362	6e-10	57.9
mt_8|CL108Contig1	hd_8|CL96Contig1	72.88	118	32	0	134	487	157	510	1e-57	215
mt_8|CL108Contig1	hd_8|CL96Contig1	59.48	116	47	0	486	139	509	162	6e-34	137
mt_8|CL109Contig1	hd_8|CL541Contig1	52.78	72	34	0	697	482	146	361	1e-21	96.4
mt_8|CL109Contig1	hd_8|gi|39999716|gb|CK326125.1|CK326125|nottrimmed	64.86	37	13	0	367	257	186	296	5e-14	71.2
mt_8|CL109Contig1	hd_8|gi|39999716|gb|CK326125.1|CK326125|nottrimmed	58.97	39	16	0	267	383	286	170	5e-06	44.6
mt_8|CL109Contig1	hd_8|gi|50296960|gb|CO507923.1|CO507923|nottrimmed	48	50	26	0	409	260	435	584	1e-10	59.7
mt_8|CL109Contig1	hd_8|gi|50296960|gb|CO507923.1|CO507923|nottrimmed	48.72	39	20	0	382	266	285	401	6e-08	51
mt_8|CL109Contig2	hd_8|CL541Contig1	56.67	60	26	0	205	384	182	361	5e-21	94.5
mt_8|CL109Contig2	hd_8|CL541Contig1	50	72	36	0	457	672	146	361	2e-19	89
mt_8|CL109Contig2	hd_8|CL541Contig1	42.11	57	33	0	378	208	355	185	8e-06	44.1
mt_8|CL113Contig1	hd_8|CL100Contig1	80.58	103	20	0	151	459	174	482	9e-52	196
mt_8|CL113Contig1	hd_8|CL100Contig1	67.78	90	29	0	428	159	451	182	2e-32	132
mt_8|CL113Contig1	hd_8|CL100Contig1	50.62	81	40	0	456	214	479	237	6e-26	79
mt_8|CL113Contig1	hd_8|CL100Contig1	66.67	30	10	0	208	119	232	143	6e-26	72.5
mt_8|CL113Contig1	hd_8|CL100Contig1	39.81	103	62	0	147	455	170	478	2e-14	72.5
mt_8|CL113Contig1	hd_8|CL100Contig1	46.25	80	43	0	454	215	477	238	9e-12	63.4
mt_8|CL113Contig1	hd_8|CL100Contig1	46.91	81	43	0	215	457	238	480	1e-11	62.9
mt_8|CL115Contig1	hd_8|gi|50852598|gb|CO741510.1|CO741510|nottrimmed	61.62	99	38	0	150	446	163	459	5e-41	161
mt_8|CL115Contig1	hd_8|gi|50852598|gb|CO741510.1|CO741510|nottrimmed	45.54	112	61	0	448	113	461	126	6e-20	91.3
mt_8|CL115Contig1	hd_8|CL135Contig1	44.3	79	44	0	168	404	184	420	1e-37	98.2
mt_8|CL115Contig1	hd_8|CL135Contig1	40.98	61	36	0	465	647	475	657	1e-37	62
mt_8|CL115Contig1	hd_8|CL135Contig1	58.82	17	7	0	399	449	418	468	1e-37	28.1
mt_8|CL115Contig1	hd_8|CL136Contig1	44.68	47	26	0	513	653	438	578	2e-25	62
mt_8|CL115Contig1	hd_8|CL136Contig1	41.67	36	21	0	336	443	261	368	2e-25	44.1
mt_8|CL115Contig1	hd_8|CL136Contig1	63.64	22	8	0	243	308	165	230	2e-25	40.5
mt_8|CL115Contig1	hd_8|gi|50297299|gb|CO508262.1|CO508262|nottrimmed	41.49	94	55	0	162	443	157	438	2e-23	103
mt_8|CL115Contig1	hd_8|gi|50297299|gb|CO508262.1|CO508262|nottrimmed	34.78	92	60	0	442	167	437	162	4e-06	45.5
mt_8|CL115Contig1	hd_8|gi|37213944|gb|CF544138.1|CF544138|nottrimmed	46	50	27	0	162	311	230	379	1e-22	64.8
mt_8|CL115Contig1	hd_8|gi|37213944|gb|CF544138.1|CF544138|nottrimmed	47.73	44	23	0	321	452	392	523	1e-22	54.7
mt_8|CL115Contig1	hd_8|gi|50297013|gb|CO507976.1|CO507976|trimmed	43.14	51	29	0	249	401	200	352	2e-22	60.6
mt_8|CL115Contig1	hd_8|gi|50297013|gb|CO507976.1|CO507976|trimmed	37.5	56	35	0	477	644	422	589	2e-22	58.3
mt_8|CL115Contig1	hd_8|CL272Contig1	38.54	96	59	0	162	449	228	515	3e-20	92.3
mt_8|CL115Contig1	hd_8|gi|50297717|gb|CO508680.1|CO508680|nottrimmed	36.96	92	58	0	162	437	281	556	3e-19	89
mt_8|CL115Contig1	hd_8|CL103Contig1	37.5	72	45	0	162	377	448	663	1e-14	73.9
mt_8|CL115Contig1	hd_8|CL103Contig2	35.29	68	44	0	219	422	524	727	3e-13	69.3
mt_8|CL115Contig1	hd_8|CL322Contig1	39.06	64	39	0	135	326	107	298	1e-11	63.8
mt_8|CL115Contig1	hd_8|gi|50853533|gb|CO741975.1|CO741975|nottrimmed	42	50	29	0	162	311	248	397	2e-11	63.4
mt_8|CL115Contig1	hd_8|CL564Contig1	47.06	34	18	0	207	308	207	308	2e-11	45.5
mt_8|CL115Contig1	hd_8|CL564Contig1	48.15	27	14	0	369	449	372	452	2e-11	35.9
mt_8|CL115Contig1	hd_8|gi|39999951|gb|CK326360.1|CK326360|nottrimmed	29.63	81	57	0	60	302	81	323	2e-10	60.2
mt_8|CL115Contig1	hd_8|CL363Contig1	41.67	60	35	0	162	341	490	669	4e-10	58.8
mt_8|CL115Contig1	hd_8|CL436Contig1	51.43	35	17	0	207	311	237	341	2e-07	50.1
mt_8|CL119Contig1	hd_8|CL15Contig1	46.75	77	41	0	149	379	57	287	1e-31	83.1
mt_8|CL119Contig1	hd_8|CL15Contig1	52.08	48	23	0	398	541	321	464	1e-31	66.6
mt_8|CL119Contig1	hd_8|CL15Contig1	42.11	76	44	0	375	148	283	56	7e-13	56.1
mt_8|CL119Contig1	hd_8|CL15Contig1	51.52	33	16	0	534	436	457	359	7e-13	30.4
mt_8|CL119Contig1	hd_8|gi|50853283|gb|CO741851.1|CO741851|nottrimmed	47.54	61	32	0	404	586	332	514	2e-25	78.5
mt_8|CL119Contig1	hd_8|gi|50853283|gb|CO741851.1|CO741851|nottrimmed	44	50	28	0	221	370	146	295	2e-25	50.1
mt_8|CL119Contig1	hd_8|CL253Contig1	53.49	43	20	0	416	544	375	503	9e-23	60.2
mt_8|CL119Contig1	hd_8|CL253Contig1	46.94	49	26	0	230	376	180	326	9e-23	59.3
mt_8|CL119Contig1	hd_8|CL253Contig1	54.55	11	5	0	554	586	516	548	9e-23	21.7
mt_8|CL119Contig1	hd_8|CL118Contig1	54.76	42	19	0	416	541	483	608	9e-23	62.5
mt_8|CL119Contig1	hd_8|CL118Contig1	44.9	49	27	0	230	376	288	434	9e-23	57.4
mt_8|CL123Contig1	hd_8|gi|37212296|gb|CF075776.1|CF075776|nottrimmed	91.3	69	6	0	103	309	146	352	2e-37	149
mt_8|CL123Contig1	hd_8|gi|37212296|gb|CF075776.1|CF075776|nottrimmed	74.63	67	17	0	302	102	345	145	1e-26	113
mt_8|CL129Contig1	hd_8|CL322Contig1	41.46	82	48	0	352	597	236	481	2e-18	85.8
mt_8|CL129Contig1	hd_8|CL135Contig1	42.55	47	27	0	250	390	184	324	7e-15	50.6
mt_8|CL129Contig1	hd_8|CL135Contig1	33.33	54	36	0	556	717	487	648	7e-15	45.1
mt_8|CL129Contig1	hd_8|gi|50852598|gb|CO741510.1|CO741510|nottrimmed	40.82	49	29	0	244	390	175	321	7e-14	59.7
mt_8|CL129Contig1	hd_8|gi|50852598|gb|CO741510.1|CO741510|nottrimmed	48	25	13	0	454	528	382	456	7e-14	29.9
mt_8|CL129Contig1	hd_8|CL564Contig1	47.22	36	19	0	289	396	207	314	8e-13	46
mt_8|CL129Contig1	hd_8|CL564Contig1	32.14	56	38	0	550	717	465	632	8e-13	42.3
mt_8|CL129Contig1	hd_8|gi|39999905|gb|CK326314.1|CK326314|nottrimmed	31.25	80	55	0	244	483	174	413	2e-11	62.9
mt_8|CL129Contig1	hd_8|CL272Contig1	33.77	77	51	0	436	666	417	647	6e-10	57.9
mt_8|CL129Contig1	hd_8|CL136Contig1	61.9	21	8	0	331	393	171	233	3e-09	40.5
mt_8|CL129Contig1	hd_8|CL136Contig1	29.55	44	31	0	586	717	432	563	3e-09	35.9
mt_8|CL129Contig1	hd_8|CL103Contig1	39.22	51	31	0	244	396	448	600	4e-09	55.1
mt_8|CL129Contig1	hd_8|gi|40006487|gb|CK326877.1|CK326877|nottrimmed	38.3	47	29	0	250	390	208	348	1e-07	50.1
mt_8|CL129Contig1	hd_8|gi|50853533|gb|CO741975.1|CO741975|nottrimmed	41.86	43	25	0	244	372	248	376	5e-07	48.3
mt_8|CL129Contig2	hd_8|CL322Contig1	52.27	44	21	0	570	439	350	481	1e-09	56.5
mt_8|CL129Contig2	hd_8|CL272Contig1	33.82	68	45	0	573	370	444	647	1e-08	53.3
mt_8|CL129Contig2	hd_8|CL135Contig1	33.33	54	36	0	480	319	487	648	3e-06	45.1
mt_8|CL131Contig1	hd_8|CL242Contig1	39.42	104	63	0	340	651	411	722	2e-39	99.1
mt_8|CL131Contig1	hd_8|CL242Contig1	43.55	62	35	0	169	354	237	422	2e-39	77.1
mt_8|CL131Contig1	hd_8|CL436Contig1	40.37	109	65	0	340	666	324	650	5e-38	97.7
mt_8|CL131Contig1	hd_8|CL436Contig1	46.15	65	35	0	160	354	141	335	5e-38	73.9
mt_8|CL131Contig1	hd_8|CL436Contig1	45.83	48	26	0	353	210	334	191	6e-08	38.6
mt_8|CL131Contig1	hd_8|CL436Contig1	26.25	80	59	0	660	421	644	405	6e-08	31.3
mt_8|CL131Contig1	hd_8|CL53Contig1	54.76	42	19	0	418	543	408	533	3e-17	57.4
mt_8|CL131Contig1	hd_8|CL53Contig1	34.48	58	38	0	67	240	51	224	3e-17	34.5
mt_8|CL131Contig1	hd_8|CL53Contig1	47.37	19	10	0	298	354	288	344	3e-17	26.7
mt_8|CL131Contig1	hd_8|CL331Contig1	52.38	42	20	0	418	543	443	568	3e-17	52.8
mt_8|CL131Contig1	hd_8|CL331Contig1	45.95	37	20	0	130	240	149	259	3e-17	36.8
mt_8|CL131Contig1	hd_8|CL331Contig1	43.48	23	13	0	286	354	311	379	3e-17	29
mt_8|CL131Contig1	hd_8|CL393Contig1	31.67	60	41	0	97	276	12	191	9e-13	44.6
mt_8|CL131Contig1	hd_8|CL393Contig1	45.24	42	23	0	418	543	342	467	9e-13	44.6
mt_8|CL131Contig1	hd_8|gi|37212506|gb|CF075882.1|CF075882|nottrimmed	45.24	42	23	0	418	543	361	486	5e-09	49.2
mt_8|CL131Contig1	hd_8|gi|37212506|gb|CF075882.1|CF075882|nottrimmed	42.11	19	11	0	298	354	241	297	5e-09	24.4
mt_8|CL135Contig1	hd_8|CL221Contig1	72.46	138	38	0	61	474	104	517	1e-63	235
mt_8|CL135Contig1	hd_8|CL221Contig1	64.17	120	43	0	473	114	516	157	3e-44	171
mt_8|CL149Contig1	hd_8|gi|50852778|gb|CO741600.1|CO741600|nottrimmed	62.5	40	15	0	290	409	300	419	2e-26	68.4
mt_8|CL149Contig1	hd_8|gi|50852778|gb|CO741600.1|CO741600|nottrimmed	65.79	38	13	0	110	223	114	227	2e-26	63.8
mt_8|CL160Contig1	hd_8|CL68Contig1	84.67	137	21	0	161	571	102	512	7e-78	283
mt_8|CL160Contig1	hd_8|CL68Contig1	65.19	135	47	0	570	166	511	107	2e-49	188
mt_8|CL160Contig1	hd_8|CL68Contig1	39.47	152	92	0	616	161	557	102	4e-28	117
mt_8|CL160Contig1	hd_8|CL68Contig1	44	100	56	0	271	570	212	511	4e-22	93.2
mt_8|CL160Contig1	hd_8|CL68Contig1	42.86	21	12	0	160	222	101	163	4e-22	93.2
mt_8|CL160Contig1	hd_8|CL68Contig1	40	145	87	0	138	572	79	513	1e-20	93.2
mt_8|CL162Contig1	hd_8|CL297Contig1	53.05	164	77	0	77	568	65	556	2e-58	218
mt_8|CL162Contig1	hd_8|CL297Contig1	45.22	157	86	0	561	91	549	79	8e-31	127
mt_8|CL164Contig1	hd_8|CL164Contig1	88.46	52	6	0	89	244	122	277	1e-27	115
mt_8|CL164Contig1	hd_8|CL164Contig1	55.77	52	23	0	243	88	276	121	7e-12	62.9
mt_8|CL164Contig1	hd_8|CL164Contig1	48	50	26	0	238	89	271	122	2e-06	45.1
mt_8|CL167Contig1	hd_8|gi|39967852|gb|CK326093.1|CK326093|nottrimmed	27.14	70	51	0	503	294	364	573	2e-07	49.2
mt_8|CL167Contig1	hd_8|CL7Contig1	27.14	70	51	0	503	294	772	981	2e-07	49.2
mt_8|CL182Contig1	hd_8|CL563Contig1	78.18	55	12	0	364	528	259	423	6e-40	120
mt_8|CL182Contig1	hd_8|CL563Contig1	70	30	9	0	529	618	427	516	6e-40	57.4
mt_8|CL182Contig1	hd_8|CL563Contig1	60.78	51	20	0	524	372	419	267	3e-09	56.1
mt_8|CL182Contig1	hd_8|CL563Contig1	37.1	62	39	0	549	364	444	259	4e-08	52.4
mt_8|CL190Contig1	hd_8|gi|37212633|gb|CF075948.1|CF075948|nottrimmed	91.35	185	16	0	85	639	97	651	1e-113	402
mt_8|CL190Contig1	hd_8|gi|37212633|gb|CF075948.1|CF075948|nottrimmed	75.74	169	41	0	635	129	647	141	3e-74	272
mt_8|CL190Contig1	hd_8|gi|37212633|gb|CF075948.1|CF075948|nottrimmed	50.57	174	86	0	633	112	645	124	4e-52	198
mt_8|CL190Contig1	hd_8|gi|37212633|gb|CF075948.1|CF075948|nottrimmed	48.52	169	87	0	128	634	140	646	5e-39	155
mt_8|CL190Contig1	hd_8|gi|37212633|gb|CF075948.1|CF075948|nottrimmed	44.16	154	86	0	96	557	108	569	4e-31	128
mt_8|CL190Contig1	hd_8|gi|37212633|gb|CF075948.1|CF075948|nottrimmed	46.15	143	77	0	556	128	568	140	1e-24	107
mt_8|CL190Contig1	hd_8|CL408Contig1	88.75	80	9	0	271	510	378	617	9e-77	174
mt_8|CL190Contig1	hd_8|CL408Contig1	91.67	60	5	0	88	267	194	373	9e-77	127
mt_8|CL190Contig1	hd_8|CL408Contig1	69.62	79	24	0	506	270	613	377	4e-52	111
mt_8|CL190Contig1	hd_8|CL408Contig1	72.13	61	17	0	269	87	375	193	4e-52	107
mt_8|CL190Contig1	hd_8|CL408Contig1	52.5	80	38	0	507	268	614	375	5e-37	98.2
mt_8|CL190Contig1	hd_8|CL408Contig1	47.62	63	33	0	282	94	388	200	5e-37	70.3
mt_8|CL190Contig1	hd_8|CL408Contig1	50.91	55	27	0	92	256	198	362	4e-24	64.8
mt_8|CL190Contig1	hd_8|CL408Contig1	45.45	77	42	0	269	499	376	606	4e-24	60.2
mt_8|CL190Contig1	hd_8|CL408Contig1	44.59	74	41	0	502	281	609	388	1e-17	59.7
mt_8|CL190Contig1	hd_8|CL408Contig1	48.15	54	28	0	253	92	359	198	1e-17	55.1
mt_8|CL190Contig1	hd_8|CL408Contig1	47.27	55	29	0	93	257	199	363	6e-09	55.1
mt_8|CL190Contig1	hd_8|CL670Contig1	47.46	118	62	0	271	624	333	686	1e-57	143
mt_8|CL190Contig1	hd_8|CL670Contig1	62.5	56	21	0	106	273	165	332	1e-57	94.1
mt_8|CL190Contig1	hd_8|CL670Contig1	54.84	62	28	0	302	117	361	176	9e-25	66.6
mt_8|CL190Contig1	hd_8|CL670Contig1	39.81	108	65	0	614	291	676	353	9e-25	60.6
mt_8|CL190Contig1	hd_8|gi|50852461|gb|CO741442.1|CO741442|nottrimmed	51.45	138	67	0	214	627	138	551	2e-51	181
mt_8|CL190Contig1	hd_8|gi|50852461|gb|CO741442.1|CO741442|nottrimmed	68.42	19	6	0	148	204	1	57	2e-51	62
mt_8|CL190Contig1	hd_8|gi|50852461|gb|CO741442.1|CO741442|nottrimmed	48.19	83	43	0	605	357	529	281	1e-12	62
mt_8|CL190Contig1	hd_8|gi|50852461|gb|CO741442.1|CO741442|nottrimmed	43.33	30	17	0	302	213	226	137	1e-12	52.8
mt_8|CL190Contig1	hd_8|gi|50852461|gb|CO741442.1|CO741442|nottrimmed	28.57	98	70	0	507	214	431	138	3e-08	52.8
mt_8|CL190Contig1	hd_8|gi|50852717|gb|CO741569.1|CO741569|nottrimmed	82.43	74	13	0	85	306	71	292	2e-35	143
mt_8|CL190Contig1	hd_8|gi|50852717|gb|CO741569.1|CO741569|nottrimmed	74.14	58	15	0	302	129	288	115	3e-23	102
mt_8|CL190Contig1	hd_8|gi|50852717|gb|CO741569.1|CO741569|nottrimmed	47.69	65	34	0	306	112	292	98	2e-16	79.9
mt_8|CL190Contig1	hd_8|gi|50852717|gb|CO741569.1|CO741569|nottrimmed	46.67	60	32	0	128	307	114	293	5e-10	58.8
mt_8|CL190Contig1	hd_8|gi|50852717|gb|CO741569.1|CO741569|nottrimmed	39.13	69	42	0	96	302	82	288	3e-07	49.6
mt_8|CL190Contig1	hd_8|CL180Contig1	36.57	134	85	0	136	537	210	611	1e-28	120
mt_8|CL190Contig1	hd_8|gi|37213312|gb|CF544501.1|CF544501|nottrimmed	62.86	35	13	0	106	210	245	349	4e-20	57.9
mt_8|CL190Contig1	hd_8|gi|37213312|gb|CF544501.1|CF544501|nottrimmed	63.33	30	11	0	211	300	353	442	4e-20	53.8
mt_8|CL190Contig1	hd_8|gi|37213312|gb|CF544501.1|CF544501|nottrimmed	62.96	27	10	0	209	129	348	268	1e-10	40.9
mt_8|CL190Contig1	hd_8|gi|37213312|gb|CF544501.1|CF544501|nottrimmed	58.06	31	13	0	302	210	444	352	1e-10	38.6
mt_8|CL194Contig1	hd_8|gi|39999805|gb|CK326214.1|CK326214|nottrimmed	41.67	60	35	0	485	664	462	641	3e-12	66.1
mt_8|CL194Contig1	hd_8|gi|37209493|gb|CD449121.1|CD449121|nottrimmed	44.23	52	29	0	545	700	416	571	9e-10	57.9
mt_8|CL194Contig1	hd_8|gi|37212611|gb|CF075936.1|CF075936|nottrimmed	46.94	49	26	0	560	706	545	691	1e-08	54.2
mt_8|CL194Contig1	hd_8|CL113Contig1	35.71	42	27	0	542	667	640	765	7e-08	38.2
mt_8|CL194Contig1	hd_8|CL113Contig1	30	40	28	0	314	433	379	498	7e-08	34.5
mt_8|CL198Contig1	hd_8|gi|37212904|gb|CF076094.1|CF076094|nottrimmed	50.91	110	54	0	118	447	293	622	9e-31	127
mt_8|CL198Contig1	hd_8|gi|37212904|gb|CF076094.1|CF076094|nottrimmed	41.28	109	64	0	446	120	621	295	2e-14	73.5
mt_8|CL200Contig1	hd_8|gi|40006460|gb|CK326850.1|CK326850|nottrimmed	61.72	128	49	0	212	595	231	614	3e-57	215
mt_8|CL200Contig1	hd_8|gi|40006460|gb|CK326850.1|CK326850|nottrimmed	50	124	62	0	582	211	601	230	1e-28	116
mt_8|CL200Contig1	hd_8|gi|40006460|gb|CK326850.1|CK326850|nottrimmed	51.85	27	13	0	203	123	223	143	1e-28	62.9
mt_8|CL200Contig1	hd_8|gi|40006460|gb|CK326850.1|CK326850|nottrimmed	28.8	125	89	0	595	221	614	240	2e-11	62.9
mt_8|CL207Contig1	hd_8|CL214Contig1	57.14	77	33	0	455	225	133	363	1e-27	116
mt_8|CL207Contig1	hd_8|CL214Contig1	47.37	76	40	0	226	453	362	135	1e-12	66.6
mt_8|CL209Contig1	hd_8|CL131Contig1	67.44	43	14	0	285	413	223	351	1e-22	73.5
mt_8|CL209Contig1	hd_8|CL131Contig1	55.56	36	16	0	189	296	133	240	1e-22	46.4
mt_8|CL209Contig1	hd_8|CL131Contig1	56.67	30	13	0	376	287	314	225	2e-08	44.6
mt_8|CL209Contig1	hd_8|CL131Contig1	48.39	31	16	0	295	203	239	147	2e-08	27.2
mt_8|CL229Contig1	hd_8|CL567Contig1	61.54	78	30	0	606	373	178	411	5e-36	144
mt_8|CL229Contig1	hd_8|CL567Contig1	56.76	74	32	0	374	595	410	189	7e-16	77.6
mt_8|CL233Contig1	hd_8|gi|40006285|gb|CK326675.1|CK326675|nottrimmed	53.49	86	40	0	181	438	382	639	1e-26	113
mt_8|CL233Contig1	hd_8|gi|40006285|gb|CK326675.1|CK326675|nottrimmed	50.63	79	39	0	437	201	638	402	4e-11	62
mt_8|CL235Contig1	hd_8|CL72Contig1	48.15	81	42	0	170	412	249	491	4e-25	108
mt_8|CL235Contig1	hd_8|CL72Contig1	44.71	85	47	0	384	130	463	209	1e-14	73.5
mt_8|CL235Contig1	hd_8|gi|50297312|gb|CO508275.1|CO508275|nottrimmed	49.41	85	43	0	167	421	160	414	1e-24	106
mt_8|CL235Contig1	hd_8|gi|50297312|gb|CO508275.1|CO508275|nottrimmed	34.48	58	38	0	340	167	333	160	4e-06	45.1
mt_8|CL235Contig1	hd_8|gi|50297231|gb|CO508194.1|CO508194|nottrimmed	59.38	32	13	0	167	262	113	208	1e-07	50.1
mt_8|CL235Contig1	hd_8|CL664Contig1	36.84	38	24	0	134	247	176	289	8e-07	47.3
mt_8|CL235Contig1	hd_8|CL341Contig1	46.15	26	14	0	176	253	270	347	8e-06	44.1
mt_8|CL245Contig1	hd_8|CL246Contig1	28.77	73	52	0	95	313	82	300	6e-11	60.6
mt_8|CL245Contig1	hd_8|gi|40006227|gb|CK326617.1|CK326617|nottrimmed	35.09	57	37	0	143	313	79	249	2e-10	58.8
mt_8|CL245Contig1	hd_8|CL225Contig1	35.09	57	37	0	143	313	119	289	2e-10	58.8
mt_8|CL245Contig1	hd_8|CL25Contig1	29.69	64	45	0	95	286	114	305	4e-10	57.9
mt_8|CL245Contig1	hd_8|CL218Contig1	26.03	73	54	0	98	316	163	381	2e-09	55.6
mt_8|CL245Contig1	hd_8|CL405Contig1	32.76	58	39	0	140	313	134	307	3e-09	55.1
mt_8|CL265Contig1	hd_8|CL618Contig1	62.3	122	46	0	463	98	76	441	1e-43	169
mt_8|CL265Contig1	hd_8|CL618Contig1	64.79	71	25	0	108	320	431	219	1e-18	86.3
mt_8|CL265Contig1	hd_8|CL618Contig1	39.36	94	57	0	107	388	432	151	3e-14	71.6
mt_8|CL265Contig1	hd_8|CL618Contig1	32.56	86	58	0	365	108	174	431	3e-07	48.3
mt_8|CL265Contig1	hd_8|CL591Contig1	59.38	128	52	0	481	98	67	450	7e-43	166
mt_8|CL265Contig1	hd_8|CL591Contig1	62.37	93	35	0	108	386	440	162	1e-22	99.6
mt_8|CL265Contig1	hd_8|gi|50297563|gb|CO508526.1|CO508526|nottrimmed	60.48	124	49	0	469	98	78	449	3e-42	164
mt_8|CL265Contig1	hd_8|gi|50297563|gb|CO508526.1|CO508526|nottrimmed	63.38	71	26	0	108	320	439	227	5e-18	84
mt_8|CL265Contig1	hd_8|gi|37212212|gb|CF075732.1|CF075732|nottrimmed	58.73	126	52	0	469	92	67	444	2e-41	161
mt_8|CL265Contig1	hd_8|gi|37212212|gb|CF075732.1|CF075732|nottrimmed	60.22	93	37	0	108	386	428	150	1e-20	92.7
mt_8|CL265Contig1	hd_8|gi|37212212|gb|CF075732.1|CF075732|nottrimmed	37.23	94	59	0	107	388	429	148	2e-13	68.9
mt_8|CL265Contig1	hd_8|gi|37212212|gb|CF075732.1|CF075732|nottrimmed	33.72	86	57	0	366	109	170	427	9e-06	43.2
mt_8|CL269Contig1	hd_8|gi|37212063|gb|CF075652.1|CF075652|nottrimmed	42.56	195	112	0	97	681	101	685	1e-54	206
mt_8|CL269Contig1	hd_8|CL62Contig1	40.4	99	59	0	205	501	224	520	2e-51	103
mt_8|CL269Contig1	hd_8|CL62Contig1	52.54	59	28	0	511	687	542	718	2e-51	73.9
mt_8|CL269Contig1	hd_8|CL62Contig1	61.11	36	14	0	94	201	104	211	2e-51	57.9
mt_8|CL269Contig1	hd_8|CL236Contig1	42.66	143	82	0	79	507	139	567	6e-49	152
mt_8|CL269Contig1	hd_8|CL236Contig1	45.65	46	25	0	508	645	571	708	6e-49	55.6
mt_8|CL269Contig1	hd_8|gi|37209759|gb|CD449258.1|CD449258|nottrimmed	57.3	89	38	0	238	504	2	268	1e-47	135
mt_8|CL269Contig1	hd_8|gi|37209759|gb|CD449258.1|CD449258|nottrimmed	44.83	58	32	0	520	693	299	472	1e-47	84
mt_8|CL269Contig1	hd_8|gi|37209759|gb|CD449258.1|CD449258|nottrimmed	51.72	87	42	0	497	237	261	1	1e-17	84
mt_8|CL269Contig1	hd_8|gi|37209759|gb|CD449258.1|CD449258|nottrimmed	33.33	81	54	0	480	238	244	2	9e-10	57.9
mt_8|CL269Contig1	hd_8|CL24Contig1	40.4	151	90	0	49	501	62	514	1e-43	140
mt_8|CL269Contig1	hd_8|CL24Contig1	37.93	58	36	0	511	684	539	712	1e-43	54.7
mt_8|CL269Contig1	hd_8|CL24Contig1	47.54	61	32	0	296	114	309	127	5e-10	54.7
mt_8|CL269Contig1	hd_8|CL24Contig1	36.36	33	21	0	743	645	771	673	5e-10	25.4
mt_8|CL269Contig1	hd_8|CL641Contig1	42.25	142	82	0	79	504	85	510	4e-36	145
mt_8|CL269Contig1	hd_8|CL641Contig1	41.38	116	68	0	461	114	467	120	6e-13	68.4
mt_8|CL269Contig1	hd_8|CL641Contig1	24.81	129	97	0	498	112	504	118	9e-10	57.9
mt_8|CL269Contig1	hd_8|CL362Contig1	41.91	136	79	0	94	501	66	473	5e-36	144
mt_8|CL269Contig1	hd_8|CL596Contig1	35.85	106	68	0	190	507	214	531	3e-33	101
mt_8|CL269Contig1	hd_8|CL596Contig1	68.75	32	10	0	94	189	124	219	3e-33	70.7
mt_8|CL269Contig1	hd_8|CL596Contig1	40.51	79	47	0	461	225	485	249	2e-17	70.7
mt_8|CL269Contig1	hd_8|CL596Contig1	41.67	48	28	0	684	541	717	574	2e-17	70.7
mt_8|CL269Contig1	hd_8|CL596Contig1	57.58	33	14	0	191	93	221	123	2e-17	70.7
mt_8|CL269Contig1	hd_8|CL596Contig1	39.44	71	43	0	472	684	505	717	1e-13	70.7
mt_8|CL269Contig1	hd_8|gi|50852590|gb|CO741506.1|CO741506|nottrimmed	42.34	111	64	0	100	432	60	392	2e-28	119
mt_8|CL269Contig1	hd_8|CL162Contig1	45.83	96	52	0	94	381	105	392	9e-26	111
mt_8|CL269Contig1	hd_8|gi|37213615|gb|CF544657.1|CF544657|nottrimmed	40.35	57	34	0	202	372	208	378	2e-19	64.3
mt_8|CL269Contig1	hd_8|gi|37213615|gb|CF544657.1|CF544657|nottrimmed	53.12	32	15	0	100	195	76	171	2e-19	44.6
mt_8|CL269Contig1	hd_8|gi|50853448|gb|CO741933.1|CO741933|nottrimmed	45.95	74	40	0	88	309	86	307	1e-16	80.8
mt_8|CL269Contig1	hd_8|gi|50853030|gb|CO741726.1|CO741726|nottrimmed	50	42	21	0	379	504	107	232	6e-14	62.9
mt_8|CL269Contig1	hd_8|gi|50853030|gb|CO741726.1|CO741726|nottrimmed	42.86	28	16	0	520	603	263	346	6e-14	27.6
mt_8|CL269Contig1	hd_8|gi|40000103|gb|CK326512.1|CK326512|nottrimmed	40.35	57	34	0	202	372	233	403	1e-11	64.3
mt_8|CL273Contig1	hd_8|gi|37210706|gb|CD449741.1|CD449741|nottrimmed	54.24	59	27	0	231	407	234	410	3e-17	83.5
mt_8|CL275Contig1	hd_8|gi|40000134|gb|CK326543.1|CK326543|nottrimmed	43.2	125	71	0	68	442	48	422	4e-34	138
mt_8|CL275Contig1	hd_8|gi|40000134|gb|CK326543.1|CK326543|nottrimmed	44.44	99	55	0	435	139	415	119	6e-13	67.5
mt_8|CL278Contig1	hd_8|CL114Contig1	85.39	89	13	0	736	470	103	369	9e-85	187
mt_8|CL278Contig1	hd_8|CL114Contig1	72.6	73	20	0	468	250	370	588	9e-85	140
mt_8|CL278Contig1	hd_8|CL114Contig1	70.79	89	26	0	471	737	368	102	3e-54	138
mt_8|CL278Contig1	hd_8|CL114Contig1	50	80	40	0	242	481	596	357	3e-54	87.2
mt_8|CL278Contig1	hd_8|CL114Contig1	35.96	89	57	0	470	736	369	103	4e-14	71.6
mt_8|CL278Contig1	hd_8|CL114Contig1	37.14	70	44	0	678	469	161	370	1e-06	46.9
mt_8|CL284Contig1	hd_8|CL561Contig1	81.36	59	11	0	577	401	268	444	1e-29	122
mt_8|CL284Contig1	hd_8|CL561Contig1	62.71	59	22	0	402	578	443	267	4e-17	81.3
mt_8|CL284Contig1	hd_8|CL561Contig1	37.5	56	35	0	410	577	435	268	9e-07	46.9
mt_8|CL284Contig2	hd_8|CL561Contig1	81.82	132	24	0	130	525	49	444	4e-71	260
mt_8|CL284Contig2	hd_8|CL561Contig1	71.43	119	34	0	524	168	443	87	5e-48	184
mt_8|CL284Contig2	hd_8|CL561Contig1	40.98	122	72	0	516	151	435	70	1e-26	113
mt_8|CL284Contig2	hd_8|CL561Contig1	37.93	116	72	0	170	517	89	436	1e-14	73.5
mt_8|CL284Contig2	hd_8|CL561Contig1	41.77	79	46	0	457	221	376	140	3e-11	62
mt_8|CL288Contig1	hd_8|CL602Contig1	44.44	63	35	0	226	414	144	332	2e-26	73
mt_8|CL288Contig1	hd_8|CL602Contig1	38.6	57	35	0	605	775	501	671	2e-26	61.1
mt_8|CL288Contig1	hd_8|CL395Contig1	38.71	62	38	0	208	393	255	440	6e-20	62.5
mt_8|CL288Contig1	hd_8|CL395Contig1	50	42	21	0	560	685	588	713	6e-20	50.1
mt_8|CL289Contig1	hd_8|CL179Contig1	75	120	30	0	130	489	356	715	9e-77	226
mt_8|CL289Contig1	hd_8|CL179Contig1	83.78	37	6	0	42	152	95	205	9e-77	138
mt_8|CL289Contig1	hd_8|CL179Contig1	57.63	118	50	0	476	123	702	349	5e-48	138
mt_8|CL289Contig1	hd_8|CL179Contig1	84.85	33	5	0	133	35	186	88	5e-48	67.5
mt_8|CL291Contig1	hd_8|CL436Contig1	41.28	109	64	0	797	471	324	650	9e-44	106
mt_8|CL291Contig1	hd_8|CL436Contig1	50.77	65	32	0	977	783	141	335	9e-44	84
mt_8|CL291Contig1	hd_8|CL436Contig1	51.67	60	29	0	784	963	334	155	2e-09	57
mt_8|CL291Contig1	hd_8|CL242Contig1	40.38	104	62	0	797	486	411	722	4e-42	97.3
mt_8|CL291Contig1	hd_8|CL242Contig1	40.74	81	48	0	1025	783	180	422	4e-42	88.1
mt_8|CL291Contig1	hd_8|CL242Contig1	42.86	63	36	0	784	972	421	233	2e-12	46.4
mt_8|CL291Contig1	hd_8|CL242Contig1	47.06	68	36	0	523	726	685	482	2e-12	39.1
mt_8|CL291Contig1	hd_8|CL331Contig1	42.59	54	31	0	716	555	446	607	3e-18	54.7
mt_8|CL291Contig1	hd_8|CL331Contig1	50	28	14	0	980	897	176	259	3e-18	35.9
mt_8|CL291Contig1	hd_8|CL331Contig1	47.83	23	12	0	851	783	311	379	3e-18	31.8
mt_8|CL291Contig1	hd_8|CL564Contig1	30.39	102	71	0	917	612	171	476	6e-14	71.6
mt_8|CL291Contig1	hd_8|CL53Contig1	51.22	41	20	0	716	594	411	533	3e-12	56.5
mt_8|CL291Contig1	hd_8|CL53Contig1	39.13	23	14	0	851	783	276	344	3e-12	28.1
mt_8|CL291Contig1	hd_8|gi|37212506|gb|CF075882.1|CF075882|nottrimmed	48.78	41	21	0	716	594	364	486	1e-10	53.8
mt_8|CL291Contig1	hd_8|gi|37212506|gb|CF075882.1|CF075882|nottrimmed	39.13	23	14	0	851	783	229	297	1e-10	25.4
mt_8|CL291Contig1	hd_8|gi|50853533|gb|CO741975.1|CO741975|nottrimmed	44.12	34	19	0	884	783	290	391	2e-09	47.3
mt_8|CL291Contig1	hd_8|gi|50853533|gb|CO741975.1|CO741975|nottrimmed	42.31	26	15	0	965	888	206	283	2e-09	28.1
mt_8|CL293Contig1	hd_8|CL328Contig1	40	85	51	0	1085	831	850	1104	1e-23	85.4
mt_8|CL293Contig1	hd_8|CL328Contig1	27.78	54	39	0	1391	1230	538	699	1e-23	42.3
mt_8|CL299Contig1	hd_8|gi|39999740|gb|CK326149.1|CK326149|nottrimmed	37.84	74	46	0	237	458	359	580	2e-12	66.6
mt_8|CL305Contig1	hd_8|CL664Contig1	34.04	94	62	0	234	515	170	451	8e-15	73.9
mt_8|CL305Contig1	hd_8|CL341Contig1	40.82	49	29	0	231	377	219	365	3e-09	55.6
mt_8|CL305Contig1	hd_8|gi|37211049|gb|CD449916.1|CD449916|nottrimmed	53.33	30	14	0	285	374	237	326	9e-08	50.6
mt_8|CL307Contig1	hd_8|CL244Contig1	71.02	176	51	0	114	641	126	653	2e-86	312
mt_8|CL307Contig1	hd_8|CL244Contig1	59.06	171	70	0	625	113	637	125	4e-50	192
mt_8|CL307Contig1	hd_8|CL244Contig1	36.63	172	109	0	629	114	641	126	3e-28	119
mt_8|CL307Contig1	hd_8|CL244Contig1	37.41	147	92	0	115	555	127	567	1e-17	84.5
mt_8|CL307Contig1	hd_8|CL244Contig1	35.94	128	82	0	113	496	125	508	1e-17	84
mt_8|CL307Contig1	hd_8|CL244Contig1	38.04	92	57	0	555	280	567	292	5e-10	58.8
mt_8|CL313Contig1	hd_8|CL371Contig1	70.51	78	23	0	113	346	138	371	8e-72	144
mt_8|CL313Contig1	hd_8|CL371Contig1	77.03	74	17	0	347	568	375	596	8e-72	140
mt_8|CL313Contig1	hd_8|CL371Contig1	61.43	70	27	0	555	346	583	374	3e-37	87.2
mt_8|CL313Contig1	hd_8|CL371Contig1	53.85	78	36	0	345	112	370	137	3e-37	81.7
mt_8|CL313Contig1	hd_8|CL371Contig1	49.18	61	31	0	550	368	578	396	5e-09	55.6
mt_8|CL313Contig1	hd_8|CL371Contig1	42.42	66	38	0	373	570	401	598	2e-08	53.3
mt_8|CL313Contig1	hd_8|CL371Contig1	45	60	33	0	372	551	400	579	7e-07	48.3
mt_8|CL320Contig1	hd_8|CL14Contig1	62.14	103	39	0	11	319	769	1077	1e-40	159
mt_8|CL320Contig1	hd_8|CL14Contig1	36.73	98	62	0	319	26	1077	784	7e-16	77.1
mt_8|CL320Contig1	hd_8|CL14Contig1	50	58	29	0	318	145	1076	903	5e-13	54.7
mt_8|CL320Contig1	hd_8|CL14Contig1	51.85	27	13	0	90	10	848	768	5e-13	31.8
mt_8|CL320Contig1	hd_8|CL147Contig1	77.27	44	10	0	11	142	847	978	6e-32	84.5
mt_8|CL320Contig1	hd_8|CL147Contig1	80	30	6	0	227	316	976	1065	6e-32	65.7
mt_8|CL320Contig1	hd_8|CL147Contig1	62.22	45	17	0	141	7	977	843	2e-14	52.4
mt_8|CL320Contig1	hd_8|CL147Contig1	65.52	29	10	0	312	226	1061	975	2e-14	38.6
mt_8|CL320Contig1	hd_8|CL117Contig1	62.96	27	10	0	182	262	993	1073	4e-25	54.7
mt_8|CL320Contig1	hd_8|CL117Contig1	47.92	48	25	0	5	148	813	956	4e-25	54.2
mt_8|CL320Contig1	hd_8|CL117Contig1	92.86	14	1	0	140	181	954	995	4e-25	35.9
mt_8|CL322Contig1	hd_8|CL499Contig1	80.49	41	8	0	546	668	520	642	2e-33	85.4
mt_8|CL322Contig1	hd_8|CL499Contig1	50	48	24	0	309	452	277	420	2e-33	70.3
mt_8|CL322Contig1	hd_8|CL499Contig1	58.54	41	17	0	667	545	641	519	7e-09	54.7
mt_8|CL322Contig1	hd_8|CL296Contig1	60	50	20	0	309	458	128	277	4e-26	92.3
mt_8|CL322Contig1	hd_8|CL296Contig1	63.64	22	8	0	543	608	368	433	4e-26	54.7
mt_8|CL322Contig1	hd_8|CL296Contig1	55.81	43	19	0	451	323	270	142	7e-09	54.7
mt_8|CL322Contig1	hd_8|gi|37213171|gb|CF544426.1|CF544426|nottrimmed	72.5	40	11	0	549	668	128	247	1e-14	73.5
mt_8|CL322Contig1	hd_8|gi|37213171|gb|CF544426.1|CF544426|nottrimmed	64.1	39	14	0	667	551	246	130	3e-10	59.3
mt_8|CL331Contig1	hd_8|CL158Contig1	50	184	92	0	626	75	291	842	4e-91	232
mt_8|CL331Contig1	hd_8|CL158Contig1	70.77	65	19	0	818	624	111	305	4e-91	116
mt_8|CL331Contig1	hd_8|CL158Contig1	44.03	159	89	0	151	627	766	290	1e-22	100
mt_8|CL331Contig1	hd_8|CL158Contig1	47.44	78	41	0	586	819	343	110	5e-16	74.4
mt_8|CL331Contig1	hd_8|CL158Contig1	48.15	27	14	0	425	505	492	412	5e-16	22.6
mt_8|CL335Contig1	hd_8|gi|50297736|gb|CO508699.1|CO508699|nottrimmed	52.04	98	47	0	195	488	148	441	4e-57	132
mt_8|CL335Contig1	hd_8|gi|50297736|gb|CO508699.1|CO508699|nottrimmed	30.16	63	44	0	516	704	472	660	4e-57	71.2
mt_8|CL335Contig1	hd_8|gi|50297736|gb|CO508699.1|CO508699|nottrimmed	60	35	14	0	105	209	64	168	4e-57	71.2
mt_8|CL335Contig1	hd_8|gi|50297736|gb|CO508699.1|CO508699|nottrimmed	48.15	81	42	0	466	224	419	177	3e-16	71.2
mt_8|CL335Contig1	hd_8|gi|50297736|gb|CO508699.1|CO508699|nottrimmed	50	30	15	0	193	104	152	63	3e-16	26.3
mt_8|CL335Contig1	hd_8|gi|50852144|gb|CO741283.1|CO741283|nottrimmed	52.04	98	47	0	195	488	148	441	1e-43	132
mt_8|CL335Contig1	hd_8|gi|50852144|gb|CO741283.1|CO741283|nottrimmed	60	35	14	0	105	209	64	168	1e-43	71.2
mt_8|CL335Contig1	hd_8|gi|50852144|gb|CO741283.1|CO741283|nottrimmed	48.15	81	42	0	466	224	419	177	3e-16	71.2
mt_8|CL335Contig1	hd_8|gi|50852144|gb|CO741283.1|CO741283|nottrimmed	50	30	15	0	193	104	152	63	3e-16	26.3
mt_8|CL335Contig1	hd_8|gi|37210760|gb|CD449768.1|CD449768|nottrimmed	51.02	98	48	0	195	488	155	448	2e-41	129
mt_8|CL335Contig1	hd_8|gi|37210760|gb|CD449768.1|CD449768|nottrimmed	54.29	35	16	0	105	209	71	175	2e-41	67.5
mt_8|CL335Contig1	hd_8|gi|37210760|gb|CD449768.1|CD449768|nottrimmed	46.91	81	43	0	466	224	426	184	5e-15	67.5
mt_8|CL335Contig1	hd_8|gi|37210760|gb|CD449768.1|CD449768|nottrimmed	50	30	15	0	193	104	159	70	5e-15	25.8
mt_8|CL335Contig1	hd_8|gi|39967831|gb|CK326076.1|CK326076|nottrimmed	30.16	63	44	0	516	704	227	415	1e-11	63.4
mt_8|CL342Contig1	hd_8|gi|39999848|gb|CK326257.1|CK326257|nottrimmed	41.18	34	20	0	107	208	167	268	8e-07	35.4
mt_8|CL342Contig1	hd_8|gi|39999848|gb|CK326257.1|CK326257|nottrimmed	56.25	16	7	0	492	539	560	607	8e-07	32.2
mt_8|CL344Contig1	hd_8|gi|37214005|gb|CF544179.1|CF544179|nottrimmed	47.27	55	29	0	147	311	150	314	9e-11	61.1
mt_8|CL344Contig1	hd_8|gi|37214005|gb|CF544179.1|CF544179|nottrimmed	52.94	34	16	0	310	209	313	212	1e-06	47.3
mt_8|CL346Contig1	hd_8|CL294Contig1	52.63	95	45	0	148	432	65	349	1e-27	116
mt_8|CL346Contig1	hd_8|CL294Contig1	40.2	102	61	0	458	153	375	70	4e-11	61.6
mt_8|CL360Contig1	hd_8|CL43Contig2	42.67	75	43	0	516	740	346	570	1e-16	80.8
mt_8|CL360Contig1	hd_8|CL43Contig1	41.33	75	44	0	516	740	414	638	2e-16	80.3
mt_8|CL360Contig1	hd_8|CL247Contig1	42.59	54	31	0	582	743	410	571	1e-08	54.2
mt_8|CL360Contig1	hd_8|CL443Contig1	59.38	32	13	0	169	264	164	259	4e-08	52.8
mt_8|CL360Contig1	hd_8|gi|50297421|gb|CO508384.1|CO508384|nottrimmed	47.37	38	20	0	516	629	346	459	5e-08	52.4
mt_8|CL364Contig1	hd_8|CL606Contig1	61.82	55	21	0	155	319	203	367	2e-19	89.5
mt_8|CL364Contig1	hd_8|CL606Contig1	58.93	56	23	0	321	154	369	202	7e-13	67.5
mt_8|CL366Contig1	hd_8|CL117Contig1	38.46	39	24	0	433	549	957	1073	6e-09	54.7
mt_8|CL380Contig1	hd_8|gi|50297230|gb|CO508193.1|CO508193|nottrimmed	74.34	152	39	0	980	525	88	543	5e-80	291
mt_8|CL380Contig1	hd_8|gi|50297230|gb|CO508193.1|CO508193|nottrimmed	58.94	151	62	0	526	978	542	90	1e-44	173
mt_8|CL380Contig1	hd_8|gi|50297230|gb|CO508193.1|CO508193|nottrimmed	34.25	146	96	0	525	962	543	106	3e-22	99.1
mt_8|CL380Contig1	hd_8|gi|50297230|gb|CO508193.1|CO508193|nottrimmed	32.5	120	81	0	943	584	125	484	6e-09	55.1
mt_8|CL382Contig1	hd_8|gi|40006489|gb|CK326879.1|CK326879|nottrimmed	55.88	68	30	0	503	300	309	512	6e-24	103
mt_8|CL388Contig1	hd_8|gi|40000043|gb|CK326452.1|CK326452|nottrimmed	48.57	70	36	0	425	634	377	586	3e-40	96.8
mt_8|CL388Contig1	hd_8|gi|40000043|gb|CK326452.1|CK326452|nottrimmed	60.42	48	19	0	278	421	227	370	3e-40	81.7
mt_8|CL388Contig1	hd_8|gi|40000043|gb|CK326452.1|CK326452|nottrimmed	58.7	46	19	0	414	277	363	226	2e-10	59.7
mt_8|CL388Contig1	hd_8|gi|40000043|gb|CK326452.1|CK326452|nottrimmed	57.14	28	12	0	333	416	282	365	3e-06	38.6
mt_8|CL388Contig1	hd_8|gi|40000043|gb|CK326452.1|CK326452|nottrimmed	43.75	32	18	0	525	620	477	572	3e-06	24.9
mt_8|CL390Contig1	hd_8|CL421Contig1	53.33	45	21	0	366	232	153	287	2e-10	59.3
mt_8|CL401Contig1	hd_8|CL364Contig1	56.36	55	24	0	149	313	218	382	9e-20	82.6
mt_8|CL401Contig1	hd_8|CL364Contig1	48.15	27	14	0	491	571	617	697	9e-20	50.6
mt_8|CL401Contig1	hd_8|CL364Contig1	51.35	37	18	0	267	157	336	226	2e-07	50.6
mt_8|CL409Contig1	hd_8|gi|50297229|gb|CO508192.1|CO508192|nottrimmed	64.15	159	57	0	342	818	196	672	5e-66	244
mt_8|CL409Contig1	hd_8|gi|50297229|gb|CO508192.1|CO508192|nottrimmed	50.96	157	77	0	808	338	662	192	8e-37	147
mt_8|CL411Contig1	hd_8|gi|39999767|gb|CK326176.1|CK326176|nottrimmed	32.84	67	45	0	587	387	196	396	9e-10	57.4
mt_8|CL415Contig1	hd_8|CL23Contig1	54.24	59	27	0	160	336	193	369	2e-17	81.3
mt_8|CL415Contig1	hd_8|CL23Contig1	48.21	56	29	0	332	165	365	198	6e-10	56.5
mt_8|CL419Contig1	hd_8|CL692Contig1	82.12	179	32	0	119	655	89	625	9e-97	346
mt_8|CL419Contig1	hd_8|CL692Contig1	70.73	164	48	0	654	163	624	133	2e-63	235
mt_8|CL419Contig1	hd_8|CL692Contig1	38.37	172	106	0	655	140	625	110	8e-32	130
mt_8|CL419Contig1	hd_8|CL692Contig1	39.09	110	67	0	325	654	295	624	5e-22	80.8
mt_8|CL419Contig1	hd_8|CL692Contig1	41.86	43	25	0	139	267	109	237	5e-22	77.6
mt_8|CL419Contig1	hd_8|CL692Contig1	41.44	111	65	0	656	324	626	294	5e-17	77.6
mt_8|CL419Contig1	hd_8|CL692Contig1	50	28	14	0	263	180	233	150	5e-17	22.6
mt_8|CL432Contig1	hd_8|gi|40006294|gb|CK326684.1|CK326684|nottrimmed	67.37	95	31	0	790	506	361	645	5e-67	163
mt_8|CL432Contig1	hd_8|gi|40006294|gb|CK326684.1|CK326684|nottrimmed	75.44	57	14	0	958	788	187	357	5e-67	105
mt_8|CL432Contig1	hd_8|gi|40006294|gb|CK326684.1|CK326684|nottrimmed	61.82	55	21	0	792	956	353	189	4e-12	65.7
mt_8|CL432Contig1	hd_8|gi|40006294|gb|CK326684.1|CK326684|nottrimmed	35.9	78	50	0	776	1009	369	136	2e-08	53.8
mt_8|CL432Contig1	hd_8|gi|40006294|gb|CK326684.1|CK326684|nottrimmed	42.86	49	28	0	956	810	189	335	5e-07	48.7
mt_8|CL432Contig1	hd_8|CL266Contig1	66.32	95	32	0	790	506	374	658	8e-66	159
mt_8|CL432Contig1	hd_8|CL266Contig1	75.44	57	14	0	958	788	200	370	8e-66	105
mt_8|CL432Contig1	hd_8|CL266Contig1	61.82	55	21	0	792	956	366	202	4e-12	65.7
mt_8|CL432Contig1	hd_8|CL266Contig1	35.9	78	50	0	776	1009	382	149	2e-08	53.8
mt_8|CL432Contig1	hd_8|CL266Contig1	42.86	49	28	0	956	810	202	348	5e-07	48.7
mt_8|CL432Contig1	hd_8|CL192Contig1	35.71	56	36	0	676	509	432	599	5e-16	50.1
mt_8|CL432Contig1	hd_8|CL192Contig1	29.33	75	53	0	937	713	177	401	5e-16	47.3
mt_8|CL432Contig1	hd_8|CL228Contig1	39.71	68	41	0	778	575	410	613	6e-13	68.4
mt_8|CL436Contig1	hd_8|gi|40006265|gb|CK326655.1|CK326655|nottrimmed	29.73	74	52	0	95	316	48	269	1e-21	60.6
mt_8|CL436Contig1	hd_8|gi|40006265|gb|CK326655.1|CK326655|nottrimmed	56.76	37	16	0	545	655	315	425	1e-21	57.4
mt_8|CL436Contig1	hd_8|gi|40006265|gb|CK326655.1|CK326655|nottrimmed	43.18	44	25	0	545	676	135	266	4e-09	55.1
mt_8|CL436Contig1	hd_8|gi|40006265|gb|CK326655.1|CK326655|nottrimmed	48.65	37	19	0	182	292	315	425	5e-09	54.7
mt_8|CL436Contig1	hd_8|gi|40006265|gb|CK326655.1|CK326655|nottrimmed	51.35	37	18	0	356	466	315	425	1e-08	53.3
mt_8|CL436Contig1	hd_8|gi|50297715|gb|CO508678.1|CO508678|nottrimmed	29.73	74	52	0	95	316	45	266	1e-21	60.6
mt_8|CL436Contig1	hd_8|gi|50297715|gb|CO508678.1|CO508678|nottrimmed	56.76	37	16	0	545	655	312	422	1e-21	57.4
mt_8|CL436Contig1	hd_8|gi|50297715|gb|CO508678.1|CO508678|nottrimmed	43.18	44	25	0	545	676	132	263	4e-09	55.1
mt_8|CL436Contig1	hd_8|gi|50297715|gb|CO508678.1|CO508678|nottrimmed	48.65	37	19	0	182	292	312	422	5e-09	54.7
mt_8|CL436Contig1	hd_8|gi|50297715|gb|CO508678.1|CO508678|nottrimmed	51.35	37	18	0	182	292	471	581	5e-09	54.7
mt_8|CL436Contig1	hd_8|gi|50297715|gb|CO508678.1|CO508678|nottrimmed	38.1	63	39	0	467	655	393	581	1e-08	53.8
mt_8|CL436Contig1	hd_8|gi|50297715|gb|CO508678.1|CO508678|nottrimmed	51.35	37	18	0	356	466	312	422	1e-08	53.3
mt_8|CL436Contig1	hd_8|CL611Contig1	38.3	47	29	0	152	292	132	272	3e-06	45.5
mt_8|CL438Contig1	hd_8|gi|50297015|gb|CO507978.1|CO507978|trimmed	55.7	149	66	0	66	512	186	632	1e-55	193
mt_8|CL438Contig1	hd_8|gi|50297015|gb|CO507978.1|CO507978|trimmed	62.5	24	9	0	510	581	618	689	1e-55	122
mt_8|CL438Contig1	hd_8|gi|50297015|gb|CO507978.1|CO507978|trimmed	51.2	125	61	0	469	95	589	215	2e-29	122
mt_8|CL438Contig1	hd_8|gi|50297015|gb|CO507978.1|CO507978|trimmed	27.56	127	92	0	485	105	605	225	3e-11	62.5
mt_8|CL438Contig1	hd_8|gi|50297015|gb|CO507978.1|CO507978|trimmed	28.8	125	89	0	104	478	224	598	2e-08	52.8
mt_8|CL440Contig1	hd_8|gi|50297230|gb|CO508193.1|CO508193|nottrimmed	53.33	135	63	0	477	73	88	492	9e-48	182
mt_8|CL440Contig1	hd_8|gi|50297230|gb|CO508193.1|CO508193|nottrimmed	61.19	67	26	0	80	280	485	285	9e-27	93.2
mt_8|CL440Contig1	hd_8|gi|50297230|gb|CO508193.1|CO508193|nottrimmed	52.63	38	18	0	362	475	203	90	9e-27	39.6
mt_8|CL442Contig1	hd_8|CL446Contig1	80.77	104	20	0	133	444	87	398	4e-53	200
mt_8|CL442Contig1	hd_8|CL446Contig1	61.46	96	37	0	443	156	397	110	2e-27	114
mt_8|CL442Contig1	hd_8|CL446Contig1	38.3	94	58	0	444	163	398	117	5e-19	87.2
mt_8|CL442Contig1	hd_8|CL446Contig1	28.95	114	81	0	102	443	56	397	8e-10	56.5
mt_8|CL444Contig1	hd_8|CL150Contig1	71.43	35	10	0	237	341	655	759	6e-12	64.3
mt_8|CL448Contig1	hd_8|CL559Contig1	56.86	102	44	0	232	537	227	532	1e-43	158
mt_8|CL448Contig1	hd_8|CL559Contig1	35.71	42	27	0	544	669	536	661	1e-43	88.1
mt_8|CL448Contig1	hd_8|CL559Contig1	50.51	99	49	0	524	228	519	223	4e-19	88.1
mt_8|CL448Contig1	hd_8|CL416Contig1	40.16	122	73	0	196	561	89	454	4e-40	131
mt_8|CL448Contig1	hd_8|CL416Contig1	35.71	56	36	0	547	714	437	604	4e-40	67.5
mt_8|CL448Contig1	hd_8|CL416Contig1	45.83	96	52	0	473	186	366	79	3e-15	67.5
mt_8|CL448Contig1	hd_8|CL416Contig1	42.5	40	23	0	662	543	552	433	3e-15	26.7
mt_8|CL448Contig1	hd_8|gi|50296985|gb|CO507948.1|CO507948|nottrimmed	53.92	102	47	0	232	537	226	531	1e-37	149
mt_8|CL448Contig1	hd_8|gi|50296985|gb|CO507948.1|CO507948|nottrimmed	43.69	103	58	0	536	228	530	222	4e-13	68.4
mt_8|CL448Contig1	hd_8|gi|50296985|gb|CO507948.1|CO507948|nottrimmed	27.18	103	75	0	537	229	531	223	3e-06	45.5
mt_8|CL448Contig1	hd_8|gi|50297628|gb|CO508591.1|CO508591|trimmed	42.73	110	63	0	232	561	278	607	7e-33	133
mt_8|CL448Contig1	hd_8|gi|50297628|gb|CO508591.1|CO508591|trimmed	43.3	97	55	0	518	228	564	274	2e-12	66.1
mt_8|CL448Contig1	hd_8|gi|37209598|gb|CD449174.1|CD449174|nottrimmed	45.92	98	53	0	232	525	180	473	2e-30	112
mt_8|CL448Contig1	hd_8|gi|37209598|gb|CD449174.1|CD449174|nottrimmed	50	28	14	0	541	624	486	569	2e-30	32.7
mt_8|CL448Contig1	hd_8|CL662Contig1	47	100	53	0	232	531	413	712	6e-30	124
mt_8|CL448Contig1	hd_8|CL662Contig1	44.83	87	48	0	488	228	669	409	3e-12	65.7
mt_8|CL448Contig1	hd_8|gi|50297206|gb|CO508169.1|CO508169|trimmed	45.19	104	57	0	208	519	122	433	7e-27	113
mt_8|CL448Contig1	hd_8|gi|50297206|gb|CO508169.1|CO508169|trimmed	29.27	41	29	0	544	666	467	589	7e-27	21.7
mt_8|CL448Contig1	hd_8|CL507Contig1	48.42	95	49	0	208	492	272	556	2e-26	112
mt_8|CL448Contig1	hd_8|CL533Contig1	32.69	104	70	0	199	510	183	494	1e-19	90
mt_8|CL448Contig1	hd_8|gi|50852788|gb|CO741605.1|CO741605|nottrimmed	53.85	65	30	0	232	426	184	378	2e-19	89
mt_8|CL448Contig1	hd_8|gi|50852788|gb|CO741605.1|CO741605|nottrimmed	47.62	63	33	0	416	228	368	180	3e-09	55.6
mt_8|CL448Contig1	hd_8|gi|50853543|gb|CO741980.1|CO741980|nottrimmed	43.75	64	36	0	208	399	205	396	7e-13	67.5
mt_8|CL452Contig1	hd_8|gi|40006582|gb|CK326972.1|CK326972|nottrimmed	47.92	48	25	0	154	297	86	229	1e-15	64.8
mt_8|CL452Contig1	hd_8|gi|40006582|gb|CK326972.1|CK326972|nottrimmed	90.91	11	1	0	352	384	245	277	1e-15	30.9
mt_8|CL458Contig1	hd_8|gi|50297401|gb|CO508364.1|CO508364|nottrimmed	81.31	107	20	0	111	431	222	542	3e-58	219
mt_8|CL458Contig1	hd_8|gi|50297401|gb|CO508364.1|CO508364|nottrimmed	67.29	107	35	0	430	110	541	221	5e-34	138
mt_8|CL458Contig1	hd_8|gi|50297401|gb|CO508364.1|CO508364|nottrimmed	42.19	64	37	0	428	237	539	348	4e-13	63.8
mt_8|CL458Contig1	hd_8|gi|50297401|gb|CO508364.1|CO508364|nottrimmed	39.39	33	20	0	212	114	323	225	4e-13	63.8
mt_8|CL458Contig1	hd_8|gi|50297401|gb|CO508364.1|CO508364|nottrimmed	44.93	69	38	0	110	316	221	427	1e-11	63.8
mt_8|CL462Contig1	hd_8|CL89Contig1	53.91	128	59	0	16	399	97	480	1e-37	149
mt_8|CL462Contig1	hd_8|CL89Contig1	48.78	82	42	0	335	90	416	171	1e-13	68.9
mt_8|CL464Contig1	hd_8|gi|40006487|gb|CK326877.1|CK326877|nottrimmed	42.86	42	24	0	353	478	268	393	3e-07	49.2
mt_8|CL464Contig1	hd_8|CL103Contig2	37.74	53	33	0	374	532	554	712	4e-07	48.7
mt_8|CL467Contig1	hd_8|gi|50297355|gb|CO508318.1|CO508318|nottrimmed	83.64	55	9	0	123	287	68	232	1e-27	116
mt_8|CL467Contig1	hd_8|gi|50297355|gb|CO508318.1|CO508318|nottrimmed	75	56	14	0	289	122	234	67	1e-21	96.4
mt_8|CL467Contig1	hd_8|gi|50297355|gb|CO508318.1|CO508318|nottrimmed	49.06	53	27	0	122	280	67	225	3e-09	55.1
mt_8|CL467Contig1	hd_8|gi|50297355|gb|CO508318.1|CO508318|nottrimmed	49.09	55	28	0	287	123	232	68	2e-07	49.2
mt_8|CL467Contig1	hd_8|gi|50297355|gb|CO508318.1|CO508318|nottrimmed	54.17	48	22	0	279	136	224	81	4e-07	47.8
mt_8|CL467Contig1	hd_8|CL392Contig1	83.64	55	9	0	123	287	119	283	1e-27	116
mt_8|CL467Contig1	hd_8|CL392Contig1	75	56	14	0	289	122	285	118	1e-21	96.4
mt_8|CL467Contig1	hd_8|CL392Contig1	49.06	53	27	0	122	280	118	276	3e-09	55.1
mt_8|CL467Contig1	hd_8|CL392Contig1	49.09	55	28	0	287	123	283	119	2e-07	49.2
mt_8|CL467Contig1	hd_8|CL392Contig1	54.17	48	22	0	279	136	275	132	4e-07	47.8
mt_8|CL471Contig1	hd_8|CL117Contig1	49.45	91	46	0	174	446	801	1073	3e-31	128
mt_8|CL471Contig1	hd_8|CL117Contig1	42.86	84	48	0	439	188	1066	815	1e-10	60.2
mt_8|CL471Contig1	hd_8|CL14Contig1	32.14	112	76	0	159	494	736	1071	9e-16	77.1
mt_8|CL471Contig1	hd_8|CL14Contig1	55.17	29	13	0	372	458	946	1032	1e-09	46.9
mt_8|CL471Contig1	hd_8|CL14Contig1	73.33	15	4	0	318	362	889	933	1e-09	28.1
mt_8|CL471Contig1	hd_8|CL147Contig1	57.78	45	19	0	183	317	838	972	1e-11	63.4
mt_8|CL475Contig1	hd_8|CL592Contig1	54.67	75	34	0	84	308	184	408	4e-22	97.7
mt_8|CL484Contig1	hd_8|CL154Contig1	62.99	154	57	0	486	25	165	626	3e-67	247
mt_8|CL484Contig1	hd_8|CL154Contig1	50	140	70	0	62	481	589	170	1e-32	133
mt_8|CL484Contig1	hd_8|CL154Contig1	29.03	155	110	0	22	486	629	165	3e-15	74.8
mt_8|CL484Contig1	hd_8|gi|37212486|gb|CF075872.1|CF075872|nottrimmed	56.92	130	56	0	486	97	115	504	4e-49	187
mt_8|CL484Contig1	hd_8|gi|37212486|gb|CF075872.1|CF075872|nottrimmed	45.97	124	67	0	110	481	491	120	3e-23	101
mt_8|CL484Contig1	hd_8|gi|37212486|gb|CF075872.1|CF075872|nottrimmed	27.35	117	85	0	136	486	465	115	7e-09	53.8
mt_8|CL518Contig1	hd_8|CL317Contig1	40.7	86	51	0	344	601	381	638	1e-14	73.5
mt_8|CL518Contig1	hd_8|gi|37212611|gb|CF075936.1|CF075936|nottrimmed	41.07	56	33	0	425	592	500	667	5e-12	57.9
mt_8|CL518Contig1	hd_8|gi|37212611|gb|CF075936.1|CF075936|nottrimmed	57.14	14	6	0	620	661	686	727	5e-12	25.4
mt_8|CL518Contig1	hd_8|gi|39999805|gb|CK326214.1|CK326214|nottrimmed	44.74	38	21	0	455	568	522	635	1e-08	53.3
mt_8|CL518Contig1	hd_8|gi|37209493|gb|CD449121.1|CD449121|nottrimmed	36.73	49	31	0	458	604	419	565	2e-07	49.6
mt_8|CL526Contig1	hd_8|CL374Contig1	42.17	83	48	0	252	500	280	528	3e-18	86.3
mt_8|CL561Contig1	hd_8|CL272Contig1	44.25	113	63	0	4	342	363	701	4e-33	133
mt_8|CL561Contig1	hd_8|CL272Contig1	35.64	101	65	0	305	3	664	362	3e-06	44.6
mt_8|CL561Contig1	hd_8|gi|37213944|gb|CF544138.1|CF544138|nottrimmed	35.21	71	46	0	34	246	398	610	2e-11	62
mt_8|CL561Contig1	hd_8|gi|50297717|gb|CO508680.1|CO508680|nottrimmed	52.38	42	20	0	10	135	422	547	3e-10	57.9
mt_8|CL561Contig1	hd_8|gi|50297299|gb|CO508262.1|CO508262|nottrimmed	36.92	65	41	0	1	195	289	483	3e-10	57.9
mt_8|CL569Contig1	hd_8|gi|50853595|gb|CO742006.1|CO742006|nottrimmed	75	32	8	0	474	379	204	299	8e-12	63.4
mt_8|CL569Contig1	hd_8|gi|50853595|gb|CO742006.1|CO742006|nottrimmed	56.25	32	14	0	379	474	299	204	1e-06	46.4
mt_8|CL593Contig1	hd_8|CL501Contig1	54.24	59	27	0	114	290	157	333	1e-37	97.7
mt_8|CL593Contig1	hd_8|CL501Contig1	41.89	74	43	0	330	551	361	582	1e-37	72.1
mt_8|CL593Contig1	hd_8|CL501Contig1	50.85	59	29	0	289	113	332	156	6e-10	57.9
mt_8|CL604Contig1	hd_8|CL192Contig1	52.38	168	80	0	207	710	126	629	2e-61	229
mt_8|CL604Contig1	hd_8|CL192Contig1	46.11	167	90	0	703	203	622	122	1e-31	130
mt_8|CL604Contig1	hd_8|CL488Contig1	39.13	46	28	0	483	620	370	507	4e-07	48.7
mt_8|CL604Contig1	hd_8|gi|40006294|gb|CK326684.1|CK326684|nottrimmed	36.17	47	30	0	261	401	211	351	2e-06	46
mt_8|CL604Contig1	hd_8|CL266Contig1	36.17	47	30	0	261	401	224	364	2e-06	46
mt_8|CL624Contig1	hd_8|CL271Contig1	59.15	71	29	0	414	626	440	652	3e-27	114
mt_8|CL624Contig1	hd_8|CL271Contig1	62.69	67	25	0	625	425	651	451	2e-18	85.4
mt_8|CL633Contig1	hd_8|CL324Contig1	53.33	60	28	0	256	77	247	426	5e-18	84
mt_8|CL633Contig1	hd_8|CL239Contig1	54.55	55	25	0	256	92	222	386	1e-17	83.1
mt_8|CL641Contig1	hd_8|gi|37212176|gb|CF075713.1|CF075713|nottrimmed	42.5	80	46	0	279	518	273	512	9e-20	90.4
mt_8|CL650Contig1	hd_8|CL158Contig1	81.65	218	40	0	79	732	66	719	1e-125	441
mt_8|CL650Contig1	hd_8|CL158Contig1	68.66	217	68	0	731	81	718	68	1e-88	319
mt_8|CL650Contig1	hd_8|CL158Contig1	40	215	129	0	732	88	719	75	6e-46	177
mt_8|CL650Contig1	hd_8|CL158Contig1	35.47	203	131	0	84	692	71	679	1e-33	136
mt_8|CL650Contig1	hd_8|CL158Contig1	37.69	199	124	0	89	685	76	672	9e-24	103
mt_8|CL650Contig1	hd_8|CL158Contig1	38.21	123	76	0	457	89	444	76	5e-08	51.5
mt_8|CL652Contig1	hd_8|CL354Contig1	76.64	137	32	0	140	550	269	679	4e-75	255
mt_8|CL652Contig1	hd_8|CL354Contig1	48.48	33	17	0	23	121	146	244	4e-75	171
mt_8|CL652Contig1	hd_8|CL354Contig1	63.7	135	49	0	549	145	678	274	1e-45	171
mt_8|CL652Contig1	hd_8|CL354Contig1	35	40	26	0	135	16	258	139	1e-45	112
mt_8|CL652Contig1	hd_8|CL354Contig1	38.89	126	77	0	535	158	664	287	2e-26	112
mt_8|CL652Contig1	hd_8|CL354Contig1	40.68	59	35	0	163	339	292	468	2e-06	46
mt_8|CL655Contig1	hd_8|gi|37213944|gb|CF544138.1|CF544138|nottrimmed	40.87	115	68	0	168	512	230	574	5e-25	107
mt_8|CL655Contig1	hd_8|CL322Contig1	42.68	82	47	0	276	521	236	481	1e-20	93.2
mt_8|CL655Contig1	hd_8|CL322Contig1	51.85	54	26	0	150	311	116	277	2e-15	69.8
mt_8|CL655Contig1	hd_8|CL322Contig1	40.91	22	13	0	356	421	316	381	2e-15	54.7
mt_8|CL655Contig1	hd_8|CL322Contig1	43.94	66	37	0	553	356	513	316	7e-13	54.7
mt_8|CL655Contig1	hd_8|CL322Contig1	64	25	9	0	310	236	276	202	7e-13	31.3
mt_8|CL655Contig1	hd_8|gi|39999905|gb|CK326314.1|CK326314|nottrimmed	36.14	83	53	0	159	407	165	413	1e-20	84.5
mt_8|CL655Contig1	hd_8|gi|39999905|gb|CK326314.1|CK326314|nottrimmed	50	22	11	0	426	491	444	509	1e-20	27.6
mt_8|CL655Contig1	hd_8|CL136Contig1	35	80	52	0	252	491	168	407	4e-19	65.7
mt_8|CL655Contig1	hd_8|CL136Contig1	35.56	45	29	0	510	644	432	566	4e-19	41.4
mt_8|CL655Contig1	hd_8|CL135Contig1	46.81	47	25	0	174	314	184	324	3e-16	59.3
mt_8|CL655Contig1	hd_8|CL135Contig1	31.03	58	40	0	462	635	469	642	3e-16	40.5
mt_8|CL655Contig1	hd_8|gi|50852598|gb|CO741510.1|CO741510|nottrimmed	38.57	70	43	0	105	314	112	321	1e-13	70.3
mt_8|CL655Contig1	hd_8|gi|50297299|gb|CO508262.1|CO508262|nottrimmed	46.94	49	26	0	168	314	157	303	3e-12	65.2
mt_8|CL657Contig1	hd_8|gi|50272033|gb|CO501847.1|CO501847|trimmed	52.89	121	57	0	55	417	79	441	1e-40	146
mt_8|CL657Contig1	hd_8|gi|50272033|gb|CO501847.1|CO501847|trimmed	46.67	30	16	0	406	495	433	522	1e-40	55.1
mt_8|CL657Contig1	hd_8|gi|50272033|gb|CO501847.1|CO501847|trimmed	46.67	75	40	0	419	195	443	219	7e-15	55.1
mt_8|CL657Contig1	hd_8|gi|50272033|gb|CO501847.1|CO501847|trimmed	54.29	35	16	0	140	36	164	60	7e-15	55.1
mt_8|CL657Contig1	hd_8|gi|50272033|gb|CO501847.1|CO501847|trimmed	34.38	96	63	0	63	350	87	374	4e-09	55.1
mt_8|CL659Contig1	hd_8|CL673Contig1	42.03	69	40	0	148	354	168	374	5e-14	71.2
mt_8|CL660Contig1	hd_8|gi|37212247|gb|CF075750.1|CF075750|nottrimmed	75	28	7	0	637	554	462	545	3e-09	55.1
mt_8|CL660Contig1	hd_8|CL571Contig1	71.43	28	8	0	637	554	493	576	6e-09	54.2
mt_8|CL662Contig1	hd_8|CL485Contig1	75.72	173	42	0	75	593	210	728	3e-86	311
mt_8|CL662Contig1	hd_8|CL485Contig1	63.35	161	59	0	589	107	724	242	2e-50	192
mt_8|CL662Contig1	hd_8|CL485Contig1	37.95	166	103	0	587	90	722	225	6e-31	127
mt_8|CL662Contig1	hd_8|CL485Contig1	48.33	60	31	0	415	594	550	729	6e-24	82.2
mt_8|CL662Contig1	hd_8|CL485Contig1	37.08	89	56	0	106	372	241	507	6e-24	82.2
mt_8|CL662Contig1	hd_8|CL485Contig1	41.28	109	64	0	269	595	404	730	3e-17	82.2
mt_8|CL666Contig1	hd_8|gi|40006329|gb|CK326719.1|CK326719|nottrimmed	64.94	77	27	0	142	372	68	298	1e-32	133
mt_8|CL666Contig1	hd_8|gi|40006329|gb|CK326719.1|CK326719|nottrimmed	56.25	64	28	0	365	174	291	100	7e-14	70.7
mt_8|CL666Contig1	hd_8|gi|40006329|gb|CK326719.1|CK326719|nottrimmed	37.88	66	41	0	360	163	286	89	3e-06	45.5
mt_8|CL668Contig1	hd_8|gi|50852626|gb|CO741524.1|CO741524|nottrimmed	62.73	110	41	0	111	440	127	456	3e-46	178
mt_8|CL668Contig1	hd_8|gi|50852626|gb|CO741524.1|CO741524|nottrimmed	50	110	55	0	442	113	458	129	9e-20	90.4
mt_8|CL668Contig1	hd_8|gi|50852626|gb|CO741524.1|CO741524|nottrimmed	35.78	109	70	0	440	114	456	130	1e-13	70.3
mt_8|CL668Contig1	hd_8|gi|50852626|gb|CO741524.1|CO741524|nottrimmed	36.84	95	60	0	139	423	155	439	2e-06	46.4
mt_8|CL675Contig1	hd_8|gi|37210351|gb|CD449559.1|CD449559|nottrimmed	39.19	74	45	0	381	602	392	613	2e-18	86.3
mt_8|CL691Contig1	hd_8|gi|39999753|gb|CK326162.1|CK326162|nottrimmed	60	80	32	0	198	437	114	353	1e-30	126
mt_8|CL691Contig1	hd_8|gi|39999753|gb|CK326162.1|CK326162|nottrimmed	57.97	69	29	0	424	218	340	134	7e-17	80.8
mt_8|CL691Contig1	hd_8|gi|39999791|gb|CK326200.1|CK326200|nottrimmed	63.38	71	26	0	198	410	146	358	2e-27	116
mt_8|CL691Contig1	hd_8|gi|39999791|gb|CK326200.1|CK326200|nottrimmed	56.25	64	28	0	409	218	357	166	6e-15	74.4
mt_8|CL693Contig1	hd_8|CL576Contig1	76.52	132	31	0	89	484	51	446	7e-66	243
mt_8|CL693Contig1	hd_8|CL576Contig1	57.89	133	56	0	486	88	448	50	7e-41	160
mt_8|CL693Contig1	hd_8|CL576Contig1	37.3	126	79	0	469	92	431	54	8e-19	87.2
mt_8|CL693Contig1	hd_8|CL576Contig1	37.27	110	69	0	90	419	52	381	1e-15	76.7
mt_8|CL693Contig1	hd_8|CL576Contig1	29.41	119	84	0	88	444	50	406	7e-09	54.2
mt_8|CL693Contig1	hd_8|CL576Contig1	29.91	107	75	0	491	171	453	133	7e-09	54.2
mt_8|CL697Contig1	hd_8|CL294Contig1	60.26	78	31	0	569	336	140	373	3e-34	107
mt_8|CL697Contig1	hd_8|CL294Contig1	60.71	28	11	0	653	570	53	136	3e-34	75.8
mt_8|CL697Contig1	hd_8|CL294Contig1	46.15	78	42	0	337	570	372	139	2e-15	75.8
mt_8|CL701Contig1	hd_8|gi|37212145|gb|CF075697.1|CF075697|nottrimmed	50.62	81	40	0	372	614	100	342	1e-21	96.8
mt_8|CL701Contig1	hd_8|gi|37212145|gb|CF075697.1|CF075697|nottrimmed	41.77	79	46	0	607	371	335	99	2e-08	52.4
mt_8|CL705Contig1	hd_8|gi|50297318|gb|CO508281.1|CO508281|nottrimmed	52.94	34	16	0	105	206	9	110	2e-07	49.6
mt_8|CL705Contig1	hd_8|gi|50272104|gb|CO501918.1|CO501918|trimmed	52.94	34	16	0	105	206	75	176	2e-07	49.6
mt_8|CL713Contig1	hd_8|gi|50297246|gb|CO508209.1|CO508209|nottrimmed	83.33	60	10	0	239	418	284	463	1e-53	127
mt_8|CL713Contig1	hd_8|gi|50297246|gb|CO508209.1|CO508209|nottrimmed	71.7	53	15	0	85	243	131	289	1e-53	110
mt_8|CL713Contig1	hd_8|gi|50297246|gb|CO508209.1|CO508209|nottrimmed	80	60	12	0	417	238	462	283	2e-35	110
mt_8|CL713Contig1	hd_8|gi|50297246|gb|CO508209.1|CO508209|nottrimmed	50.91	55	27	0	242	78	288	124	2e-35	57.9
mt_8|CL713Contig1	hd_8|gi|50297246|gb|CO508209.1|CO508209|nottrimmed	39.68	63	38	0	433	245	478	290	2e-18	57.9
mt_8|CL713Contig1	hd_8|gi|50297246|gb|CO508209.1|CO508209|nottrimmed	40	50	30	0	237	88	283	134	2e-18	46.9
mt_8|CL717Contig1	hd_8|gi|50297158|gb|CO508121.1|CO508121|nottrimmed	83.9	118	19	0	53	406	155	508	4e-102	254
mt_8|CL717Contig1	hd_8|gi|50297158|gb|CO508121.1|CO508121|nottrimmed	89.83	59	6	0	408	584	509	685	4e-102	189
mt_8|CL717Contig1	hd_8|gi|50297158|gb|CO508121.1|CO508121|nottrimmed	72.88	118	32	0	405	52	507	154	8e-72	189
mt_8|CL717Contig1	hd_8|gi|50297158|gb|CO508121.1|CO508121|nottrimmed	70	60	18	0	586	407	687	508	8e-72	120
mt_8|CL717Contig1	hd_8|gi|50297158|gb|CO508121.1|CO508121|nottrimmed	44.07	118	66	0	406	53	508	155	9e-29	120
mt_8|CL717Contig1	hd_8|gi|50297158|gb|CO508121.1|CO508121|nottrimmed	40.74	108	64	0	377	54	479	156	4e-18	84.9
mt_8|CL717Contig1	hd_8|gi|50297158|gb|CO508121.1|CO508121|nottrimmed	50.75	67	33	0	187	387	289	489	1e-17	72.5
mt_8|CL717Contig1	hd_8|gi|50297158|gb|CO508121.1|CO508121|nottrimmed	45.95	37	20	0	43	153	145	255	1e-17	72.5
mt_8|CL717Contig1	hd_8|gi|50297158|gb|CO508121.1|CO508121|nottrimmed	38.4	125	77	0	12	386	114	488	2e-14	72.5
mt_8|CL717Contig1	hd_8|CL382Contig1	47.87	94	49	0	411	692	523	804	3e-54	112
mt_8|CL717Contig1	hd_8|CL382Contig1	44.59	74	41	0	185	406	298	519	3e-54	90
mt_8|CL717Contig1	hd_8|CL382Contig1	47.06	34	18	0	53	154	154	255	3e-54	71.2
mt_8|CL717Contig1	hd_8|CL382Contig1	43.48	92	52	0	691	416	803	528	7e-30	71.2
mt_8|CL717Contig1	hd_8|CL382Contig1	50.75	67	33	0	405	205	518	318	7e-30	58.3
mt_8|CL717Contig1	hd_8|CL382Contig1	41.18	34	20	0	153	52	254	153	7e-30	31.8
mt_8|CL719Contig1	hd_8|gi|40006297|gb|CK326687.1|CK326687|nottrimmed	53.39	118	55	0	280	633	85	438	2e-42	165
mt_8|CL719Contig1	hd_8|gi|40006297|gb|CK326687.1|CK326687|nottrimmed	53.54	99	46	0	641	345	446	150	3e-18	85.4
mt_8|CL719Contig1	hd_8|gi|40006297|gb|CK326687.1|CK326687|nottrimmed	38.78	98	60	0	630	337	435	142	1e-14	73.5
mt_8|CL721Contig1	hd_8|gi|50852002|gb|CO741212.1|CO741212|nottrimmed	82.95	88	15	0	172	435	114	377	1e-46	179
mt_8|CL721Contig1	hd_8|gi|50852002|gb|CO741212.1|CO741212|nottrimmed	61.8	89	34	0	434	168	376	110	4e-26	111
mt_8|CL721Contig1	hd_8|gi|50852002|gb|CO741212.1|CO741212|nottrimmed	45.45	77	42	0	161	391	103	333	2e-14	72.5
mt_8|CL721Contig1	hd_8|gi|50852002|gb|CO741212.1|CO741212|nottrimmed	47.95	73	38	0	390	172	332	114	5e-14	71.2
mt_8|CL721Contig1	hd_8|gi|50852002|gb|CO741212.1|CO741212|nottrimmed	41.56	77	45	0	400	170	342	112	2e-09	56.1
mt_8|CL721Contig1	hd_8|gi|37210401|gb|CD449585.1|CD449585|nottrimmed	82.61	23	4	0	646	714	2	70	5e-08	51.5
mt_8|CL727Contig1	hd_8|gi|50853736|gb|CO742076.1|CO742076|nottrimmed	86.15	65	9	0	337	531	158	352	1e-33	136
mt_8|CL727Contig1	hd_8|gi|50853736|gb|CO742076.1|CO742076|nottrimmed	67.16	67	22	0	524	324	345	145	3e-24	105
mt_8|CL727Contig1	hd_8|gi|50853736|gb|CO742076.1|CO742076|nottrimmed	53.12	64	30	0	531	340	352	161	8e-16	77.1
mt_8|CL727Contig1	hd_8|gi|50853736|gb|CO742076.1|CO742076|nottrimmed	43.9	82	46	0	275	520	96	341	2e-12	65.7
mt_8|CL727Contig1	hd_8|gi|50853736|gb|CO742076.1|CO742076|nottrimmed	50.85	59	29	0	532	356	353	177	3e-11	62
mt_8|CL748Contig1	hd_8|CL552Contig1	86.27	51	7	0	261	109	164	316	4e-27	112
mt_8|CL748Contig1	hd_8|CL552Contig1	76.47	51	12	0	110	262	315	163	5e-21	92.7
mt_8|CL748Contig1	hd_8|CL552Contig1	60.78	51	20	0	109	261	316	164	3e-15	73.5
mt_8|CL748Contig1	hd_8|CL552Contig1	48.28	58	30	0	232	59	193	366	1e-12	64.8
mt_8|CL748Contig1	hd_8|CL552Contig1	59.18	49	20	0	260	114	165	311	2e-10	57.9
mt_8|CL748Contig1	hd_8|CL552Contig1	54.76	42	19	0	111	236	314	189	7e-10	55.6
mt_8|CL754Contig1	hd_8|gi|50851866|gb|CO741143.1|CO741143|nottrimmed	76	25	6	0	854	780	268	342	1e-07	50.6
mt_8|CL763Contig1	hd_8|CL522Contig1	76	25	6	0	23	97	614	688	7e-10	57.4
mt_8|CL763Contig1	hd_8|CL229Contig1	54.84	31	14	0	5	97	201	293	5e-09	54.7
mt_8|CL763Contig1	hd_8|gi|37212216|gb|CF075734.1|CF075734|nottrimmed	48.39	31	16	0	5	97	249	341	2e-07	49.6
mt_8|CL770Contig1	hd_8|gi|37214206|gb|CF544282.1|CF544282|nottrimmed	51.02	98	48	0	287	580	180	473	2e-28	118
mt_8|CL770Contig1	hd_8|gi|37214206|gb|CF544282.1|CF544282|nottrimmed	38.04	92	57	0	564	289	457	182	3e-10	58.3
mt_8|CL771Contig1	hd_8|gi|37210668|gb|CD449722.1|CD449722|nottrimmed	53.54	99	46	0	552	256	83	379	3e-34	138
mt_8|CL771Contig1	hd_8|gi|37210668|gb|CD449722.1|CD449722|nottrimmed	36.79	106	67	0	233	550	402	85	5e-08	51.5
mt_8|CL773Contig1	hd_8|gi|50852357|gb|CO741390.1|CO741390|nottrimmed	54.39	57	26	0	101	271	55	225	8e-15	74.4
mt_8|CL780Contig1	hd_8|gi|50297407|gb|CO508370.1|CO508370|nottrimmed	66.94	121	40	0	182	544	225	587	2e-76	233
mt_8|CL780Contig1	hd_8|gi|50297407|gb|CO508370.1|CO508370|nottrimmed	44.23	52	29	0	22	177	66	221	2e-76	129
mt_8|CL780Contig1	hd_8|gi|50297407|gb|CO508370.1|CO508370|nottrimmed	50	120	60	0	540	181	583	224	3e-31	129
mt_8|CL780Contig1	hd_8|gi|50297407|gb|CO508370.1|CO508370|nottrimmed	35.2	125	81	0	547	173	590	216	1e-22	100
mt_8|CL780Contig1	hd_8|CL254Contig1	63.11	122	45	0	179	544	249	614	6e-69	218
mt_8|CL780Contig1	hd_8|CL254Contig1	52.78	36	17	0	70	177	141	248	6e-69	120
mt_8|CL780Contig1	hd_8|CL254Contig1	47.9	119	62	0	534	178	604	248	1e-28	120
mt_8|CL780Contig1	hd_8|CL254Contig1	31.71	123	84	0	544	176	614	246	9e-18	84.5
mt_8|CL780Contig1	hd_8|CL254Contig1	43.53	85	48	0	177	431	247	501	6e-09	55.1
mt_8|CL780Contig1	hd_8|CL254Contig1	39.06	64	39	0	178	369	248	439	3e-07	49.6
mt_8|CL786Contig1	hd_8|CL489Contig1	44.07	59	33	0	235	411	124	300	5e-12	65.2
mt_8|CL786Contig1	hd_8|CL58Contig2	36	50	32	0	235	384	135	284	3e-10	59.3
mt_8|CL786Contig1	hd_8|CL58Contig1	36	50	32	0	235	384	112	261	3e-10	59.3
mt_8|CL788Contig1	hd_8|gi|37213201|gb|CF544442.1|CF544442|nottrimmed	54.55	44	20	0	623	492	256	387	3e-11	62.5
mt_8|CL796Contig1	hd_8|CL67Contig1	46.59	88	47	0	32	295	129	392	2e-18	84.5
mt_8|CL800Contig1	hd_8|gi|39967714|gb|CK325977.1|CK325977|nottrimmed	79.8	203	41	0	106	714	3	611	2e-114	405
mt_8|CL800Contig1	hd_8|gi|39967714|gb|CK325977.1|CK325977|nottrimmed	66.83	202	67	0	710	105	607	2	3e-75	275
mt_8|CL800Contig1	hd_8|gi|39967714|gb|CK325977.1|CK325977|nottrimmed	39.44	213	129	0	744	106	641	3	2e-47	182
mt_8|CL800Contig1	hd_8|gi|39967714|gb|CK325977.1|CK325977|nottrimmed	40.31	129	77	0	312	698	209	595	3e-26	96.8
mt_8|CL800Contig1	hd_8|gi|39967714|gb|CK325977.1|CK325977|nottrimmed	41.51	53	31	0	110	268	7	165	3e-26	80.8
mt_8|CL800Contig1	hd_8|gi|39967714|gb|CK325977.1|CK325977|nottrimmed	39.68	126	76	0	320	697	217	594	1e-16	80.8
mt_8|CL800Contig1	hd_8|gi|39967714|gb|CK325977.1|CK325977|nottrimmed	50	16	8	0	721	768	615	662	1e-16	70.3
mt_8|CL800Contig1	hd_8|gi|39967714|gb|CK325977.1|CK325977|nottrimmed	42.86	91	52	0	580	308	477	205	2e-13	70.3
mt_8|CL800Contig1	hd_8|gi|50851868|gb|CO741144.1|CO741144|nottrimmed	28.77	73	52	0	112	330	127	345	2e-08	53.3
mt_8|CL808Contig1	hd_8|gi|40006582|gb|CK326972.1|CK326972|nottrimmed	48.98	49	25	0	153	299	83	229	1e-12	66.1
mt_8|CL810Contig1	hd_8|gi|40006194|gb|CK326584.1|CK326584|nottrimmed	67.57	37	12	0	3	113	383	493	4e-12	63.8
mt_8|CL810Contig1	hd_8|gi|40006194|gb|CK326584.1|CK326584|nottrimmed	68.97	29	9	0	112	26	492	406	8e-06	42.8
mt_8|CL822Contig1	hd_8|CL522Contig1	79.17	24	5	0	4	75	626	697	2e-10	58.3
mt_8|CL836Contig1	hd_8|gi|40006489|gb|CK326879.1|CK326879|nottrimmed	63.25	117	43	0	304	654	282	632	2e-51	191
mt_8|CL836Contig1	hd_8|gi|40006489|gb|CK326879.1|CK326879|nottrimmed	41.67	24	14	0	178	249	156	227	2e-51	116
mt_8|CL836Contig1	hd_8|gi|40006489|gb|CK326879.1|CK326879|nottrimmed	46.94	147	78	0	659	219	637	197	1e-27	116
mt_8|CL836Contig1	hd_8|CL649Contig1	34.62	52	34	0	313	468	143	298	8e-06	44.6
mt_8|CL2Contig1	hd_8|CL135Contig1	45.16	62	34	0	51	236	139	324	1e-17	71.2
mt_8|CL2Contig1	hd_8|CL135Contig1	38.24	34	21	0	258	359	547	648	1e-17	32.7
mt_8|CL2Contig1	hd_8|CL564Contig1	52.94	34	16	0	135	236	207	308	9e-13	52.8
mt_8|CL2Contig1	hd_8|CL564Contig1	36.84	38	24	0	258	371	531	644	9e-13	34.5
mt_8|CL2Contig1	hd_8|CL136Contig1	39.02	41	25	0	171	293	165	287	5e-11	48.3
mt_8|CL2Contig1	hd_8|CL136Contig1	50	24	12	0	291	362	495	566	5e-11	33.6
mt_8|CL2Contig1	hd_8|CL103Contig1	44.68	47	26	0	96	236	454	594	9e-11	60.2
mt_8|CL2Contig1	hd_8|gi|50852598|gb|CO741510.1|CO741510|nottrimmed	46.81	47	25	0	96	236	181	321	7e-08	50.6
mt_8|CL2Contig1	hd_8|gi|50297299|gb|CO508262.1|CO508262|nottrimmed	42.55	47	27	0	96	236	163	303	5e-07	47.8
mt_8|CL2Contig1	hd_8|gi|50297013|gb|CO507976.1|CO507976|trimmed	48.28	29	15	0	78	164	95	181	3e-06	35
mt_8|CL2Contig1	hd_8|gi|50297013|gb|CO507976.1|CO507976|trimmed	45.83	24	13	0	288	359	512	583	3e-06	29.9
mt_8|CL2Contig1	hd_8|CL103Contig2	43.75	32	18	0	141	236	518	613	9e-06	43.7
mt_8|CL2Contig2	hd_8|CL135Contig1	45.16	62	34	0	55	240	139	324	2e-31	71.2
mt_8|CL2Contig2	hd_8|CL135Contig1	46.15	39	21	0	460	576	532	648	2e-31	51
mt_8|CL2Contig2	hd_8|CL135Contig1	53.12	32	15	0	247	342	328	423	2e-31	45.1
mt_8|CL2Contig2	hd_8|CL136Contig1	37.66	77	48	0	175	405	165	395	3e-25	74.4
mt_8|CL2Contig2	hd_8|CL136Contig1	48.78	41	21	0	457	579	444	566	3e-25	53.8
mt_8|CL2Contig2	hd_8|CL136Contig1	42.42	66	38	0	371	174	361	164	3e-07	42.8
mt_8|CL2Contig2	hd_8|CL136Contig1	38.46	39	24	0	572	456	559	443	3e-07	24.4
mt_8|CL2Contig2	hd_8|CL564Contig1	48.89	45	23	0	454	588	510	644	5e-22	56.1
mt_8|CL2Contig2	hd_8|CL564Contig1	52.94	34	16	0	139	240	207	308	5e-22	52.8
mt_8|CL2Contig2	hd_8|CL564Contig1	39.29	28	17	0	301	384	369	452	5e-22	25.8
mt_8|CL2Contig2	hd_8|gi|50297013|gb|CO507976.1|CO507976|trimmed	47.62	42	22	0	451	576	458	583	1e-21	50.1
mt_8|CL2Contig2	hd_8|gi|50297013|gb|CO507976.1|CO507976|trimmed	50	30	15	0	247	336	263	352	1e-21	48.3
mt_8|CL2Contig2	hd_8|gi|50297013|gb|CO507976.1|CO507976|trimmed	48.28	29	15	0	82	168	95	181	1e-21	35
mt_8|CL2Contig2	hd_8|gi|50852598|gb|CO741510.1|CO741510|nottrimmed	46.81	47	25	0	100	240	181	321	2e-14	50.6
mt_8|CL2Contig2	hd_8|gi|50852598|gb|CO741510.1|CO741510|nottrimmed	51.61	31	15	0	247	339	325	417	2e-14	41.4
mt_8|CL2Contig2	hd_8|CL103Contig2	43.75	32	18	0	145	240	518	613	3e-12	43.7
mt_8|CL2Contig2	hd_8|CL103Contig2	43.24	37	21	0	250	360	620	730	3e-12	40.5
mt_8|CL2Contig2	hd_8|CL103Contig1	44.68	47	26	0	100	240	454	594	1e-10	60.2
mt_8|CL2Contig2	hd_8|gi|50297299|gb|CO508262.1|CO508262|nottrimmed	42.55	47	27	0	100	240	163	303	7e-07	47.8
mt_8|CL2Contig2	hd_8|CL53Contig1	33.85	65	43	0	175	369	282	476	1e-06	47.3
mt_8|CL2Contig2	hd_8|gi|37212506|gb|CF075882.1|CF075882|nottrimmed	32.31	65	44	0	175	369	235	429	2e-06	46.4
mt_8|CL2Contig2	hd_8|CL331Contig1	28.57	70	50	0	175	384	317	526	3e-06	45.5
mt_8|CL6Contig1	hd_8|CL21Contig1	52.34	107	51	0	203	523	367	687	3e-32	131
mt_8|CL6Contig1	hd_8|CL21Contig1	37.65	85	53	0	489	235	653	399	9e-09	53.3
mt_8|CL10Contig1	hd_8|CL86Contig1	51.69	89	43	0	286	552	169	435	1e-23	103
mt_8|CL10Contig1	hd_8|CL86Contig1	38.53	109	67	0	539	213	422	96	5e-09	55.1
mt_8|CL12Contig1	hd_8|CL101Contig1	86.52	89	12	0	178	444	163	429	2e-51	195
mt_8|CL12Contig1	hd_8|CL101Contig1	60.44	91	36	0	443	171	428	156	4e-28	117
mt_8|CL12Contig1	hd_8|CL101Contig1	47.54	61	32	0	385	203	370	188	4e-08	51.5
mt_8|CL14Contig1	hd_8|CL146Contig1	65	100	35	0	72	371	48	347	1e-39	155
mt_8|CL14Contig1	hd_8|CL146Contig1	54.88	82	37	0	361	116	337	92	1e-21	95.9
mt_8|CL14Contig1	hd_8|CL146Contig1	38.57	70	43	0	121	330	97	306	7e-08	50.1
mt_8|CL14Contig1	hd_8|CL146Contig1	35.37	82	53	0	353	108	329	84	1e-07	49.2
mt_8|CL14Contig1	hd_8|gi|50851833|gb|CO741126.1|CO741126|nottrimmed	57.58	33	14	0	72	170	51	149	3e-09	43.7
mt_8|CL14Contig1	hd_8|gi|50851833|gb|CO741126.1|CO741126|nottrimmed	66.67	15	5	0	174	218	233	277	3e-09	28.1
mt_8|CL16Contig1	hd_8|gi|50297715|gb|CO508678.1|CO508678|nottrimmed	51.02	49	24	0	136	282	456	602	1e-11	63.4
mt_8|CL16Contig1	hd_8|gi|50297715|gb|CO508678.1|CO508678|nottrimmed	47.73	44	23	0	151	282	132	263	6e-10	57.4
mt_8|CL16Contig1	hd_8|gi|50297715|gb|CO508678.1|CO508678|nottrimmed	56.76	37	16	0	151	261	312	422	9e-10	57
mt_8|CL16Contig1	hd_8|CL611Contig1	42.31	52	30	0	127	282	402	557	5e-11	61.1
mt_8|CL16Contig1	hd_8|CL611Contig1	60.61	33	13	0	145	243	285	383	1e-09	56.5
mt_8|CL16Contig1	hd_8|CL611Contig1	35.44	79	51	0	7	243	18	254	2e-09	56.1
mt_8|CL16Contig1	hd_8|gi|40006265|gb|CK326655.1|CK326655|nottrimmed	47.73	44	23	0	151	282	135	266	6e-10	57.4
mt_8|CL16Contig1	hd_8|gi|40006265|gb|CK326655.1|CK326655|nottrimmed	56.76	37	16	0	151	261	315	425	9e-10	57
mt_8|CL23Contig1	hd_8|CL358Contig1	90.65	107	10	0	163	483	216	536	2e-63	234
mt_8|CL23Contig1	hd_8|CL358Contig1	71.43	105	30	0	482	168	535	221	3e-41	161
mt_8|CL23Contig1	hd_8|CL358Contig1	39.64	111	67	0	504	172	557	225	2e-24	105
mt_8|CL23Contig1	hd_8|CL358Contig1	43.01	93	53	0	167	445	220	498	2e-12	65.2
mt_8|CL23Contig2	hd_8|CL358Contig1	90.65	107	10	0	225	545	216	536	3e-63	234
mt_8|CL23Contig2	hd_8|CL358Contig1	71.43	105	30	0	544	230	535	221	3e-41	161
mt_8|CL23Contig2	hd_8|CL358Contig1	39.64	111	67	0	566	234	557	225	2e-24	105
mt_8|CL23Contig2	hd_8|CL358Contig1	43.01	93	53	0	229	507	220	498	3e-12	65.2
mt_8|CL32Contig1	hd_8|CL400Contig1	53.85	39	18	0	178	294	424	540	2e-09	56.5
mt_8|CL34Contig1	hd_8|CL552Contig1	100	105	0	0	692	1006	2	316	9e-69	254
mt_8|CL34Contig1	hd_8|CL552Contig1	86.79	106	14	0	1008	691	318	1	1e-56	214
mt_8|CL34Contig1	hd_8|CL552Contig1	56.73	104	45	0	1006	695	316	5	2e-31	130
mt_8|CL34Contig1	hd_8|CL552Contig1	52.88	104	49	0	697	1008	7	318	5e-31	128
mt_8|CL34Contig1	hd_8|CL552Contig1	53.85	104	48	0	696	1007	6	317	5e-23	102
mt_8|CL34Contig1	hd_8|CL552Contig1	53.4	103	48	0	1004	696	314	6	1e-22	101
mt_8|CL34Contig1	hd_8|CL34Contig1	100	65	0	0	275	469	538	732	3e-66	152
mt_8|CL34Contig1	hd_8|CL34Contig1	100	34	0	0	172	273	436	537	3e-66	114
mt_8|CL34Contig1	hd_8|CL34Contig1	100	22	0	0	106	171	142	207	3e-66	114
mt_8|CL34Contig1	hd_8|CL34Contig1	78.46	65	14	0	468	274	731	537	4e-45	114
mt_8|CL34Contig1	hd_8|CL34Contig1	79.41	34	7	0	272	171	536	435	4e-45	84.5
mt_8|CL34Contig1	hd_8|CL34Contig1	83.33	24	4	0	176	105	212	141	4e-45	84.5
mt_8|CL34Contig1	hd_8|CL34Contig1	50	68	34	0	478	275	741	538	1e-17	84.5
mt_8|CL34Contig1	hd_8|CL34Contig1	50.77	65	32	0	265	459	528	722	7e-16	71.2
mt_8|CL34Contig1	hd_8|CL34Contig1	53.85	26	12	0	99	176	135	212	7e-16	71.2
mt_8|CL34Contig1	hd_8|CL34Contig1	46.97	66	35	0	461	264	724	527	1e-13	71.2
mt_8|CL34Contig1	hd_8|CL34Contig1	53.23	62	29	0	285	470	548	733	1e-10	61.1
mt_8|CL34Contig1	hd_8|gi|37212533|gb|CF075895.1|CF075895|nottrimmed	100	22	0	0	106	171	159	224	3e-18	54.2
mt_8|CL34Contig1	hd_8|gi|37212533|gb|CF075895.1|CF075895|nottrimmed	82.14	28	5	0	172	255	453	536	3e-18	54.2
mt_8|CL34Contig1	hd_8|gi|37212533|gb|CF075895.1|CF075895|nottrimmed	83.33	24	4	0	176	105	229	158	2e-10	47.3
mt_8|CL34Contig1	hd_8|gi|37212533|gb|CF075895.1|CF075895|nottrimmed	60.71	28	11	0	254	171	535	452	2e-10	34.5
mt_8|CL40Contig1	hd_8|CL595Contig1	32.18	87	59	0	169	429	131	391	1e-11	64.3
mt_8|CL42Contig1	hd_8|gi|39967492|gb|CK325793.1|CK325793|nottrimmed	50	58	29	0	157	330	40	213	6e-11	61.1
mt_8|CL47Contig1	hd_8|CL60Contig1	85.94	192	27	0	97	672	127	702	9e-110	389
mt_8|CL47Contig1	hd_8|CL60Contig1	70.31	192	57	0	671	96	701	126	3e-81	294
mt_8|CL47Contig1	hd_8|CL60Contig1	41.8	189	110	0	663	97	693	127	5e-46	177
mt_8|CL47Contig1	hd_8|CL60Contig1	39	200	122	0	65	664	95	694	7e-31	127
mt_8|CL47Contig1	hd_8|CL60Contig1	40.21	97	58	0	381	671	411	701	2e-28	74.8
mt_8|CL47Contig1	hd_8|CL60Contig1	40.74	81	48	0	54	296	84	326	2e-28	64.3
mt_8|CL47Contig1	hd_8|gi|37209561|gb|CD449155.1|CD449155|nottrimmed	73.68	133	35	0	103	501	11	409	3e-87	232
mt_8|CL47Contig1	hd_8|gi|37209561|gb|CD449155.1|CD449155|nottrimmed	57.53	73	31	0	517	735	419	637	3e-87	164
mt_8|CL47Contig1	hd_8|gi|37209561|gb|CD449155.1|CD449155|nottrimmed	60.31	131	52	0	500	108	408	16	1e-59	164
mt_8|CL47Contig1	hd_8|gi|37209561|gb|CD449155.1|CD449155|nottrimmed	49.32	73	37	0	734	516	636	418	1e-59	115
mt_8|CL47Contig1	hd_8|gi|37209561|gb|CD449155.1|CD449155|nottrimmed	43.07	137	78	0	516	106	424	14	7e-42	115
mt_8|CL47Contig1	hd_8|gi|37209561|gb|CD449155.1|CD449155|nottrimmed	46.67	60	32	0	729	550	631	452	7e-42	110
mt_8|CL47Contig1	hd_8|gi|37209561|gb|CD449155.1|CD449155|nottrimmed	45.45	121	66	0	149	511	57	419	1e-32	110
mt_8|CL47Contig1	hd_8|gi|37209561|gb|CD449155.1|CD449155|nottrimmed	48.39	31	16	0	635	727	537	629	1e-32	36.8
mt_8|CL47Contig1	hd_8|gi|37209561|gb|CD449155.1|CD449155|nottrimmed	75	12	3	0	558	593	460	495	1e-32	24
mt_8|CL51Contig1	hd_8|CL23Contig1	53.06	147	69	0	42	482	472	912	4e-44	170
mt_8|CL51Contig1	hd_8|CL23Contig1	62.5	56	21	0	484	317	914	747	8e-27	76.7
mt_8|CL51Contig1	hd_8|CL23Contig1	48.65	74	38	0	232	11	662	441	8e-27	56.1
mt_8|CL51Contig1	hd_8|CL23Contig1	37.5	56	35	0	482	315	912	745	3e-08	37.3
mt_8|CL51Contig1	hd_8|CL23Contig1	54.55	33	15	0	203	105	633	535	3e-08	32.2
mt_8|CL51Contig1	hd_8|gi|37212745|gb|CF076006.1|CF076006|nottrimmed	62.07	58	22	0	42	215	310	483	1e-18	85.8
mt_8|CL51Contig1	hd_8|gi|37212745|gb|CF076006.1|CF076006|nottrimmed	48.65	74	38	0	232	11	500	279	1e-09	56.1
mt_8|CL51Contig1	hd_8|gi|37213005|gb|CF544341.1|CF544341|nottrimmed	58.18	55	23	0	87	251	14	178	1e-15	69.8
mt_8|CL51Contig1	hd_8|gi|37213005|gb|CF544341.1|CF544341|nottrimmed	90	10	1	0	327	356	254	283	1e-15	48.3
mt_8|CL51Contig1	hd_8|gi|37213005|gb|CF544341.1|CF544341|nottrimmed	58.14	43	18	0	232	104	159	31	3e-07	48.3
mt_8|CL53Contig1	hd_8|gi|39999817|gb|CK326226.1|CK326226|nottrimmed	56.36	165	72	0	168	662	196	690	9e-68	238
mt_8|CL53Contig1	hd_8|gi|39999817|gb|CK326226.1|CK326226|nottrimmed	61.9	21	8	0	72	134	97	159	9e-68	132
mt_8|CL53Contig1	hd_8|gi|39999817|gb|CK326226.1|CK326226|nottrimmed	50.36	137	68	0	628	218	656	246	7e-32	132
mt_8|CL53Contig1	hd_8|gi|39999817|gb|CK326226.1|CK326226|nottrimmed	31.65	139	95	0	638	222	666	250	2e-14	73.9
mt_8|CL59Contig1	hd_8|CL192Contig1	85.06	154	23	0	174	635	168	629	4e-93	313
mt_8|CL59Contig1	hd_8|CL192Contig1	65.52	29	10	0	86	172	81	167	4e-93	232
mt_8|CL59Contig1	hd_8|CL192Contig1	74.17	151	39	0	622	170	616	164	4e-67	232
mt_8|CL59Contig1	hd_8|CL192Contig1	58.62	29	12	0	171	85	166	80	4e-67	140
mt_8|CL59Contig1	hd_8|CL192Contig1	38.31	154	95	0	638	177	632	171	1e-34	140
mt_8|CL59Contig1	hd_8|CL192Contig1	42.86	98	56	0	178	471	172	465	1e-15	77.6
mt_8|CL63Contig1	hd_8|CL436Contig1	64.71	51	18	0	298	450	234	386	6e-59	95
mt_8|CL63Contig1	hd_8|CL436Contig1	66.67	54	18	0	466	627	405	566	6e-59	88.6
mt_8|CL63Contig1	hd_8|CL436Contig1	50	34	17	0	607	708	549	650	6e-59	70.3
mt_8|CL63Contig1	hd_8|CL436Contig1	48.84	43	22	0	163	291	102	230	6e-59	70.3
mt_8|CL63Contig1	hd_8|CL436Contig1	64.81	54	19	0	626	465	565	404	3e-29	70.3
mt_8|CL63Contig1	hd_8|CL436Contig1	59.18	49	20	0	446	300	382	236	3e-29	62.9
mt_8|CL63Contig1	hd_8|CL436Contig1	50	26	13	0	707	630	649	572	3e-29	26.7
mt_8|CL63Contig1	hd_8|CL242Contig1	78.43	51	11	0	298	450	321	473	1e-57	110
mt_8|CL63Contig1	hd_8|CL242Contig1	68.52	54	17	0	466	627	492	653	1e-57	92.3
mt_8|CL63Contig1	hd_8|CL242Contig1	46.67	45	24	0	157	291	183	317	1e-57	62.9
mt_8|CL63Contig1	hd_8|CL242Contig1	63.46	52	19	0	620	465	646	491	3e-24	62.9
mt_8|CL63Contig1	hd_8|CL242Contig1	68.18	44	14	0	443	312	466	335	3e-24	62.5
mt_8|CL63Contig1	hd_8|gi|50853533|gb|CO741975.1|CO741975|nottrimmed	72.34	94	26	0	181	462	173	454	2e-44	173
mt_8|CL63Contig1	hd_8|gi|50853533|gb|CO741975.1|CO741975|nottrimmed	58.51	94	39	0	461	180	453	172	2e-25	109
mt_8|CL63Contig1	hd_8|gi|50853533|gb|CO741975.1|CO741975|nottrimmed	42.68	82	47	0	195	440	187	432	3e-12	66.1
mt_8|CL63Contig1	hd_8|gi|50853533|gb|CO741975.1|CO741975|nottrimmed	36.67	90	57	0	462	193	454	185	1e-11	63.8
mt_8|CL63Contig1	hd_8|gi|50853533|gb|CO741975.1|CO741975|nottrimmed	38.64	88	54	0	460	197	452	189	8e-09	54.7
mt_8|CL63Contig1	hd_8|CL393Contig1	41.88	117	68	0	334	684	213	563	2e-43	127
mt_8|CL63Contig1	hd_8|CL393Contig1	46.81	47	25	0	196	336	69	209	2e-43	64.8
mt_8|CL63Contig1	hd_8|CL393Contig1	40	110	66	0	656	327	535	206	7e-15	64.8
mt_8|CL63Contig1	hd_8|CL393Contig1	45.95	37	20	0	305	195	178	68	7e-15	29
mt_8|CL63Contig1	hd_8|gi|37212506|gb|CF075882.1|CF075882|nottrimmed	46.07	89	48	0	343	609	241	507	4e-38	114
mt_8|CL63Contig1	hd_8|gi|37212506|gb|CF075882.1|CF075882|nottrimmed	37.1	62	39	0	151	336	46	231	4e-38	57.9
mt_8|CL63Contig1	hd_8|CL331Contig1	49.07	108	55	0	340	663	320	643	7e-35	141
mt_8|CL63Contig1	hd_8|CL331Contig1	42.86	105	60	0	656	342	636	322	3e-17	74.8
mt_8|CL63Contig1	hd_8|CL331Contig1	45.95	37	20	0	305	195	282	172	3e-17	26.7
mt_8|CL63Contig1	hd_8|CL53Contig1	43.48	115	65	0	340	684	285	629	1e-33	137
mt_8|CL63Contig1	hd_8|CL53Contig1	44.34	106	59	0	656	339	601	284	6e-15	66.1
mt_8|CL63Contig1	hd_8|CL53Contig1	40	45	27	0	329	195	271	137	6e-15	27.6
mt_8|CL63Contig1	hd_8|gi|39967508|gb|CK325807.1|CK325807|nottrimmed	52.78	72	34	0	553	768	85	300	8e-30	103
mt_8|CL63Contig1	hd_8|gi|39967508|gb|CK325807.1|CK325807|nottrimmed	50	30	15	0	472	561	1	90	8e-30	56.5
mt_8|CL63Contig1	hd_8|gi|39967508|gb|CK325807.1|CK325807|nottrimmed	44.12	68	38	0	758	555	290	87	7e-13	56.5
mt_8|CL63Contig1	hd_8|gi|39967508|gb|CK325807.1|CK325807|nottrimmed	60.87	23	9	0	551	483	80	12	7e-13	30.4
mt_8|CL63Contig1	hd_8|gi|37213944|gb|CF544138.1|CF544138|nottrimmed	40.21	97	58	0	256	546	230	520	8e-20	91.3
mt_8|CL63Contig1	hd_8|gi|39999951|gb|CK326360.1|CK326360|nottrimmed	43.06	72	41	0	217	432	144	359	1e-12	67.5
mt_8|CL63Contig1	hd_8|gi|39999951|gb|CK326360.1|CK326360|nottrimmed	41.82	55	32	0	403	567	333	497	3e-10	59.7
mt_8|CL63Contig1	hd_8|gi|50297299|gb|CO508262.1|CO508262|nottrimmed	51.02	49	24	0	256	402	157	303	5e-11	62
mt_8|CL63Contig1	hd_8|gi|50852598|gb|CO741510.1|CO741510|nottrimmed	42	50	29	0	253	402	172	321	1e-10	60.6
mt_8|CL63Contig1	hd_8|CL135Contig1	41.67	48	28	0	259	402	181	324	6e-10	58.3
mt_8|CL63Contig1	hd_8|CL135Contig1	33.33	36	24	0	670	777	428	535	6e-10	21.7
mt_8|CL63Contig1	hd_8|gi|50297717|gb|CO508680.1|CO508680|nottrimmed	44.9	49	27	0	256	402	281	427	2e-09	57
mt_8|CL63Contig1	hd_8|CL103Contig1	51.16	43	21	0	256	384	448	576	2e-09	57
mt_8|CL63Contig1	hd_8|CL322Contig1	41.3	46	27	0	247	384	125	262	1e-06	47.8
mt_8|CL64Contig1	hd_8|CL44Contig1	82.46	171	30	0	84	596	114	626	5e-98	350
mt_8|CL64Contig1	hd_8|CL44Contig1	65.85	164	56	0	577	86	607	116	5e-67	247
mt_8|CL64Contig1	hd_8|CL44Contig1	49.7	167	84	0	590	90	620	120	9e-46	176
mt_8|CL64Contig1	hd_8|CL44Contig1	43.21	162	92	0	71	556	101	586	9e-37	146
mt_8|CL64Contig1	hd_8|CL44Contig1	46.2	158	85	0	85	558	115	588	2e-30	125
mt_8|CL64Contig1	hd_8|CL44Contig1	44.3	158	88	0	564	91	594	121	3e-30	125
mt_8|CL64Contig1	hd_8|gi|37213259|gb|CF544472.1|CF544472|nottrimmed	70.13	154	46	0	87	548	55	516	2e-76	278
mt_8|CL64Contig1	hd_8|gi|37213259|gb|CF544472.1|CF544472|nottrimmed	56.21	153	67	0	547	89	515	57	1e-46	179
mt_8|CL64Contig1	hd_8|gi|37213259|gb|CF544472.1|CF544472|nottrimmed	37.01	154	97	0	548	87	516	55	2e-25	108
mt_8|CL67Contig1	hd_8|gi|50297297|gb|CO508260.1|CO508260|nottrimmed	85.71	91	13	0	386	114	102	374	2e-48	184
mt_8|CL67Contig1	hd_8|gi|50297297|gb|CO508260.1|CO508260|nottrimmed	72.62	84	23	0	118	369	370	119	4e-32	130
mt_8|CL67Contig1	hd_8|gi|50297297|gb|CO508260.1|CO508260|nottrimmed	35.29	85	55	0	117	371	371	117	2e-14	72.1
mt_8|CL67Contig1	hd_8|gi|50297297|gb|CO508260.1|CO508260|nottrimmed	37.35	83	52	0	351	103	137	385	4e-09	54.2
mt_8|CL67Contig1	hd_8|CL260Contig1	85.71	91	13	0	386	114	142	414	2e-48	184
mt_8|CL67Contig1	hd_8|CL260Contig1	75.61	82	20	0	124	369	404	159	1e-32	132
mt_8|CL67Contig1	hd_8|CL549Contig1	85.71	91	13	0	386	114	131	403	2e-48	184
mt_8|CL67Contig1	hd_8|CL549Contig1	75	84	21	0	118	369	399	148	6e-34	136
mt_8|CL67Contig1	hd_8|CL549Contig1	31.76	85	58	0	117	371	400	146	4e-13	67.5
mt_8|CL67Contig1	hd_8|gi|50272040|gb|CO501854.1|CO501854|nottrimmed	85.71	91	13	0	386	114	94	366	4e-48	183
mt_8|CL67Contig1	hd_8|gi|50272040|gb|CO501854.1|CO501854|nottrimmed	75	84	21	0	118	369	362	111	5e-33	133
mt_8|CL69Contig1	hd_8|CL539Contig1	65	40	14	0	138	257	126	245	7e-14	70.7
mt_8|CL69Contig1	hd_8|CL539Contig1	57.5	40	17	0	259	140	247	128	2e-06	46
mt_8|CL69Contig1	hd_8|CL123Contig1	59.57	47	19	0	141	281	113	253	5e-13	68
mt_8|CL69Contig1	hd_8|CL123Contig1	53.19	47	22	0	280	140	252	112	4e-06	45.1
mt_8|CL73Contig1	hd_8|CL203Contig1	74.36	117	30	0	115	465	145	495	2e-54	205
mt_8|CL73Contig1	hd_8|CL203Contig1	64.1	117	42	0	464	114	494	144	6e-33	134
mt_8|CL76Contig1	hd_8|CL242Contig1	40.23	87	52	0	348	608	411	671	5e-35	83.1
mt_8|CL76Contig1	hd_8|CL242Contig1	48.08	52	27	0	207	362	267	422	5e-35	72.1
mt_8|CL76Contig1	hd_8|CL242Contig1	40.74	27	16	0	126	206	183	263	5e-35	47.3
mt_8|CL76Contig1	hd_8|CL242Contig1	43.1	58	33	0	361	188	421	248	1e-11	47.3
mt_8|CL76Contig1	hd_8|CL242Contig1	36.84	76	48	0	574	347	637	410	1e-11	35
mt_8|CL76Contig1	hd_8|CL436Contig1	37.93	87	54	0	348	608	324	584	2e-31	75.3
mt_8|CL76Contig1	hd_8|CL436Contig1	53.85	52	24	0	207	362	180	335	2e-31	73.9
mt_8|CL76Contig1	hd_8|CL436Contig1	49.12	57	29	0	361	191	334	164	3e-12	53.3
mt_8|CL76Contig1	hd_8|CL436Contig1	41.86	43	25	0	562	434	538	410	3e-12	31.3
mt_8|CL76Contig1	hd_8|CL564Contig1	35.29	102	66	0	228	533	171	476	7e-18	84.5
mt_8|CL76Contig1	hd_8|CL53Contig1	57.14	42	18	0	426	551	408	533	2e-14	61.1
mt_8|CL76Contig1	hd_8|CL53Contig1	39.13	23	14	0	294	362	276	344	2e-14	30.4
mt_8|CL76Contig1	hd_8|CL331Contig1	54.76	42	19	0	426	551	443	568	3e-14	57.4
mt_8|CL76Contig1	hd_8|CL331Contig1	52.17	23	11	0	294	362	311	379	3e-14	33.6
mt_8|CL76Contig1	hd_8|gi|37212506|gb|CF075882.1|CF075882|nottrimmed	54.76	42	19	0	426	551	361	486	2e-12	58.3
mt_8|CL76Contig1	hd_8|gi|37212506|gb|CF075882.1|CF075882|nottrimmed	39.13	23	14	0	294	362	229	297	2e-12	26.7
mt_8|CL80Contig1	hd_8|CL130Contig1	70.39	179	53	0	119	655	112	648	2e-84	305
mt_8|CL80Contig1	hd_8|CL130Contig1	60	175	70	0	642	118	635	111	2e-52	199
mt_8|CL80Contig1	hd_8|CL130Contig1	32.95	176	118	0	643	116	636	109	1e-22	100
mt_8|CL80Contig1	hd_8|CL130Contig1	34.44	90	59	0	358	627	351	620	1e-12	49.2
mt_8|CL80Contig1	hd_8|CL130Contig1	32.76	58	39	0	129	302	122	295	1e-12	41.8
mt_8|CL80Contig1	hd_8|CL130Contig1	31.58	95	65	0	360	644	353	637	6e-10	41.8
mt_8|CL80Contig1	hd_8|CL130Contig1	41.67	48	28	0	118	261	111	254	6e-10	34.5
mt_8|CL84Contig1	hd_8|CL400Contig1	45.83	48	26	0	410	553	463	606	6e-10	57.9
mt_8|CL84Contig1	hd_8|CL400Contig1	44.44	36	20	0	176	283	448	555	1e-07	50.1
mt_8|CL84Contig1	hd_8|gi|50297715|gb|CO508678.1|CO508678|nottrimmed	60	20	8	0	419	478	477	536	3e-08	35.4
mt_8|CL84Contig1	hd_8|gi|50297715|gb|CO508678.1|CO508678|nottrimmed	42.42	33	19	0	200	298	318	416	3e-08	35
mt_8|CL86Contig1	hd_8|gi|39967790|gb|CK326041.1|CK326041|nottrimmed	58.97	78	32	0	283	516	365	598	5e-27	115
mt_8|CL86Contig1	hd_8|gi|39967790|gb|CK326041.1|CK326041|nottrimmed	55.38	65	29	0	515	321	597	403	2e-13	65.2
mt_8|CL86Contig1	hd_8|gi|39967790|gb|CK326041.1|CK326041|nottrimmed	48	25	13	0	278	204	354	280	2e-13	56.1
mt_8|CL86Contig1	hd_8|gi|39967790|gb|CK326041.1|CK326041|nottrimmed	52.5	40	19	0	205	324	281	400	2e-11	56.1
mt_8|CL86Contig1	hd_8|gi|39967790|gb|CK326041.1|CK326041|nottrimmed	38.46	39	24	0	398	514	480	596	2e-11	25.8
mt_8|CL88Contig1	hd_8|gi|39967689|gb|CK325956.1|CK325956|nottrimmed	44	75	42	0	298	522	2	226	1e-20	88.1
mt_8|CL88Contig1	hd_8|gi|39967689|gb|CK325956.1|CK325956|nottrimmed	66.67	12	4	0	562	597	275	310	1e-20	24.4
mt_8|CL88Contig1	hd_8|gi|39967715|gb|CK325978.1|CK325978|nottrimmed	50	62	31	0	313	498	17	202	3e-16	73.5
mt_8|CL88Contig1	hd_8|gi|39967715|gb|CK325978.1|CK325978|nottrimmed	66.67	12	4	0	562	597	276	311	3e-16	24.4
mt_8|CL89Contig1	hd_8|CL151Contig1	67.86	196	63	0	193	780	164	751	9e-92	330
mt_8|CL89Contig1	hd_8|CL151Contig1	54.59	196	89	0	779	192	750	163	4e-49	188
mt_8|CL100Contig1	hd_8|gi|50297736|gb|CO508699.1|CO508699|nottrimmed	53.61	97	45	0	219	509	148	438	7e-56	131
mt_8|CL100Contig1	hd_8|gi|50297736|gb|CO508699.1|CO508699|nottrimmed	30.77	65	45	0	540	734	472	666	7e-56	72.5
mt_8|CL100Contig1	hd_8|gi|50297736|gb|CO508699.1|CO508699|nottrimmed	55.88	34	15	0	132	233	67	168	7e-56	72.5
mt_8|CL100Contig1	hd_8|gi|50297736|gb|CO508699.1|CO508699|nottrimmed	50	70	35	0	451	242	380	171	2e-15	72.5
mt_8|CL100Contig1	hd_8|gi|50297736|gb|CO508699.1|CO508699|nottrimmed	50	24	12	0	217	146	152	81	2e-15	22.6
mt_8|CL100Contig1	hd_8|gi|50852144|gb|CO741283.1|CO741283|nottrimmed	53.61	97	45	0	219	509	148	438	3e-42	131
mt_8|CL100Contig1	hd_8|gi|50852144|gb|CO741283.1|CO741283|nottrimmed	55.88	34	15	0	132	233	67	168	3e-42	72.5
mt_8|CL100Contig1	hd_8|gi|50852144|gb|CO741283.1|CO741283|nottrimmed	50	70	35	0	451	242	380	171	2e-15	72.5
mt_8|CL100Contig1	hd_8|gi|50852144|gb|CO741283.1|CO741283|nottrimmed	50	24	12	0	217	146	152	81	2e-15	22.6
mt_8|CL100Contig1	hd_8|gi|37210760|gb|CD449768.1|CD449768|nottrimmed	52.58	97	46	0	219	509	155	445	5e-40	128
mt_8|CL100Contig1	hd_8|gi|37210760|gb|CD449768.1|CD449768|nottrimmed	50	34	17	0	132	233	74	175	5e-40	68.9
mt_8|CL100Contig1	hd_8|gi|37210760|gb|CD449768.1|CD449768|nottrimmed	48.57	70	36	0	451	242	387	178	4e-14	68.9
mt_8|CL100Contig1	hd_8|gi|37210760|gb|CD449768.1|CD449768|nottrimmed	52.63	19	9	0	217	161	159	103	4e-14	50.1
mt_8|CL100Contig1	hd_8|gi|37210760|gb|CD449768.1|CD449768|nottrimmed	34.07	91	60	0	485	213	421	149	2e-07	50.1
mt_8|CL100Contig1	hd_8|gi|39967831|gb|CK326076.1|CK326076|nottrimmed	36.84	76	48	0	540	767	227	454	2e-28	85.4
mt_8|CL100Contig1	hd_8|gi|39967831|gb|CK326076.1|CK326076|nottrimmed	48.78	41	21	0	387	509	71	193	2e-28	53.8
mt_8|CL100Contig1	hd_8|gi|39967725|gb|CK325986.1|CK325986|nottrimmed	39.62	53	32	0	609	767	264	422	2e-11	63.4
mt_8|CL103Contig1	hd_8|CL313Contig1	83.18	107	18	0	170	490	118	438	2e-62	232
mt_8|CL103Contig1	hd_8|CL313Contig1	67.59	108	35	0	492	169	440	117	4e-40	157
mt_8|CL103Contig1	hd_8|CL313Contig1	33.33	96	64	0	169	456	117	404	2e-08	52.4
mt_8|CL103Contig1	hd_8|gi|50297556|gb|CO508519.1|CO508519|nottrimmed	77.92	77	17	0	170	400	108	338	3e-41	161
mt_8|CL103Contig1	hd_8|gi|50297556|gb|CO508519.1|CO508519|nottrimmed	66.67	78	26	0	402	169	340	107	4e-26	111
mt_8|CL107Contig1	hd_8|CL74Contig1	93.98	133	8	0	146	544	133	531	2e-83	301
mt_8|CL107Contig1	hd_8|CL74Contig1	71.97	132	37	0	540	145	527	132	3e-57	214
mt_8|CL107Contig1	hd_8|CL74Contig1	41.98	131	76	0	541	149	528	136	1e-35	142
mt_8|CL107Contig1	hd_8|CL74Contig1	38.97	136	83	0	139	546	126	533	3e-23	101
mt_8|CL107Contig1	hd_8|CL74Contig1	44.16	77	43	0	368	138	355	125	6e-15	57.9
mt_8|CL107Contig1	hd_8|CL74Contig1	39.13	46	28	0	542	405	529	392	6e-15	51.9
mt_8|CL107Contig1	hd_8|CL74Contig1	41.35	104	61	0	138	449	125	436	3e-08	51.9
mt_8|CL111Contig1	hd_8|CL73Contig1	90.54	148	14	0	129	572	127	570	1e-90	325
mt_8|CL111Contig1	hd_8|CL73Contig1	76.03	146	35	0	565	128	563	126	8e-71	259
mt_8|CL111Contig1	hd_8|CL73Contig1	42.18	147	85	0	569	129	567	127	3e-32	131
mt_8|CL111Contig1	hd_8|CL73Contig1	38.1	126	78	0	128	505	126	503	7e-20	84.5
mt_8|CL111Contig1	hd_8|CL73Contig1	44.9	98	54	0	274	567	272	565	7e-20	73
mt_8|CL111Contig1	hd_8|CL73Contig1	43.9	41	23	0	127	249	125	247	7e-20	73
mt_8|CL111Contig1	hd_8|CL73Contig1	76.92	13	3	0	530	568	528	566	7e-20	73
mt_8|CL111Contig1	hd_8|CL73Contig1	38.21	123	76	0	495	127	493	125	1e-15	73
mt_8|CL111Contig1	hd_8|CL73Contig1	76.92	13	3	0	570	532	568	530	1e-15	22.1
mt_8|CL111Contig1	hd_8|gi|40006428|gb|CK326818.1|CK326818|nottrimmed	37.93	58	36	0	183	356	217	390	5e-06	44.6
mt_8|CL114Contig1	hd_8|CL13Contig1	70.59	34	10	0	4	105	449	550	3e-25	76.7
mt_8|CL114Contig1	hd_8|CL13Contig1	56.67	30	13	0	100	189	551	640	3e-25	50.6
mt_8|CL114Contig1	hd_8|CL13Contig1	64.71	34	12	0	104	3	549	448	2e-10	47.8
mt_8|CL114Contig1	hd_8|CL13Contig1	44.83	29	16	0	185	99	636	550	2e-10	29.5
mt_8|CL114Contig1	hd_8|gi|50297595|gb|CO508558.1|CO508558|nottrimmed	62.86	35	13	0	1	105	385	489	1e-13	69.3
mt_8|CL114Contig1	hd_8|gi|50297595|gb|CO508558.1|CO508558|nottrimmed	60.61	33	13	0	104	6	488	390	8e-06	43.2
mt_8|CL116Contig1	hd_8|gi|37213274|gb|CF544480.1|CF544480|nottrimmed	48	75	39	0	318	542	204	428	2e-36	90
mt_8|CL116Contig1	hd_8|gi|37213274|gb|CF544480.1|CF544480|nottrimmed	62.5	48	18	0	576	719	468	611	2e-36	76.2
mt_8|CL116Contig1	hd_8|gi|37213274|gb|CF544480.1|CF544480|nottrimmed	53.33	45	21	0	709	575	601	467	5e-11	48.7
mt_8|CL116Contig1	hd_8|gi|37213274|gb|CF544480.1|CF544480|nottrimmed	40.43	47	28	0	541	401	427	287	5e-11	31.8
mt_8|CL116Contig1	hd_8|gi|50852056|gb|CO741239.1|CO741239|nottrimmed	69.57	69	21	0	162	368	292	498	6e-30	124
mt_8|CL116Contig1	hd_8|gi|50852056|gb|CO741239.1|CO741239|nottrimmed	56.52	69	30	0	367	161	497	291	2e-16	80.3
mt_8|CL118Contig1	hd_8|gi|37213292|gb|CF544490.1|CF544490|nottrimmed	98.68	76	1	0	191	418	99	326	1e-45	176
mt_8|CL118Contig1	hd_8|gi|37213292|gb|CF544490.1|CF544490|nottrimmed	84.42	77	12	0	420	190	328	98	1e-37	149
mt_8|CL118Contig1	hd_8|gi|37213292|gb|CF544490.1|CF544490|nottrimmed	43.42	76	43	0	418	191	326	99	3e-15	75.3
mt_8|CL118Contig1	hd_8|gi|37213292|gb|CF544490.1|CF544490|nottrimmed	37.5	72	45	0	189	404	97	312	1e-08	53.8
mt_8|CL118Contig1	hd_8|gi|37213292|gb|CF544490.1|CF544490|nottrimmed	38.16	76	47	0	190	417	98	325	1e-07	50.1
mt_8|CL118Contig1	hd_8|CL63Contig1	54.55	88	40	0	158	421	103	366	3e-28	118
mt_8|CL118Contig1	hd_8|CL63Contig1	57.14	77	33	0	191	421	364	594	2e-26	112
mt_8|CL118Contig1	hd_8|CL63Contig1	51.72	58	28	0	191	364	592	765	1e-16	79.9
mt_8|CL118Contig1	hd_8|CL63Contig1	40.96	83	49	0	444	196	389	141	4e-11	61.6
mt_8|CL118Contig1	hd_8|CL63Contig1	39.76	83	50	0	444	196	617	369	2e-10	59.3
mt_8|CL118Contig1	hd_8|CL63Contig1	46.43	56	30	0	363	196	764	597	3e-07	48.7
mt_8|CL118Contig1	hd_8|CL558Contig1	57.69	78	33	0	188	421	73	306	3e-27	115
mt_8|CL118Contig1	hd_8|CL558Contig1	46.05	76	41	0	417	190	302	75	3e-12	65.7
mt_8|CL118Contig1	hd_8|gi|40006560|gb|CK326950.1|CK326950|nottrimmed	55.42	83	37	0	173	421	108	356	5e-27	114
mt_8|CL118Contig1	hd_8|gi|40006560|gb|CK326950.1|CK326950|nottrimmed	57.14	77	33	0	191	421	354	584	2e-26	112
mt_8|CL118Contig1	hd_8|gi|40006560|gb|CK326950.1|CK326950|nottrimmed	40	85	51	0	444	190	607	353	3e-11	62
mt_8|CL118Contig1	hd_8|CL59Contig2	56.41	78	34	0	188	421	186	419	9e-27	113
mt_8|CL118Contig1	hd_8|CL59Contig2	57.14	77	33	0	191	421	417	647	2e-26	112
mt_8|CL118Contig1	hd_8|CL59Contig2	41.18	85	50	0	444	190	442	188	7e-12	64.3
mt_8|CL118Contig1	hd_8|CL59Contig2	48.57	35	18	0	191	295	645	749	9e-07	47.3
mt_8|CL118Contig1	hd_8|CL126Contig1	59.21	76	31	0	191	418	137	364	1e-26	113
mt_8|CL118Contig1	hd_8|CL126Contig1	44.87	78	43	0	417	184	363	130	4e-13	68.4
mt_8|CL118Contig1	hd_8|CL59Contig1	57.89	76	32	0	191	418	76	303	3e-26	111
mt_8|CL118Contig1	hd_8|gi|37213431|gb|CF544563.1|CF544563|nottrimmed	55.84	77	34	0	191	421	163	393	1e-25	110
mt_8|CL118Contig1	hd_8|gi|37213431|gb|CF544563.1|CF544563|nottrimmed	56.36	55	24	0	257	421	1	165	3e-17	82.2
mt_8|CL118Contig1	hd_8|gi|37213431|gb|CF544563.1|CF544563|nottrimmed	53.33	45	21	0	191	325	391	525	9e-12	63.8
mt_8|CL128Contig1	hd_8|gi|50297081|gb|CO508044.1|CO508044|trimmed	42	50	29	0	287	436	431	580	3e-17	51
mt_8|CL128Contig1	hd_8|gi|50297081|gb|CO508044.1|CO508044|trimmed	48.57	35	18	0	134	238	266	370	3e-17	50.6
mt_8|CL128Contig1	hd_8|gi|37210778|gb|CD449777.1|CD449777|nottrimmed	42.86	49	28	0	287	433	417	563	3e-17	51
mt_8|CL128Contig1	hd_8|gi|37210778|gb|CD449777.1|CD449777|nottrimmed	48.57	35	18	0	134	238	252	356	3e-17	50.6
mt_8|CL128Contig1	hd_8|gi|37212116|gb|CF075682.1|CF075682|nottrimmed	40.91	44	26	0	748	879	183	314	4e-10	48.7
mt_8|CL128Contig1	hd_8|gi|37212116|gb|CF075682.1|CF075682|nottrimmed	71.43	14	4	0	694	735	126	167	4e-10	28.6
mt_8|CL132Contig1	hd_8|CL679Contig1	53.85	156	72	0	128	595	145	612	3e-52	199
mt_8|CL132Contig1	hd_8|CL679Contig1	45.58	147	80	0	582	142	599	159	7e-27	114
mt_8|CL134Contig1	hd_8|CL621Contig1	57.14	105	45	0	144	458	161	475	4e-37	149
mt_8|CL134Contig1	hd_8|CL621Contig1	49.48	97	49	0	439	149	456	166	2e-20	93.6
mt_8|CL134Contig1	hd_8|CL621Contig1	33.65	104	69	0	461	150	478	167	5e-13	68.9
mt_8|CL134Contig1	hd_8|CL269Contig1	36.36	55	35	0	288	452	599	763	3e-08	52.8
mt_8|CL134Contig1	hd_8|gi|40006380|gb|CK326770.1|CK326770|nottrimmed	39.29	56	34	0	288	455	384	551	8e-07	48.3
mt_8|CL138Contig1	hd_8|CL73Contig1	75.35	142	35	0	27	452	139	564	2e-71	261
mt_8|CL138Contig1	hd_8|CL73Contig1	59.46	148	60	0	451	8	563	120	1e-51	195
mt_8|CL138Contig1	hd_8|CL73Contig1	42.96	135	77	0	479	75	591	187	4e-28	117
mt_8|CL138Contig1	hd_8|CL73Contig1	44.23	104	58	0	125	436	237	548	2e-19	89
mt_8|CL138Contig1	hd_8|CL73Contig1	52.17	92	44	0	178	453	290	565	3e-17	81.3
mt_8|CL138Contig1	hd_8|CL73Contig1	43.4	106	60	0	453	136	565	248	2e-14	72.1
mt_8|CL142Contig1	hd_8|CL185Contig1	75.76	99	24	0	91	387	136	432	9e-53	199
mt_8|CL142Contig1	hd_8|CL185Contig1	66.28	86	29	0	347	90	392	135	2e-28	118
mt_8|CL142Contig1	hd_8|CL185Contig1	40.74	81	48	0	333	91	378	136	3e-12	64.8
mt_8|CL142Contig1	hd_8|CL185Contig1	36.62	71	45	0	304	92	349	137	4e-06	44.6
mt_8|CL144Contig1	hd_8|CL427Contig1	72.73	154	42	0	81	542	113	574	7e-78	283
mt_8|CL144Contig1	hd_8|CL427Contig1	61.69	154	59	0	541	80	573	112	2e-53	202
mt_8|CL144Contig1	hd_8|CL427Contig1	36.54	156	99	0	542	75	574	107	2e-25	109
mt_8|CL144Contig1	hd_8|CL427Contig1	35.48	155	100	0	76	540	108	572	4e-20	91.8
mt_8|CL144Contig1	hd_8|CL427Contig1	36.88	141	89	0	119	541	151	573	2e-15	76.2
mt_8|CL144Contig1	hd_8|CL427Contig1	39.81	108	65	0	414	91	446	123	2e-11	63.4
mt_8|CL146Contig1	hd_8|CL127Contig1	80.75	187	36	0	126	686	110	670	1e-104	372
mt_8|CL146Contig1	hd_8|CL127Contig1	62.83	191	71	0	691	119	675	103	2e-67	248
mt_8|CL146Contig1	hd_8|CL127Contig1	40.86	186	110	0	683	126	667	110	3e-42	165
mt_8|CL146Contig1	hd_8|CL127Contig1	38.76	178	109	0	660	127	644	111	3e-23	101
mt_8|CL146Contig1	hd_8|CL127Contig1	43.96	91	51	0	388	660	372	644	5e-17	78
mt_8|CL146Contig1	hd_8|CL127Contig1	58.82	17	7	0	127	177	111	161	5e-17	72.1
mt_8|CL146Contig1	hd_8|CL127Contig1	36.73	98	62	0	128	421	112	405	3e-14	72.1
mt_8|CL152Contig1	hd_8|CL114Contig1	69.64	112	34	0	344	679	235	570	7e-50	190
mt_8|CL152Contig1	hd_8|CL114Contig1	61.39	101	39	0	645	343	536	234	8e-31	127
mt_8|CL152Contig1	hd_8|CL114Contig1	34.26	108	71	0	685	362	576	253	7e-13	68
mt_8|CL152Contig1	hd_8|CL114Contig1	45.68	81	44	0	343	585	234	476	2e-12	66.6
mt_8|CL154Contig1	hd_8|CL695Contig1	58.7	46	19	0	203	340	408	545	1e-20	74.8
mt_8|CL154Contig1	hd_8|CL695Contig1	72.22	18	5	0	413	466	624	677	1e-20	57.4
mt_8|CL154Contig1	hd_8|CL695Contig1	42.86	35	20	0	383	487	408	512	9e-16	57.4
mt_8|CL154Contig1	hd_8|CL695Contig1	59.38	32	13	0	203	298	219	314	9e-16	57.4
mt_8|CL154Contig1	hd_8|CL695Contig1	57.14	49	21	0	348	202	553	407	8e-10	57.4
mt_8|CL154Contig1	hd_8|gi|40006564|gb|CK326954.1|CK326954|nottrimmed	50	34	17	0	404	505	450	551	2e-10	51.5
mt_8|CL154Contig1	hd_8|gi|40006564|gb|CK326954.1|CK326954|nottrimmed	76.92	13	3	0	215	253	255	293	2e-10	28.6
mt_8|CL158Contig1	hd_8|gi|50853227|gb|CO741823.1|CO741823|nottrimmed	50	152	76	0	100	555	55	510	6e-51	193
mt_8|CL158Contig1	hd_8|gi|50853227|gb|CO741823.1|CO741823|nottrimmed	43.1	116	66	0	449	102	404	57	4e-18	84.9
mt_8|CL158Contig1	hd_8|gi|50853227|gb|CO741823.1|CO741823|nottrimmed	38.46	78	48	0	510	277	465	232	5e-08	51.5
mt_8|CL158Contig1	hd_8|CL270Contig1	58.33	120	50	0	202	561	275	634	7e-49	187
mt_8|CL158Contig1	hd_8|CL270Contig1	54.55	77	35	0	431	201	504	274	4e-18	84.9
mt_8|CL158Contig1	hd_8|CL270Contig1	28.7	115	82	0	546	202	619	275	8e-06	44.1
mt_8|CL171Contig1	hd_8|CL14Contig1	81.25	32	6	0	11	106	985	1080	4e-12	63.4
mt_8|CL171Contig1	hd_8|CL14Contig1	70	30	9	0	105	16	1079	990	7e-06	42.8
mt_8|CL171Contig1	hd_8|CL147Contig1	79.31	29	6	0	14	100	979	1065	4e-11	60.2
mt_8|CL175Contig1	hd_8|gi|37209493|gb|CD449121.1|CD449121|nottrimmed	58.49	53	22	0	496	654	419	577	5e-39	85.8
mt_8|CL175Contig1	hd_8|gi|37209493|gb|CD449121.1|CD449121|nottrimmed	41.77	79	46	0	226	462	173	409	5e-39	81.7
mt_8|CL175Contig1	hd_8|gi|37209493|gb|CD449121.1|CD449121|nottrimmed	61.54	13	5	0	199	237	143	181	5e-39	33.6
mt_8|CL175Contig1	hd_8|gi|37209493|gb|CD449121.1|CD449121|nottrimmed	55.88	34	15	0	641	540	564	463	4e-06	33.6
mt_8|CL175Contig1	hd_8|gi|37209493|gb|CD449121.1|CD449121|nottrimmed	39.13	69	42	0	431	225	378	172	4e-06	29.9
mt_8|CL175Contig1	hd_8|CL317Contig1	52.08	48	23	0	496	639	495	638	1e-12	67.5
mt_8|CL175Contig1	hd_8|gi|39999805|gb|CK326214.1|CK326214|nottrimmed	55.26	38	17	0	496	609	525	638	2e-09	56.5
mt_8|CL175Contig1	hd_8|gi|37212611|gb|CF075936.1|CF075936|nottrimmed	52.5	40	19	0	511	630	548	667	4e-09	55.6
mt_8|CL177Contig1	hd_8|CL182Contig1	75.27	93	23	0	259	537	234	512	1e-43	170
mt_8|CL177Contig1	hd_8|CL182Contig1	52.63	76	36	0	306	533	281	508	9e-39	127
mt_8|CL177Contig1	hd_8|CL182Contig1	61.02	59	23	0	115	291	93	269	9e-39	127
mt_8|CL177Contig1	hd_8|CL182Contig1	70.24	84	25	0	536	285	511	260	9e-31	127
mt_8|CL177Contig1	hd_8|CL182Contig1	45.24	84	46	0	537	286	512	261	6e-14	71.6
mt_8|CL177Contig1	hd_8|CL182Contig1	45.78	83	45	0	535	287	510	262	3e-11	62.5
mt_8|CL177Contig1	hd_8|CL182Contig1	48.68	76	39	0	305	532	280	507	7e-09	54.7
mt_8|CL177Contig1	hd_8|CL182Contig1	42.25	71	41	0	329	117	307	95	4e-06	45.5
mt_8|CL185Contig1	hd_8|CL14Contig1	42.55	47	27	0	68	208	880	1020	4e-09	54.7
mt_8|CL195Contig1	hd_8|gi|40006489|gb|CK326879.1|CK326879|nottrimmed	61.54	117	45	0	963	613	282	632	6e-50	191
mt_8|CL195Contig1	hd_8|gi|40006489|gb|CK326879.1|CK326879|nottrimmed	57.5	40	17	0	842	961	403	284	1e-13	49.2
mt_8|CL195Contig1	hd_8|gi|40006489|gb|CK326879.1|CK326879|nottrimmed	52	25	12	0	608	682	637	563	1e-13	44.6
mt_8|CL195Contig1	hd_8|gi|40006489|gb|CK326879.1|CK326879|nottrimmed	51.85	27	13	0	968	1048	274	194	1e-13	44.6
mt_8|CL195Contig1	hd_8|gi|40006489|gb|CK326879.1|CK326879|nottrimmed	47.37	38	20	0	1047	934	195	308	9e-06	44.6
mt_8|CL208Contig1	hd_8|CL641Contig1	38.97	136	83	0	160	567	103	510	7e-30	124
mt_8|CL208Contig1	hd_8|CL362Contig1	39.57	139	84	0	142	558	51	467	7e-30	124
mt_8|CL208Contig1	hd_8|CL362Contig1	43.82	89	50	0	431	165	340	74	2e-11	63.4
mt_8|CL208Contig1	hd_8|CL162Contig1	53.06	98	46	0	151	444	99	392	6e-28	118
mt_8|CL208Contig1	hd_8|CL162Contig1	43.82	89	50	0	431	165	379	113	9e-10	57.9
mt_8|CL208Contig1	hd_8|CL24Contig1	40.44	136	81	0	151	558	101	508	1e-27	117
mt_8|CL208Contig1	hd_8|CL24Contig1	42.7	89	51	0	431	165	381	115	5e-09	55.6
mt_8|CL208Contig1	hd_8|gi|50852590|gb|CO741506.1|CO741506|nottrimmed	46.09	115	62	0	151	495	48	392	2e-27	116
mt_8|CL208Contig1	hd_8|CL236Contig1	35.77	137	88	0	160	570	157	567	5e-27	115
mt_8|CL208Contig1	hd_8|gi|37212063|gb|CF075652.1|CF075652|nottrimmed	33.86	127	84	0	163	543	104	484	7e-23	101
mt_8|CL208Contig1	hd_8|CL596Contig1	33.33	108	72	0	253	576	214	537	6e-22	84.5
mt_8|CL208Contig1	hd_8|CL596Contig1	50	30	15	0	163	252	130	219	6e-22	33.1
mt_8|CL208Contig1	hd_8|gi|37213615|gb|CF544657.1|CF544657|nottrimmed	45.61	57	31	0	259	429	202	372	6e-19	68
mt_8|CL208Contig1	hd_8|gi|37213615|gb|CF544657.1|CF544657|nottrimmed	53.12	32	15	0	160	255	73	168	6e-19	39.6
mt_8|CL208Contig1	hd_8|gi|50853448|gb|CO741933.1|CO741933|nottrimmed	46.84	79	42	0	163	399	98	334	9e-17	81.3
mt_8|CL208Contig1	hd_8|gi|40000103|gb|CK326512.1|CK326512|nottrimmed	45.61	57	31	0	259	429	227	397	9e-13	68
mt_8|CL212Contig1	hd_8|gi|50853685|gb|CO742051.1|CO742051|nottrimmed	52.81	89	42	0	7	273	238	504	9e-31	126
mt_8|CL212Contig1	hd_8|gi|50853685|gb|CO742051.1|CO742051|nottrimmed	50.77	65	32	0	200	6	431	237	6e-10	57.4
mt_8|CL212Contig1	hd_8|CL360Contig1	52.27	88	42	0	10	273	222	485	2e-29	122
mt_8|CL212Contig1	hd_8|CL360Contig1	47.13	87	46	0	272	12	484	224	5e-12	64.3
mt_8|CL212Contig1	hd_8|CL360Contig1	47.92	48	25	0	273	130	485	342	7e-12	55.6
mt_8|CL212Contig1	hd_8|CL360Contig1	51.72	29	14	0	96	10	308	222	7e-12	55.6
mt_8|CL212Contig1	hd_8|CL360Contig1	39.77	88	53	0	11	274	223	486	2e-09	55.6
mt_8|CL212Contig1	hd_8|gi|50296984|gb|CO507947.1|CO507947|trimmed	51.81	83	40	0	19	267	197	445	1e-27	116
mt_8|CL212Contig1	hd_8|gi|50296984|gb|CO507947.1|CO507947|trimmed	51.35	74	36	0	269	48	447	226	1e-10	59.7
mt_8|CL212Contig1	hd_8|gi|50296984|gb|CO507947.1|CO507947|trimmed	38.67	75	46	0	276	52	454	230	3e-10	58.3
mt_8|CL212Contig1	hd_8|gi|50296984|gb|CO507947.1|CO507947|trimmed	32.41	108	73	0	11	334	189	512	3e-08	51.9
mt_8|CL212Contig1	hd_8|gi|50297442|gb|CO508405.1|CO508405|nottrimmed	62.9	62	23	0	31	216	375	560	2e-27	115
mt_8|CL212Contig1	hd_8|gi|50297442|gb|CO508405.1|CO508405|nottrimmed	60.71	56	22	0	200	33	544	377	2e-13	68.9
mt_8|CL212Contig1	hd_8|gi|50297442|gb|CO508405.1|CO508405|nottrimmed	38.71	62	38	0	216	31	560	375	3e-10	58.3
mt_8|CL212Contig1	hd_8|CL5Contig2	62.5	56	21	0	79	246	307	474	3e-26	105
mt_8|CL212Contig1	hd_8|CL5Contig2	54.55	22	10	0	16	81	238	303	3e-26	67
mt_8|CL212Contig1	hd_8|CL5Contig2	50	58	29	0	246	73	474	301	8e-13	67
mt_8|CL212Contig1	hd_8|CL5Contig2	59.26	54	22	0	245	84	473	312	3e-11	62
mt_8|CL212Contig1	hd_8|CL5Contig2	51.72	58	28	0	74	247	302	475	2e-08	52.4
mt_8|CL212Contig1	hd_8|CL35Contig1	61.67	60	23	0	67	246	318	497	1e-25	105
mt_8|CL212Contig1	hd_8|CL35Contig1	50	22	11	0	16	81	261	326	1e-25	64.3
mt_8|CL212Contig1	hd_8|CL35Contig1	54.55	55	25	0	246	82	497	333	5e-12	64.3
mt_8|CL212Contig1	hd_8|CL35Contig1	64.1	39	14	0	200	84	451	335	2e-09	55.6
mt_8|CL212Contig1	hd_8|CL35Contig1	52.73	55	26	0	83	247	334	498	4e-06	44.6
mt_8|CL212Contig1	hd_8|gi|37209563|gb|CD449156.1|CD449156|nottrimmed	69.09	55	17	0	82	246	207	371	1e-24	106
mt_8|CL212Contig1	hd_8|gi|37209563|gb|CD449156.1|CD449156|nottrimmed	59.62	52	21	0	239	84	364	209	1e-09	56.5
mt_8|CL212Contig1	hd_8|CL230Contig1	64.29	56	20	0	79	246	319	486	1e-24	105
mt_8|CL212Contig1	hd_8|CL230Contig1	50.91	55	27	0	246	82	486	322	3e-12	65.2
mt_8|CL212Contig1	hd_8|CL230Contig1	61.54	39	15	0	200	84	440	324	8e-09	53.8
mt_8|CL212Contig1	hd_8|CL230Contig1	51.85	54	26	0	83	244	323	484	9e-07	46.9
mt_8|CL212Contig1	hd_8|CL5Contig1	57.14	56	24	0	79	246	315	482	3e-24	99.6
mt_8|CL212Contig1	hd_8|CL5Contig1	54.55	22	10	0	16	81	246	311	3e-24	67
mt_8|CL212Contig1	hd_8|CL5Contig1	50	58	29	0	246	73	482	309	8e-13	67
mt_8|CL212Contig1	hd_8|CL5Contig1	58.97	39	16	0	200	84	436	320	1e-08	53.3
mt_8|CL212Contig1	hd_8|CL5Contig3	60.71	56	22	0	79	246	306	473	3e-24	99.6
mt_8|CL212Contig1	hd_8|CL5Contig3	54.55	22	10	0	16	81	237	302	3e-24	62
mt_8|CL212Contig1	hd_8|CL5Contig3	59.26	54	22	0	245	84	472	311	3e-11	62
mt_8|CL212Contig1	hd_8|CL5Contig3	43.1	58	33	0	246	73	473	300	1e-10	59.7
mt_8|CL212Contig1	hd_8|CL5Contig3	51.72	58	28	0	74	247	301	474	4e-09	54.7
mt_8|CL212Contig1	hd_8|CL273Contig1	62.5	56	21	0	79	246	310	477	5e-24	104
mt_8|CL212Contig1	hd_8|CL273Contig1	49.09	55	28	0	246	82	477	313	2e-10	58.8
mt_8|CL212Contig1	hd_8|CL273Contig1	64.1	39	14	0	200	84	431	315	2e-09	56.1
mt_8|CL212Contig1	hd_8|CL273Contig1	39.19	74	45	0	26	247	257	478	4e-06	44.6
mt_8|CL212Contig1	hd_8|CL189Contig1	60	60	24	0	67	246	313	492	1e-22	99.6
mt_8|CL212Contig1	hd_8|CL189Contig1	48.21	56	29	0	246	79	492	325	2e-11	62.5
mt_8|CL212Contig1	hd_8|CL189Contig1	50.91	55	27	0	83	247	329	493	4e-08	51.5
mt_8|CL212Contig1	hd_8|CL189Contig1	58.97	39	16	0	200	84	446	330	2e-07	49.2
mt_8|CL212Contig1	hd_8|gi|39999892|gb|CK326301.1|CK326301|nottrimmed	65.45	55	19	0	82	246	328	492	1e-22	99.6
mt_8|CL212Contig1	hd_8|gi|39999892|gb|CK326301.1|CK326301|nottrimmed	51.79	56	27	0	246	79	492	325	5e-12	64.3
mt_8|CL212Contig1	hd_8|gi|39999892|gb|CK326301.1|CK326301|nottrimmed	64.1	39	14	0	200	84	446	330	1e-09	56.5
mt_8|CL212Contig1	hd_8|gi|39999892|gb|CK326301.1|CK326301|nottrimmed	49.09	55	28	0	83	247	329	493	4e-08	51.5
mt_8|CL212Contig1	hd_8|gi|39999892|gb|CK326301.1|CK326301|nottrimmed	57.89	38	16	0	247	134	493	380	1e-07	50.1
mt_8|CL212Contig1	hd_8|CL417Contig1	60.71	56	22	0	79	246	342	509	3e-22	98.2
mt_8|CL212Contig1	hd_8|CL417Contig1	54.72	53	24	0	242	84	505	347	2e-07	49.2
mt_8|CL212Contig1	hd_8|gi|37212052|gb|CF075645.1|CF075645|nottrimmed	51.47	68	33	0	70	273	255	458	8e-22	96.8
mt_8|CL212Contig1	hd_8|gi|37212052|gb|CF075645.1|CF075645|nottrimmed	42.25	71	41	0	276	64	461	249	1e-12	66.1
mt_8|CL212Contig1	hd_8|gi|37212052|gb|CF075645.1|CF075645|nottrimmed	48.33	60	31	0	68	247	253	432	5e-08	51
mt_8|CL212Contig1	hd_8|gi|37212052|gb|CF075645.1|CF075645|nottrimmed	51.22	41	20	0	206	84	391	269	1e-06	46.4
mt_8|CL212Contig1	hd_8|CL388Contig1	60.71	56	22	0	79	246	325	492	2e-21	95.5
mt_8|CL212Contig1	hd_8|CL388Contig1	54.72	53	24	0	245	87	491	333	8e-09	53.8
mt_8|CL212Contig1	hd_8|CL388Contig1	37.1	62	39	0	246	61	492	307	2e-08	52.4
mt_8|CL212Contig1	hd_8|CL178Contig1	57.14	56	24	0	79	246	334	501	8e-21	93.6
mt_8|CL212Contig1	hd_8|CL178Contig1	45.45	55	30	0	246	82	501	337	1e-07	50.1
mt_8|CL212Contig1	hd_8|CL178Contig1	46.43	56	30	0	80	247	335	502	5e-07	47.8
mt_8|CL212Contig1	hd_8|CL178Contig1	52.83	53	25	0	245	87	500	342	1e-06	46.4
mt_8|CL212Contig1	hd_8|gi|37212955|gb|CF544316.1|CF544316|nottrimmed	65	20	7	0	187	246	316	375	3e-06	37.3
mt_8|CL212Contig1	hd_8|gi|37212955|gb|CF544316.1|CF544316|nottrimmed	54.55	22	10	0	16	81	232	297	3e-06	25.8
mt_8|CL214Contig1	hd_8|CL126Contig1	81.88	149	27	0	9	455	137	583	2e-82	297
mt_8|CL214Contig1	hd_8|CL126Contig1	69.4	134	41	0	409	8	537	136	4e-51	193
mt_8|CL214Contig1	hd_8|CL126Contig1	38.41	151	93	0	461	9	589	137	2e-30	125
mt_8|CL214Contig1	hd_8|CL126Contig1	34.27	143	94	0	34	462	162	590	1e-15	76.2
mt_8|CL214Contig1	hd_8|CL126Contig1	35.09	114	74	0	8	349	136	477	2e-11	62
mt_8|CL214Contig1	hd_8|CL126Contig1	41.98	81	47	0	276	34	404	162	1e-09	56.5
mt_8|CL214Contig1	hd_8|CL59Contig2	96.15	78	3	0	3	236	411	644	2e-45	174
mt_8|CL214Contig1	hd_8|CL59Contig2	97.37	76	2	0	9	236	189	416	9e-45	172
mt_8|CL214Contig1	hd_8|CL59Contig2	82.05	78	14	0	235	2	643	410	1e-34	139
mt_8|CL214Contig1	hd_8|CL59Contig2	81.58	76	14	0	235	8	415	188	1e-32	132
mt_8|CL214Contig1	hd_8|CL59Contig2	52.56	78	37	0	242	9	650	417	7e-22	96.8
mt_8|CL214Contig1	hd_8|CL59Contig2	43.59	78	44	0	242	9	422	189	5e-17	80.8
mt_8|CL214Contig1	hd_8|CL59Contig2	91.89	37	3	0	3	113	639	749	2e-16	79
mt_8|CL214Contig1	hd_8|CL59Contig2	46.05	76	41	0	7	234	415	642	1e-15	76.2
mt_8|CL214Contig1	hd_8|CL59Contig2	37.88	66	41	0	7	204	187	384	3e-13	64.3
mt_8|CL214Contig1	hd_8|CL59Contig2	72.22	18	5	0	182	235	590	643	3e-13	64.3
mt_8|CL214Contig1	hd_8|CL59Contig2	81.08	37	7	0	112	2	748	638	4e-12	64.3
mt_8|CL214Contig1	hd_8|CL59Contig2	45.45	55	30	0	234	70	642	478	4e-10	57.9
mt_8|CL214Contig1	hd_8|CL59Contig1	96.15	78	3	0	3	236	70	303	2e-45	174
mt_8|CL214Contig1	hd_8|CL59Contig1	80.77	78	15	0	235	2	302	69	1e-33	136
mt_8|CL214Contig1	hd_8|CL59Contig1	51.32	76	37	0	236	9	303	76	8e-20	90
mt_8|CL214Contig1	hd_8|CL59Contig1	100	25	0	0	162	236	1	75	4e-11	61.1
mt_8|CL214Contig1	hd_8|CL59Contig1	44	50	28	0	86	235	153	302	2e-07	48.7
mt_8|CL214Contig1	hd_8|CL59Contig1	83.33	24	4	0	235	164	74	3	5e-06	44.1
mt_8|CL214Contig1	hd_8|gi|40006560|gb|CK326950.1|CK326950|nottrimmed	96.15	78	3	0	3	236	348	581	2e-45	174
mt_8|CL214Contig1	hd_8|gi|40006560|gb|CK326950.1|CK326950|nottrimmed	96.05	76	3	0	9	236	126	353	6e-44	170
mt_8|CL214Contig1	hd_8|gi|40006560|gb|CK326950.1|CK326950|nottrimmed	79.49	78	16	0	235	2	580	347	1e-33	136
mt_8|CL214Contig1	hd_8|gi|40006560|gb|CK326950.1|CK326950|nottrimmed	80.26	76	15	0	235	8	352	125	9e-33	133
mt_8|CL214Contig1	hd_8|gi|40006560|gb|CK326950.1|CK326950|nottrimmed	46.15	78	42	0	242	9	587	354	4e-19	87.7
mt_8|CL214Contig1	hd_8|gi|40006560|gb|CK326950.1|CK326950|nottrimmed	42.31	78	45	0	242	9	359	126	6e-16	77.1
mt_8|CL214Contig1	hd_8|gi|40006560|gb|CK326950.1|CK326950|nottrimmed	39.02	82	50	0	10	255	355	600	3e-10	58.3
mt_8|CL214Contig1	hd_8|gi|40006560|gb|CK326950.1|CK326950|nottrimmed	40.79	76	45	0	8	235	353	580	7e-10	57
mt_8|CL214Contig1	hd_8|gi|40006560|gb|CK326950.1|CK326950|nottrimmed	77.42	31	7	0	3	95	576	668	1e-09	56.5
mt_8|CL214Contig1	hd_8|gi|40006560|gb|CK326950.1|CK326950|nottrimmed	77.42	31	7	0	94	2	667	575	8e-08	50.1
mt_8|CL214Contig1	hd_8|CL63Contig1	96.15	78	3	0	3	236	358	591	2e-45	174
mt_8|CL214Contig1	hd_8|CL63Contig1	97.37	76	2	0	9	236	136	363	9e-45	172
mt_8|CL214Contig1	hd_8|CL63Contig1	84.21	76	12	0	235	8	362	135	2e-35	141
mt_8|CL214Contig1	hd_8|CL63Contig1	75.64	78	19	0	235	2	590	357	4e-32	130
mt_8|CL214Contig1	hd_8|CL63Contig1	91.67	60	5	0	3	182	586	765	3e-31	127
mt_8|CL214Contig1	hd_8|CL63Contig1	71.67	60	17	0	181	2	764	585	5e-23	100
mt_8|CL214Contig1	hd_8|CL63Contig1	50	78	39	0	242	9	597	364	2e-20	92.3
mt_8|CL214Contig1	hd_8|CL63Contig1	39.74	78	47	0	242	9	369	136	2e-16	79
mt_8|CL214Contig1	hd_8|CL63Contig1	38.55	83	51	0	8	256	363	611	1e-09	56.5
mt_8|CL214Contig1	hd_8|CL63Contig1	45.59	68	37	0	10	213	365	568	2e-09	55.6
mt_8|CL214Contig1	hd_8|CL63Contig1	43.1	58	33	0	182	9	765	592	2e-09	55.1
mt_8|CL214Contig1	hd_8|CL63Contig1	43.55	62	35	0	255	70	610	425	8e-08	50.1
mt_8|CL214Contig1	hd_8|CL558Contig1	97.37	76	2	0	9	236	76	303	9e-45	172
mt_8|CL214Contig1	hd_8|CL558Contig1	78.21	78	17	0	241	8	308	75	3e-34	138
mt_8|CL214Contig1	hd_8|CL558Contig1	52	75	36	0	233	9	300	76	4e-18	84.5
mt_8|CL214Contig1	hd_8|CL558Contig1	45.21	73	40	0	7	225	74	292	6e-12	63.8
mt_8|CL214Contig1	hd_8|CL558Contig1	39.19	74	45	0	8	229	75	296	2e-09	55.6
mt_8|CL214Contig1	hd_8|gi|37213431|gb|CF544563.1|CF544563|nottrimmed	94.87	78	4	0	3	236	157	390	2e-44	171
mt_8|CL214Contig1	hd_8|gi|37213431|gb|CF544563.1|CF544563|nottrimmed	82.05	78	14	0	235	2	389	156	2e-34	138
mt_8|CL214Contig1	hd_8|gi|37213431|gb|CF544563.1|CF544563|nottrimmed	94.44	54	3	0	75	236	1	162	5e-29	120
mt_8|CL214Contig1	hd_8|gi|37213431|gb|CF544563.1|CF544563|nottrimmed	55.13	78	35	0	242	9	396	163	2e-23	101
mt_8|CL214Contig1	hd_8|gi|37213431|gb|CF544563.1|CF544563|nottrimmed	89.36	47	5	0	3	143	385	525	2e-22	98.7
mt_8|CL214Contig1	hd_8|gi|37213431|gb|CF544563.1|CF544563|nottrimmed	81.13	53	10	0	235	77	161	3	6e-21	93.6
mt_8|CL214Contig1	hd_8|gi|37213431|gb|CF544563.1|CF544563|nottrimmed	81.25	48	9	0	145	2	527	384	5e-18	84
mt_8|CL214Contig1	hd_8|gi|37213431|gb|CF544563.1|CF544563|nottrimmed	47.37	76	40	0	7	234	161	388	1e-16	79.4
mt_8|CL214Contig1	hd_8|gi|37213431|gb|CF544563.1|CF544563|nottrimmed	42.86	56	32	0	242	75	168	1	2e-11	62
mt_8|CL214Contig1	hd_8|gi|37213431|gb|CF544563.1|CF544563|nottrimmed	47.27	55	29	0	234	70	388	224	1e-10	59.7
mt_8|CL214Contig1	hd_8|gi|37213431|gb|CF544563.1|CF544563|nottrimmed	52	50	24	0	86	235	240	389	5e-10	57.4
mt_8|CL214Contig1	hd_8|gi|37213292|gb|CF544490.1|CF544490|nottrimmed	57.89	76	32	0	9	236	99	326	2e-26	111
mt_8|CL214Contig1	hd_8|gi|37213292|gb|CF544490.1|CF544490|nottrimmed	45	80	44	0	247	8	337	98	2e-10	58.8
mt_8|CL214Contig1	hd_8|gi|37213292|gb|CF544490.1|CF544490|nottrimmed	33.33	78	52	0	242	9	332	99	2e-06	45.5
mt_8|CL222Contig1	hd_8|gi|50297312|gb|CO508275.1|CO508275|nottrimmed	38.54	96	59	0	285	572	160	447	3e-20	92.3
mt_8|CL222Contig1	hd_8|CL72Contig1	45.07	71	39	0	288	500	249	461	1e-16	80.3
mt_8|CL228Contig1	hd_8|CL226Contig1	62.65	83	31	0	487	239	170	418	9e-36	143
mt_8|CL228Contig1	hd_8|CL226Contig1	55.42	83	37	0	240	488	417	169	5e-21	94.5
mt_8|CL228Contig1	hd_8|CL226Contig1	37.97	79	49	0	248	484	409	173	5e-10	57.9
mt_8|CL238Contig1	hd_8|CL215Contig1	60.23	88	35	0	138	401	107	370	1e-32	133
mt_8|CL238Contig1	hd_8|CL215Contig1	50.56	89	44	0	397	131	366	100	4e-18	84.9
mt_8|CL240Contig1	hd_8|CL212Contig1	88.75	80	9	0	107	346	126	365	2e-47	182
mt_8|CL240Contig1	hd_8|CL212Contig1	76.92	78	18	0	345	112	364	131	2e-33	135
mt_8|CL240Contig1	hd_8|CL212Contig1	46.75	77	41	0	346	116	365	135	5e-21	94.5
mt_8|CL240Contig1	hd_8|CL212Contig1	44.58	83	46	0	97	345	116	364	6e-13	67.5
mt_8|CL240Contig1	hd_8|CL212Contig1	50.91	55	27	0	189	353	208	372	7e-10	57.4
mt_8|CL240Contig1	hd_8|CL212Contig1	43.42	76	43	0	338	111	357	130	2e-09	55.6
mt_8|CL242Contig1	hd_8|CL14Contig1	39.02	41	25	0	27	149	904	1026	4e-07	47.8
mt_8|CL244Contig1	hd_8|CL169Contig1	60.95	105	41	0	227	541	308	622	8e-65	154
mt_8|CL244Contig1	hd_8|CL169Contig1	69.23	65	20	0	32	226	116	310	8e-65	105
mt_8|CL244Contig1	hd_8|CL169Contig1	50.54	93	46	0	519	241	600	322	6e-34	95.5
mt_8|CL244Contig1	hd_8|CL169Contig1	50.79	63	31	0	225	37	309	121	6e-34	61.6
mt_8|CL244Contig1	hd_8|CL169Contig1	34.48	58	38	0	202	29	286	113	2e-14	46.4
mt_8|CL244Contig1	hd_8|CL169Contig1	31.33	83	57	0	505	257	586	338	2e-14	45.1
mt_8|CL248Contig1	hd_8|CL331Contig1	45.45	66	36	0	523	326	446	643	3e-19	73.9
mt_8|CL248Contig1	hd_8|CL331Contig1	55	20	9	0	649	590	320	379	3e-19	43.7
mt_8|CL248Contig1	hd_8|CL331Contig1	40	65	39	0	330	524	639	445	9e-06	43.7
mt_8|CL248Contig1	hd_8|CL436Contig1	31.19	109	75	0	604	278	324	650	7e-18	72.5
mt_8|CL248Contig1	hd_8|CL436Contig1	47.62	21	11	0	652	590	273	335	7e-18	30.4
mt_8|CL248Contig1	hd_8|CL53Contig1	43.94	66	37	0	523	326	411	608	1e-17	73.5
mt_8|CL248Contig1	hd_8|CL53Contig1	45	20	11	0	649	590	285	344	1e-17	29
mt_8|CL248Contig1	hd_8|CL242Contig1	35.9	78	50	0	604	371	411	644	1e-15	65.2
mt_8|CL248Contig1	hd_8|CL242Contig1	47.62	21	11	0	652	590	360	422	1e-15	30.4
mt_8|CL248Contig1	hd_8|gi|37212506|gb|CF075882.1|CF075882|nottrimmed	53.66	41	19	0	523	401	364	486	2e-11	53.8
mt_8|CL248Contig1	hd_8|gi|37212506|gb|CF075882.1|CF075882|nottrimmed	47.37	19	10	0	646	590	241	297	2e-11	27.2
mt_8|CL248Contig1	hd_8|CL393Contig1	37.88	66	41	0	523	326	345	542	7e-11	60.6
mt_8|CL248Contig1	hd_8|CL564Contig1	30.77	78	54	0	646	413	249	482	2e-08	52.8
mt_8|CL248Contig1	hd_8|gi|39967508|gb|CK325807.1|CK325807|nottrimmed	53.33	30	14	0	517	428	1	90	2e-08	38.6
mt_8|CL248Contig1	hd_8|gi|39967508|gb|CK325807.1|CK325807|nottrimmed	36.59	41	26	0	448	326	73	195	2e-08	31.8
mt_8|CL262Contig1	hd_8|gi|40006295|gb|CK326685.1|CK326685|nottrimmed	64	25	9	0	36	110	185	259	8e-06	43.2
mt_8|CL264Contig1	hd_8|CL355Contig1	52.75	91	43	0	110	382	144	416	1e-32	110
mt_8|CL264Contig1	hd_8|CL355Contig1	50	36	18	0	384	491	417	524	1e-32	66.1
mt_8|CL264Contig1	hd_8|CL355Contig1	54.29	70	32	0	399	190	433	224	9e-16	66.1
mt_8|CL264Contig1	hd_8|CL355Contig1	58.82	17	7	0	442	392	475	425	9e-16	29.9
mt_8|CL267Contig1	hd_8|CL413Contig1	65.45	110	38	0	163	492	216	545	9e-43	166
mt_8|CL267Contig1	hd_8|CL413Contig1	59	100	41	0	470	171	523	224	1e-26	113
mt_8|CL267Contig1	hd_8|CL413Contig1	34.38	96	63	0	483	196	536	249	7e-12	64.3
mt_8|CL279Contig1	hd_8|CL199Contig1	51.35	37	18	0	198	308	258	368	4e-09	54.7
mt_8|CL283Contig1	hd_8|gi|39999897|gb|CK326306.1|CK326306|nottrimmed	66.92	133	44	0	240	638	269	667	1e-63	236
mt_8|CL283Contig1	hd_8|gi|39999897|gb|CK326306.1|CK326306|nottrimmed	49.62	131	66	0	634	242	663	271	3e-31	128
mt_8|CL283Contig1	hd_8|gi|39999897|gb|CK326306.1|CK326306|nottrimmed	46.43	56	30	0	410	243	439	272	2e-08	52.8
mt_8|CL283Contig1	hd_8|gi|39999897|gb|CK326306.1|CK326306|nottrimmed	46.43	56	30	0	244	411	273	440	2e-07	49.6
mt_8|CL285Contig1	hd_8|gi|50297350|gb|CO508313.1|CO508313|nottrimmed	51.37	146	71	0	92	529	206	643	7e-46	177
mt_8|CL285Contig1	hd_8|gi|50297350|gb|CO508313.1|CO508313|nottrimmed	55.91	93	41	0	546	268	660	382	2e-24	96.8
mt_8|CL285Contig1	hd_8|gi|50297350|gb|CO508313.1|CO508313|nottrimmed	57.89	19	8	0	162	106	276	220	2e-24	75.8
mt_8|CL285Contig1	hd_8|gi|50297350|gb|CO508313.1|CO508313|nottrimmed	42.22	90	52	0	258	527	372	641	3e-15	75.8
mt_8|CL285Contig1	hd_8|gi|50297350|gb|CO508313.1|CO508313|nottrimmed	47.14	70	37	0	463	254	577	368	1e-13	70.3
mt_8|CL285Contig1	hd_8|gi|50297350|gb|CO508313.1|CO508313|nottrimmed	39	100	61	0	241	540	355	654	4e-12	65.2
mt_8|CL285Contig1	hd_8|gi|50297350|gb|CO508313.1|CO508313|nottrimmed	40.7	86	51	0	527	270	641	384	6e-12	64.8
mt_8|CL308Contig1	hd_8|CL117Contig1	42.42	33	19	0	530	432	969	1067	5e-06	44.6
mt_8|CL319Contig1	hd_8|gi|37213274|gb|CF544480.1|CF544480|nottrimmed	50.75	134	66	0	107	508	75	476	4e-40	158
mt_8|CL319Contig1	hd_8|gi|37213274|gb|CF544480.1|CF544480|nottrimmed	41.38	58	34	0	504	331	472	299	3e-12	56.5
mt_8|CL319Contig1	hd_8|gi|37213274|gb|CF544480.1|CF544480|nottrimmed	45.65	46	25	0	282	145	250	113	3e-12	56.5
mt_8|CL319Contig1	hd_8|gi|37213274|gb|CF544480.1|CF544480|nottrimmed	33.33	108	72	0	502	179	470	147	2e-09	56.5
mt_8|CL325Contig1	hd_8|CL453Contig1	83	100	17	0	175	474	121	420	6e-49	188
mt_8|CL325Contig1	hd_8|CL453Contig1	75.79	95	23	0	458	174	404	120	8e-42	164
mt_8|CL325Contig1	hd_8|CL453Contig1	44.79	96	53	0	174	461	120	407	6e-21	95
mt_8|CL325Contig1	hd_8|CL453Contig1	45.78	83	45	0	438	190	384	136	1e-16	80.3
mt_8|CL325Contig1	hd_8|CL453Contig1	48.15	54	28	0	424	263	370	209	3e-07	48.3
mt_8|CL325Contig1	hd_8|CL453Contig1	68.75	16	5	0	238	191	184	137	3e-07	21.7
mt_8|CL329Contig1	hd_8|CL481Contig1	40.19	107	64	0	112	432	89	409	5e-27	115
mt_8|CL329Contig1	hd_8|CL481Contig1	30.36	112	78	0	438	103	415	80	1e-07	50.6
mt_8|CL332Contig1	hd_8|gi|37213703|gb|CF544700.1|CF544700|nottrimmed	76.32	152	36	0	129	584	159	614	4e-77	281
mt_8|CL332Contig1	hd_8|gi|37213703|gb|CF544700.1|CF544700|nottrimmed	61.18	152	59	0	583	128	613	158	2e-49	189
mt_8|CL332Contig1	hd_8|gi|37213703|gb|CF544700.1|CF544700|nottrimmed	41.18	136	80	0	158	565	188	595	9e-27	114
mt_8|CL332Contig1	hd_8|gi|37213703|gb|CF544700.1|CF544700|nottrimmed	35.26	156	101	0	581	114	611	144	4e-25	108
mt_8|CL332Contig1	hd_8|gi|37213703|gb|CF544700.1|CF544700|nottrimmed	40.78	103	61	0	175	483	205	513	3e-15	76.2
mt_8|CL332Contig1	hd_8|gi|37213703|gb|CF544700.1|CF544700|nottrimmed	42.72	103	59	0	483	175	513	205	7e-11	61.6
mt_8|CL338Contig1	hd_8|gi|37212176|gb|CF075713.1|CF075713|nottrimmed	44.85	136	75	0	66	473	105	512	3e-41	161
mt_8|CL338Contig1	hd_8|gi|37212176|gb|CF075713.1|CF075713|nottrimmed	37.4	123	77	0	463	95	502	134	3e-10	58.8
mt_8|CL345Contig1	hd_8|gi|50297468|gb|CO508431.1|CO508431|nottrimmed	49.18	61	31	0	117	299	80	262	6e-16	77.1
mt_8|CL345Contig1	hd_8|gi|50297468|gb|CO508431.1|CO508431|nottrimmed	68.29	41	13	0	238	116	201	79	3e-09	54.7
mt_8|CL345Contig1	hd_8|gi|50297468|gb|CO508431.1|CO508431|nottrimmed	45.65	46	25	0	92	229	55	192	1e-06	46.4
mt_8|CL355Contig1	hd_8|gi|37213261|gb|CF544473.1|CF544473|nottrimmed	65.96	94	32	0	185	466	214	495	1e-68	150
mt_8|CL355Contig1	hd_8|gi|37213261|gb|CF544473.1|CF544473|nottrimmed	59.32	59	24	0	5	181	40	216	1e-68	98.7
mt_8|CL355Contig1	hd_8|gi|37213261|gb|CF544473.1|CF544473|nottrimmed	50	32	16	0	470	565	496	591	1e-68	96.4
mt_8|CL355Contig1	hd_8|gi|37213261|gb|CF544473.1|CF544473|nottrimmed	55.06	89	40	0	465	199	494	228	3e-30	96.4
mt_8|CL355Contig1	hd_8|gi|37213261|gb|CF544473.1|CF544473|nottrimmed	51.79	56	27	0	171	4	206	39	3e-30	48.7
mt_8|CL377Contig1	hd_8|CL575Contig1	55	40	18	0	254	373	243	362	1e-12	66.6
mt_8|CL381Contig1	hd_8|gi|40006477|gb|CK326867.1|CK326867|nottrimmed	67.53	77	25	0	608	838	18	248	6e-29	121
mt_8|CL381Contig1	hd_8|gi|40006477|gb|CK326867.1|CK326867|nottrimmed	50.56	89	44	0	876	610	286	20	5e-14	72.1
mt_8|CL385Contig1	hd_8|CL124Contig1	49.71	171	86	0	517	5	188	700	2e-55	208
mt_8|CL385Contig1	hd_8|CL124Contig1	42.71	96	55	0	225	512	480	193	1e-11	62.9
mt_8|CL391Contig1	hd_8|gi|37210065|gb|CD449412.1|CD449412|nottrimmed	86.24	109	15	0	146	472	200	526	1e-62	233
mt_8|CL391Contig1	hd_8|gi|37210065|gb|CD449412.1|CD449412|nottrimmed	73.15	108	29	0	462	139	516	193	3e-44	172
mt_8|CL391Contig1	hd_8|gi|37210065|gb|CD449412.1|CD449412|nottrimmed	37.96	108	67	0	469	146	523	200	2e-20	93.6
mt_8|CL391Contig1	hd_8|gi|37210065|gb|CD449412.1|CD449412|nottrimmed	34.31	102	67	0	147	452	201	506	4e-11	62.5
mt_8|CL391Contig1	hd_8|CL41Contig1	53.39	118	55	0	143	496	184	537	4e-44	171
mt_8|CL391Contig1	hd_8|CL41Contig1	51.49	101	49	0	465	163	506	204	5e-18	85.4
mt_8|CL391Contig1	hd_8|gi|37212431|gb|CF075844.1|CF075844|nottrimmed	53.85	117	54	0	146	496	75	425	6e-44	171
mt_8|CL391Contig1	hd_8|gi|37212431|gb|CF075844.1|CF075844|nottrimmed	51.49	101	49	0	465	163	394	92	5e-18	85.4
mt_8|CL400Contig1	hd_8|gi|37212176|gb|CF075713.1|CF075713|nottrimmed	95.14	144	7	0	74	505	105	536	2e-93	335
mt_8|CL400Contig1	hd_8|gi|37212176|gb|CF075713.1|CF075713|nottrimmed	79.72	143	29	0	504	76	535	107	5e-67	247
mt_8|CL400Contig1	hd_8|gi|37212176|gb|CF075713.1|CF075713|nottrimmed	46.38	138	74	0	490	77	521	108	2e-39	155
mt_8|CL400Contig1	hd_8|gi|37212176|gb|CF075713.1|CF075713|nottrimmed	47.44	78	41	0	67	300	98	331	3e-26	68.9
mt_8|CL400Contig1	hd_8|gi|37212176|gb|CF075713.1|CF075713|nottrimmed	51.85	54	26	0	330	491	361	522	3e-26	65.2
mt_8|CL400Contig1	hd_8|gi|37212176|gb|CF075713.1|CF075713|nottrimmed	50.75	67	33	0	299	99	330	130	1e-21	65.2
mt_8|CL400Contig1	hd_8|gi|37212176|gb|CF075713.1|CF075713|nottrimmed	53.33	45	21	0	464	330	495	361	1e-21	52.4
mt_8|CL400Contig1	hd_8|gi|37212176|gb|CF075713.1|CF075713|nottrimmed	48.15	54	28	0	331	492	362	523	3e-08	52.4
mt_8|CL404Contig1	hd_8|gi|50297442|gb|CO508405.1|CO508405|nottrimmed	66.13	62	21	0	8	193	375	560	7e-29	120
mt_8|CL404Contig1	hd_8|gi|50297442|gb|CO508405.1|CO508405|nottrimmed	57.38	61	26	0	192	10	559	377	5e-13	67.5
mt_8|CL404Contig1	hd_8|gi|50297442|gb|CO508405.1|CO508405|nottrimmed	41.94	62	36	0	193	8	560	375	3e-09	55.1
mt_8|CL404Contig1	hd_8|CL360Contig1	48.31	89	46	0	8	274	243	509	9e-28	116
mt_8|CL404Contig1	hd_8|gi|50853685|gb|CO742051.1|CO742051|nottrimmed	51.85	81	39	0	8	250	262	504	3e-27	114
mt_8|CL404Contig1	hd_8|gi|50853685|gb|CO742051.1|CO742051|nottrimmed	55.36	56	25	0	177	10	431	264	5e-08	51
mt_8|CL404Contig1	hd_8|gi|50296984|gb|CO507947.1|CO507947|trimmed	47.19	89	47	0	8	274	209	475	2e-26	112
mt_8|CL404Contig1	hd_8|gi|50296984|gb|CO507947.1|CO507947|trimmed	47.3	74	39	0	246	25	447	226	2e-08	52.4
mt_8|CL404Contig1	hd_8|gi|50296984|gb|CO507947.1|CO507947|trimmed	37.66	77	48	0	36	266	237	467	4e-07	47.8
mt_8|CL404Contig1	hd_8|gi|37209563|gb|CD449156.1|CD449156|nottrimmed	69.09	55	17	0	59	223	207	371	9e-25	106
mt_8|CL404Contig1	hd_8|gi|37209563|gb|CD449156.1|CD449156|nottrimmed	59.62	52	21	0	216	61	364	209	2e-08	51.9
mt_8|CL404Contig1	hd_8|CL230Contig1	64.29	56	20	0	56	223	319	486	1e-24	105
mt_8|CL404Contig1	hd_8|CL230Contig1	50	54	27	0	222	61	485	324	8e-07	46.9
mt_8|CL404Contig1	hd_8|CL5Contig2	62.5	56	21	0	56	223	307	474	2e-24	105
mt_8|CL404Contig1	hd_8|CL5Contig2	61.54	13	5	0	20	58	265	303	2e-24	60.6
mt_8|CL404Contig1	hd_8|CL5Contig2	44.83	58	32	0	223	50	474	301	6e-11	60.6
mt_8|CL404Contig1	hd_8|CL5Contig2	50	60	30	0	51	230	302	481	6e-08	50.6
mt_8|CL404Contig1	hd_8|CL5Contig2	53.7	54	25	0	222	61	473	312	2e-06	45.5
mt_8|CL404Contig1	hd_8|CL35Contig1	61.67	60	23	0	44	223	318	497	2e-24	105
mt_8|CL404Contig1	hd_8|CL35Contig1	50.91	55	27	0	223	59	497	333	1e-09	56.5
mt_8|CL404Contig1	hd_8|CL35Contig1	50	54	27	0	61	222	335	496	2e-06	46
mt_8|CL404Contig1	hd_8|CL273Contig1	62.5	56	21	0	56	223	310	477	5e-24	104
mt_8|CL404Contig1	hd_8|CL5Contig3	60.71	56	22	0	56	223	306	473	7e-23	99.6
mt_8|CL404Contig1	hd_8|CL5Contig3	61.54	13	5	0	20	58	264	302	7e-23	53.3
mt_8|CL404Contig1	hd_8|CL5Contig3	37.93	58	36	0	223	50	473	300	9e-09	53.3
mt_8|CL404Contig1	hd_8|CL5Contig3	51.85	54	26	0	222	61	472	311	2e-06	45.5
mt_8|CL404Contig1	hd_8|CL5Contig1	57.14	56	24	0	56	223	315	482	7e-23	99.6
mt_8|CL404Contig1	hd_8|CL5Contig1	61.54	13	5	0	20	58	273	311	7e-23	56.1
mt_8|CL404Contig1	hd_8|CL5Contig1	43.1	58	33	0	223	50	482	309	1e-09	56.1
mt_8|CL404Contig1	hd_8|CL5Contig1	46.67	60	32	0	51	230	310	489	2e-06	46
mt_8|CL404Contig1	hd_8|gi|39999892|gb|CK326301.1|CK326301|nottrimmed	65.45	55	19	0	59	223	328	492	1e-22	99.6
mt_8|CL404Contig1	hd_8|gi|37212052|gb|CF075645.1|CF075645|nottrimmed	48.68	76	39	0	47	274	255	482	1e-22	99.6
mt_8|CL404Contig1	hd_8|gi|37212052|gb|CF075645.1|CF075645|nottrimmed	40.58	69	41	0	247	41	455	249	2e-11	62.5
mt_8|CL404Contig1	hd_8|gi|37212052|gb|CF075645.1|CF075645|nottrimmed	43.24	74	42	0	45	266	253	474	2e-06	46
mt_8|CL404Contig1	hd_8|CL189Contig1	60	60	24	0	44	223	313	492	2e-22	99.1
mt_8|CL404Contig1	hd_8|CL189Contig1	46.43	56	30	0	223	56	492	325	4e-10	57.9
mt_8|CL404Contig1	hd_8|CL189Contig1	58.54	41	17	0	108	230	377	499	3e-06	45.1
mt_8|CL404Contig1	hd_8|CL417Contig1	60.71	56	22	0	56	223	342	509	3e-22	98.2
mt_8|CL404Contig1	hd_8|CL388Contig1	60.71	56	22	0	56	223	325	492	2e-21	95.5
mt_8|CL404Contig1	hd_8|CL178Contig1	57.14	56	24	0	56	223	334	501	7e-21	93.6
mt_8|CL414Contig1	hd_8|gi|37212704|gb|CF075984.1|CF075984|nottrimmed	53.12	32	15	0	581	676	138	233	1e-11	45.1
mt_8|CL414Contig1	hd_8|gi|37212704|gb|CF075984.1|CF075984|nottrimmed	50	28	14	0	491	574	42	125	1e-11	37.7
mt_8|CL414Contig1	hd_8|CL414Contig1	52.78	36	17	0	224	331	332	439	2e-07	50.1
mt_8|CL420Contig1	hd_8|CL327Contig1	41.75	103	60	0	313	621	395	703	1e-25	110
mt_8|CL420Contig1	hd_8|gi|37212431|gb|CF075844.1|CF075844|nottrimmed	40	40	24	0	442	561	204	323	6e-14	46.4
mt_8|CL420Contig1	hd_8|gi|37212431|gb|CF075844.1|CF075844|nottrimmed	38.1	42	26	0	301	426	66	191	6e-14	44.1
mt_8|CL420Contig1	hd_8|CL41Contig1	40	40	24	0	442	561	316	435	9e-13	46.4
mt_8|CL420Contig1	hd_8|CL41Contig1	35.9	39	25	0	310	426	187	303	9e-13	40
mt_8|CL420Contig1	hd_8|gi|37210065|gb|CD449412.1|CD449412|nottrimmed	47.5	40	21	0	436	555	323	442	4e-07	49.2
mt_8|CL431Contig1	hd_8|CL686Contig1	66.1	59	20	0	763	587	315	491	6e-66	103
mt_8|CL431Contig1	hd_8|CL686Contig1	79.07	43	9	0	496	368	597	725	6e-66	101
mt_8|CL431Contig1	hd_8|CL686Contig1	46.51	43	23	0	940	812	141	269	6e-66	57.4
mt_8|CL431Contig1	hd_8|CL686Contig1	53.12	32	15	0	583	488	504	599	6e-66	57.4
mt_8|CL431Contig1	hd_8|CL686Contig1	65.12	43	15	0	369	497	724	596	2e-17	57.4
mt_8|CL431Contig1	hd_8|CL686Contig1	50	54	27	0	603	764	475	314	2e-17	44.6
mt_8|CL435Contig1	hd_8|gi|37212431|gb|CF075844.1|CF075844|nottrimmed	97.44	117	3	0	152	502	75	425	6e-76	276
mt_8|CL435Contig1	hd_8|gi|37212431|gb|CF075844.1|CF075844|nottrimmed	83.33	120	20	0	513	154	436	77	1e-61	229
mt_8|CL435Contig1	hd_8|gi|37212431|gb|CF075844.1|CF075844|nottrimmed	49.57	115	58	0	499	155	422	78	9e-32	130
mt_8|CL435Contig1	hd_8|gi|37212431|gb|CF075844.1|CF075844|nottrimmed	43.8	121	68	0	151	513	74	436	9e-24	103
mt_8|CL435Contig1	hd_8|gi|37212431|gb|CF075844.1|CF075844|nottrimmed	43.7	119	67	0	512	156	435	79	2e-19	89
mt_8|CL435Contig1	hd_8|gi|37212431|gb|CF075844.1|CF075844|nottrimmed	44.92	118	65	0	147	500	70	423	1e-16	79.9
mt_8|CL435Contig1	hd_8|CL41Contig1	97.44	117	3	0	152	502	187	537	6e-76	276
mt_8|CL435Contig1	hd_8|CL41Contig1	82.11	123	22	0	513	145	548	180	7e-62	230
mt_8|CL435Contig1	hd_8|CL41Contig1	49.57	115	58	0	499	155	534	190	9e-32	130
mt_8|CL435Contig1	hd_8|CL41Contig1	43.8	121	68	0	151	513	186	548	9e-24	103
mt_8|CL435Contig1	hd_8|CL41Contig1	43.7	119	67	0	512	156	547	191	2e-19	89
mt_8|CL435Contig1	hd_8|CL41Contig1	42.22	135	78	0	96	500	131	535	1e-17	83.1
mt_8|CL435Contig1	hd_8|gi|37210065|gb|CD449412.1|CD449412|nottrimmed	54.63	108	49	0	152	475	200	523	3e-40	158
mt_8|CL435Contig1	hd_8|gi|37210065|gb|CD449412.1|CD449412|nottrimmed	49.06	106	54	0	468	151	516	199	3e-17	82.2
mt_8|CL441Contig1	hd_8|CL133Contig1	89.01	91	10	0	155	427	361	633	5e-71	185
mt_8|CL441Contig1	hd_8|CL133Contig1	89.19	37	4	0	6	116	214	324	5e-71	101
mt_8|CL441Contig1	hd_8|CL133Contig1	84.62	13	2	0	115	153	322	360	5e-71	101
mt_8|CL441Contig1	hd_8|CL133Contig1	60.67	89	35	0	420	154	626	360	6e-38	101
mt_8|CL441Contig1	hd_8|CL133Contig1	81.08	37	7	0	115	5	323	213	6e-38	68.9
mt_8|CL441Contig1	hd_8|CL465Contig1	86.96	92	12	0	155	430	195	470	7e-70	182
mt_8|CL441Contig1	hd_8|CL465Contig1	91.67	36	3	0	9	116	51	158	7e-70	110
mt_8|CL441Contig1	hd_8|CL465Contig1	84.62	13	2	0	115	153	156	194	7e-70	110
mt_8|CL441Contig1	hd_8|CL465Contig1	63.04	92	34	0	429	154	469	194	6e-41	110
mt_8|CL441Contig1	hd_8|CL465Contig1	83.33	36	6	0	115	8	157	50	6e-41	69.8
mt_8|CL441Contig1	hd_8|gi|37210741|gb|CD449759.1|CD449759|nottrimmed	86.96	92	12	0	155	430	207	482	2e-69	182
mt_8|CL441Contig1	hd_8|gi|37210741|gb|CD449759.1|CD449759|nottrimmed	91.43	35	3	0	12	116	66	170	2e-69	116
mt_8|CL441Contig1	hd_8|gi|37210741|gb|CD449759.1|CD449759|nottrimmed	84.62	13	2	0	115	153	168	206	2e-69	116
mt_8|CL441Contig1	hd_8|gi|37210741|gb|CD449759.1|CD449759|nottrimmed	64.13	92	33	0	429	154	481	206	3e-42	116
mt_8|CL441Contig1	hd_8|gi|37210741|gb|CD449759.1|CD449759|nottrimmed	85.29	34	5	0	115	14	169	68	3e-42	68
mt_8|CL447Contig1	hd_8|gi|37212743|gb|CF076005.1|CF076005|nottrimmed	37.93	116	72	0	383	730	104	451	3e-49	96.4
mt_8|CL447Contig1	hd_8|gi|37212743|gb|CF076005.1|CF076005|nottrimmed	49.33	75	38	0	728	952	452	676	3e-49	95.5
mt_8|CL447Contig1	hd_8|gi|37212743|gb|CF076005.1|CF076005|nottrimmed	54.55	22	10	0	281	346	2	67	3e-49	46.4
mt_8|CL447Contig1	hd_8|gi|37212743|gb|CF076005.1|CF076005|nottrimmed	47.06	51	27	0	696	544	417	265	1e-13	46.4
mt_8|CL447Contig1	hd_8|gi|37212743|gb|CF076005.1|CF076005|nottrimmed	40.54	74	44	0	951	730	675	454	1e-13	42.8
mt_8|CL447Contig1	hd_8|gi|37210792|gb|CD449784.1|CD449784|nottrimmed	36.19	105	67	0	392	706	268	582	3e-16	79.4
mt_8|CL447Contig1	hd_8|gi|37210792|gb|CD449784.1|CD449784|nottrimmed	44.44	45	25	0	678	544	554	420	2e-07	35.4
mt_8|CL447Contig1	hd_8|gi|37210792|gb|CD449784.1|CD449784|nottrimmed	39.66	58	35	0	345	172	221	48	2e-07	35.4
mt_8|CL447Contig1	hd_8|gi|40006406|gb|CK326796.1|CK326796|nottrimmed	45.1	51	28	0	185	337	124	276	2e-11	63.4
mt_8|CL447Contig1	hd_8|gi|40006406|gb|CK326796.1|CK326796|nottrimmed	38.46	52	32	0	342	187	281	126	2e-07	37.7
mt_8|CL447Contig1	hd_8|gi|40006406|gb|CK326796.1|CK326796|nottrimmed	64.71	17	6	0	474	424	398	348	2e-07	30.4
mt_8|CL449Contig1	hd_8|CL420Contig1	70.08	127	38	0	494	114	64	444	8e-54	203
mt_8|CL449Contig1	hd_8|CL420Contig1	53.04	115	54	0	121	465	437	93	8e-31	126
mt_8|CL449Contig1	hd_8|CL630Contig1	62.5	64	24	0	377	186	249	440	6e-27	90.4
mt_8|CL449Contig1	hd_8|CL630Contig1	70.83	24	7	0	467	396	156	227	6e-27	51.5
mt_8|CL449Contig1	hd_8|CL630Contig1	53.85	52	24	0	223	378	403	248	3e-15	51.5
mt_8|CL449Contig1	hd_8|CL630Contig1	66.67	18	6	0	409	462	214	161	3e-15	34.5
mt_8|CL449Contig1	hd_8|CL630Contig1	41.38	29	17	0	145	231	478	392	3e-15	24.9
mt_8|CL451Contig1	hd_8|gi|37212178|gb|CF075714.1|CF075714|nottrimmed	44.74	76	42	0	131	358	195	422	3e-16	79
mt_8|CL451Contig1	hd_8|gi|50297370|gb|CO508333.1|CO508333|nottrimmed	46.58	73	39	0	140	358	149	367	4e-16	78.5
mt_8|CL451Contig1	hd_8|gi|50296978|gb|CO507941.1|CO507941|nottrimmed	35.94	64	41	0	224	415	278	469	3e-09	55.6
mt_8|CL463Contig1	hd_8|CL345Contig1	27.5	80	58	0	194	433	191	430	4e-07	48.3
mt_8|CL465Contig1	hd_8|CL324Contig1	84.76	105	16	0	107	421	121	435	2e-57	215
mt_8|CL465Contig1	hd_8|CL324Contig1	75.51	98	24	0	420	127	434	141	4e-44	171
mt_8|CL465Contig1	hd_8|CL324Contig1	43.88	98	55	0	421	128	435	142	4e-20	91.8
mt_8|CL465Contig1	hd_8|CL324Contig1	44	100	56	0	115	414	129	428	4e-19	88.6
mt_8|CL465Contig1	hd_8|CL324Contig1	42.86	98	56	0	129	422	143	436	6e-13	68
mt_8|CL465Contig1	hd_8|CL324Contig1	49.18	61	31	0	416	234	430	248	1e-07	50.6
mt_8|CL465Contig1	hd_8|CL239Contig1	92.39	92	7	0	122	397	111	386	1e-55	209
mt_8|CL465Contig1	hd_8|CL239Contig1	79.35	92	19	0	396	121	385	110	4e-44	171
mt_8|CL465Contig1	hd_8|CL239Contig1	52.22	90	43	0	397	128	386	117	3e-23	102
mt_8|CL465Contig1	hd_8|CL239Contig1	48.91	92	47	0	124	399	113	388	9e-19	87.2
mt_8|CL465Contig1	hd_8|CL239Contig1	48.89	90	46	0	129	398	118	387	2e-15	76.2
mt_8|CL465Contig1	hd_8|CL239Contig1	59.57	47	19	0	398	258	387	247	2e-10	59.3
mt_8|CL468Contig1	hd_8|gi|40000023|gb|CK326432.1|CK326432|nottrimmed	52.83	53	25	0	202	360	267	425	1e-12	67
mt_8|CL476Contig1	hd_8|CL474Contig1	40.54	111	66	0	297	629	322	654	1e-32	133
mt_8|CL492Contig1	hd_8|CL199Contig1	50	30	15	0	218	307	258	347	1e-05	43.7
mt_8|CL510Contig1	hd_8|CL197Contig1	84.78	46	7	0	4	141	580	717	1e-22	99.1
mt_8|CL510Contig1	hd_8|CL197Contig1	60.42	48	19	0	146	3	722	579	7e-12	62.9
mt_8|CL512Contig1	hd_8|CL463Contig1	73.28	116	31	0	591	244	95	442	6e-56	210
mt_8|CL512Contig1	hd_8|CL463Contig1	52.68	112	53	0	248	583	438	103	2e-28	118
mt_8|CL512Contig1	hd_8|CL463Contig1	32.14	112	76	0	250	585	436	101	4e-15	74.8
mt_8|CL516Contig1	hd_8|gi|37214206|gb|CF544282.1|CF544282|nottrimmed	74.47	47	12	0	573	433	549	689	1e-20	93.2
mt_8|CL516Contig1	hd_8|gi|37214206|gb|CF544282.1|CF544282|nottrimmed	50	46	23	0	437	574	685	548	7e-08	50.6
mt_8|CL519Contig1	hd_8|CL194Contig1	61.4	57	22	0	314	144	119	289	1e-19	89
mt_8|CL519Contig1	hd_8|CL194Contig1	56.9	58	25	0	145	318	288	115	8e-11	59.7
mt_8|CL527Contig1	hd_8|CL328Contig1	30.59	85	59	0	414	668	841	1095	6e-14	71.6
mt_8|CL537Contig1	hd_8|gi|40006199|gb|CK326589.1|CK326589|nottrimmed	54.39	57	26	0	92	262	161	331	6e-18	84.5
mt_8|CL537Contig1	hd_8|gi|40006199|gb|CK326589.1|CK326589|nottrimmed	42.11	57	33	0	255	85	324	154	7e-09	54.2
mt_8|CL541Contig1	hd_8|CL63Contig1	96.19	210	8	0	31	660	136	765	8e-133	466
mt_8|CL541Contig1	hd_8|CL63Contig1	74.76	210	53	0	659	30	764	135	1e-99	355
mt_8|CL541Contig1	hd_8|CL63Contig1	97.37	152	4	0	259	714	136	591	1e-95	342
mt_8|CL541Contig1	hd_8|CL63Contig1	95.52	134	6	0	31	432	364	765	1e-81	296
mt_8|CL541Contig1	hd_8|CL63Contig1	75	152	38	0	713	258	590	135	2e-69	255
mt_8|CL541Contig1	hd_8|CL63Contig1	76.87	134	31	0	431	30	764	363	4e-64	237
mt_8|CL541Contig1	hd_8|CL63Contig1	45.71	210	114	0	660	31	765	136	1e-55	209
mt_8|CL541Contig1	hd_8|CL63Contig1	97.37	76	2	0	487	714	136	363	2e-44	172
mt_8|CL541Contig1	hd_8|CL63Contig1	44.38	169	94	0	30	536	135	641	2e-41	162
mt_8|CL541Contig1	hd_8|CL63Contig1	42.11	152	88	0	714	259	591	136	1e-35	143
mt_8|CL541Contig1	hd_8|CL63Contig1	76.32	76	18	0	713	486	362	135	6e-32	131
mt_8|CL541Contig1	hd_8|CL63Contig1	93.1	58	4	0	31	204	592	765	2e-30	126
mt_8|CL541Contig1	hd_8|CL63Contig1	40	210	126	0	32	661	137	766	5e-30	124
mt_8|CL541Contig1	hd_8|CL63Contig1	44.2	138	77	0	432	19	765	352	5e-29	121
mt_8|CL541Contig1	hd_8|CL63Contig1	82.76	58	10	0	203	30	764	591	7e-26	111
mt_8|CL541Contig1	hd_8|CL63Contig1	49.32	73	37	0	535	317	640	422	3e-24	94.1
mt_8|CL541Contig1	hd_8|CL63Contig1	44.3	79	44	0	277	41	382	146	3e-24	94.1
mt_8|CL541Contig1	hd_8|CL63Contig1	56.58	76	33	0	714	487	363	136	9e-21	94.1
mt_8|CL541Contig1	hd_8|CL63Contig1	37.32	142	89	0	254	679	131	556	9e-20	88.6
mt_8|CL541Contig1	hd_8|CL63Contig1	52.94	17	8	0	660	710	537	587	9e-20	88.6
mt_8|CL541Contig1	hd_8|CL63Contig1	45.1	102	56	0	102	407	435	740	4e-19	88.6
mt_8|CL541Contig1	hd_8|CL63Contig1	42.98	114	65	0	430	89	763	422	1e-15	77.1
mt_8|CL541Contig1	hd_8|CL63Contig1	43.42	76	43	0	486	713	135	362	9e-13	67.5
mt_8|CL541Contig1	hd_8|CL63Contig1	45.33	75	41	0	488	712	137	361	4e-10	58.8
mt_8|CL541Contig1	hd_8|CL63Contig1	53.45	58	27	0	204	31	765	592	1e-09	57
mt_8|CL541Contig1	hd_8|CL63Contig1	44.16	77	43	0	712	482	361	131	9e-09	54.2
mt_8|CL541Contig1	hd_8|CL63Contig1	45.61	57	31	0	30	200	591	761	1e-07	50.1
mt_8|CL541Contig1	hd_8|CL63Contig1	48.94	47	24	0	199	59	760	620	5e-07	48.3
mt_8|CL541Contig1	hd_8|CL59Contig2	96.79	187	6	0	31	591	189	749	5e-118	417
mt_8|CL541Contig1	hd_8|CL59Contig2	97.37	152	4	0	259	714	189	644	1e-95	342
mt_8|CL541Contig1	hd_8|CL59Contig2	78.61	187	40	0	590	30	748	188	4e-91	327
mt_8|CL541Contig1	hd_8|CL59Contig2	77.63	152	34	0	713	258	643	188	2e-71	262
mt_8|CL541Contig1	hd_8|CL59Contig2	96.4	111	4	0	31	363	417	749	7e-67	247
mt_8|CL541Contig1	hd_8|CL59Contig2	80.18	111	22	0	362	30	748	416	8e-53	200
mt_8|CL541Contig1	hd_8|CL59Contig2	97.37	76	2	0	487	714	189	416	2e-44	172
mt_8|CL541Contig1	hd_8|CL59Contig2	43.32	187	106	0	591	31	749	189	1e-43	170
mt_8|CL541Contig1	hd_8|CL59Contig2	46.2	158	85	0	714	241	644	171	7e-39	154
mt_8|CL541Contig1	hd_8|CL59Contig2	76.32	76	18	0	713	486	415	188	4e-31	128
mt_8|CL541Contig1	hd_8|CL59Contig2	49.57	115	58	0	363	19	749	405	9e-29	120
mt_8|CL541Contig1	hd_8|CL59Contig2	43.8	137	77	0	305	715	235	645	9e-25	107
mt_8|CL541Contig1	hd_8|CL59Contig2	43.31	127	72	0	27	407	185	565	7e-23	100
mt_8|CL541Contig1	hd_8|CL59Contig2	46.38	69	37	0	520	314	678	472	8e-22	96.4
mt_8|CL541Contig1	hd_8|CL59Contig2	46.27	67	36	0	274	74	432	232	8e-22	96.4
mt_8|CL541Contig1	hd_8|CL59Contig2	46.85	111	59	0	32	364	418	750	2e-21	96.4
mt_8|CL541Contig1	hd_8|CL59Contig2	41.76	91	53	0	255	527	185	457	3e-20	85.4
mt_8|CL541Contig1	hd_8|CL59Contig2	47.06	51	27	0	558	710	488	640	3e-20	85.4
mt_8|CL541Contig1	hd_8|CL59Contig2	48.84	43	22	0	709	581	639	511	2e-19	85.4
mt_8|CL541Contig1	hd_8|CL59Contig2	45.59	68	37	0	511	308	441	238	2e-19	85.4
mt_8|CL541Contig1	hd_8|CL59Contig2	48.24	85	44	0	108	362	494	748	4e-18	85.4
mt_8|CL541Contig1	hd_8|CL59Contig2	45.88	85	46	0	723	469	425	171	7e-18	84.5
mt_8|CL541Contig1	hd_8|CL59Contig2	94.29	35	2	0	31	135	645	749	1e-15	77.1
mt_8|CL541Contig1	hd_8|CL59Contig2	44.16	77	43	0	292	62	678	448	1e-12	64.3
mt_8|CL541Contig1	hd_8|CL59Contig2	64.71	17	6	0	364	314	750	700	1e-12	64.3
mt_8|CL541Contig1	hd_8|CL59Contig2	33.04	115	77	0	422	766	124	468	8e-12	64.3
mt_8|CL541Contig1	hd_8|CL59Contig2	41.3	92	54	0	314	589	472	747	3e-11	62.5
mt_8|CL541Contig1	hd_8|CL59Contig2	77.14	35	8	0	134	30	748	644	3e-09	55.6
mt_8|CL541Contig1	hd_8|CL59Contig2	37.8	82	51	0	712	467	414	169	9e-09	54.2
mt_8|CL541Contig1	hd_8|CL59Contig2	38.67	75	46	0	489	713	191	415	1e-08	53.8
mt_8|CL541Contig1	hd_8|gi|40006560|gb|CK326950.1|CK326950|nottrimmed	93.92	181	11	0	31	573	126	668	2e-110	391
mt_8|CL541Contig1	hd_8|gi|40006560|gb|CK326950.1|CK326950|nottrimmed	96.71	152	5	0	259	714	126	581	7e-95	340
mt_8|CL541Contig1	hd_8|gi|40006560|gb|CK326950.1|CK326950|nottrimmed	75.82	182	44	0	569	24	664	119	2e-84	305
mt_8|CL541Contig1	hd_8|gi|40006560|gb|CK326950.1|CK326950|nottrimmed	78.29	152	33	0	713	258	580	125	2e-72	265
mt_8|CL541Contig1	hd_8|gi|40006560|gb|CK326950.1|CK326950|nottrimmed	92.38	105	8	0	31	345	354	668	4e-60	224
mt_8|CL541Contig1	hd_8|gi|40006560|gb|CK326950.1|CK326950|nottrimmed	80.95	105	20	0	344	30	667	353	2e-49	188
mt_8|CL541Contig1	hd_8|gi|40006560|gb|CK326950.1|CK326950|nottrimmed	46.86	175	93	0	555	31	650	126	3e-47	182
mt_8|CL541Contig1	hd_8|gi|40006560|gb|CK326950.1|CK326950|nottrimmed	96.05	76	3	0	487	714	126	353	1e-43	170
mt_8|CL541Contig1	hd_8|gi|40006560|gb|CK326950.1|CK326950|nottrimmed	49.34	152	77	0	714	259	581	126	3e-43	168
mt_8|CL541Contig1	hd_8|gi|40006560|gb|CK326950.1|CK326950|nottrimmed	41.92	167	97	0	30	530	125	625	6e-32	131
mt_8|CL541Contig1	hd_8|gi|40006560|gb|CK326950.1|CK326950|nottrimmed	75	76	19	0	713	486	352	125	1e-30	127
mt_8|CL541Contig1	hd_8|gi|40006560|gb|CK326950.1|CK326950|nottrimmed	41.62	173	101	0	32	550	127	645	1e-27	116
mt_8|CL541Contig1	hd_8|gi|40006560|gb|CK326950.1|CK326950|nottrimmed	43.51	154	87	0	254	715	121	582	3e-26	112
mt_8|CL541Contig1	hd_8|gi|40006560|gb|CK326950.1|CK326950|nottrimmed	49.35	77	39	0	532	302	627	397	8e-24	104
mt_8|CL541Contig1	hd_8|gi|40006560|gb|CK326950.1|CK326950|nottrimmed	41.38	58	34	0	214	41	309	136	8e-24	104
mt_8|CL541Contig1	hd_8|gi|40006560|gb|CK326950.1|CK326950|nottrimmed	49	100	51	0	330	31	653	354	8e-24	104
mt_8|CL541Contig1	hd_8|gi|40006560|gb|CK326950.1|CK326950|nottrimmed	39.74	151	91	0	258	710	125	577	8e-24	104
mt_8|CL541Contig1	hd_8|gi|40006560|gb|CK326950.1|CK326950|nottrimmed	46.67	90	48	0	27	296	350	619	9e-21	94.1
mt_8|CL541Contig1	hd_8|gi|40006560|gb|CK326950.1|CK326950|nottrimmed	44.19	86	48	0	511	254	378	121	5e-18	78
mt_8|CL541Contig1	hd_8|gi|40006560|gb|CK326950.1|CK326950|nottrimmed	46.34	41	22	0	709	587	576	454	5e-18	78
mt_8|CL541Contig1	hd_8|gi|40006560|gb|CK326950.1|CK326950|nottrimmed	46.84	79	42	0	723	487	362	126	6e-16	78
mt_8|CL541Contig1	hd_8|gi|40006560|gb|CK326950.1|CK326950|nottrimmed	44	100	56	0	32	331	355	654	3e-15	75.8
mt_8|CL541Contig1	hd_8|gi|40006560|gb|CK326950.1|CK326950|nottrimmed	52.17	69	33	0	295	89	618	412	3e-14	72.5
mt_8|CL541Contig1	hd_8|gi|40006560|gb|CK326950.1|CK326950|nottrimmed	36.84	76	48	0	486	713	125	352	2e-09	56.1
mt_8|CL541Contig1	hd_8|gi|40006560|gb|CK326950.1|CK326950|nottrimmed	79.31	29	6	0	31	117	582	668	6e-09	54.7
mt_8|CL541Contig1	hd_8|gi|37213431|gb|CF544563.1|CF544563|nottrimmed	94.29	175	10	0	97	621	1	525	2e-107	381
mt_8|CL541Contig1	hd_8|gi|37213431|gb|CF544563.1|CF544563|nottrimmed	80	175	35	0	623	99	527	3	4e-87	314
mt_8|CL541Contig1	hd_8|gi|37213431|gb|CF544563.1|CF544563|nottrimmed	95.38	130	6	0	325	714	1	390	4e-79	287
mt_8|CL541Contig1	hd_8|gi|37213431|gb|CF544563.1|CF544563|nottrimmed	94.21	121	7	0	31	393	163	525	6e-72	264
mt_8|CL541Contig1	hd_8|gi|37213431|gb|CF544563.1|CF544563|nottrimmed	79.51	122	25	0	395	30	527	162	9e-58	216
mt_8|CL541Contig1	hd_8|gi|37213431|gb|CF544563.1|CF544563|nottrimmed	75.19	129	32	0	713	327	389	3	2e-55	209
mt_8|CL541Contig1	hd_8|gi|37213431|gb|CF544563.1|CF544563|nottrimmed	45.93	172	93	0	615	100	519	4	3e-44	171
mt_8|CL541Contig1	hd_8|gi|37213431|gb|CF544563.1|CF544563|nottrimmed	45.38	130	71	0	714	325	390	1	4e-31	128
mt_8|CL541Contig1	hd_8|gi|37213431|gb|CF544563.1|CF544563|nottrimmed	48.76	121	62	0	381	19	513	151	1e-30	126
mt_8|CL541Contig1	hd_8|gi|37213431|gb|CF544563.1|CF544563|nottrimmed	94.44	54	3	0	553	714	1	162	9e-29	120
mt_8|CL541Contig1	hd_8|gi|37213431|gb|CF544563.1|CF544563|nottrimmed	41.04	173	102	0	102	620	6	524	7e-27	114
mt_8|CL541Contig1	hd_8|gi|37213431|gb|CF544563.1|CF544563|nottrimmed	43.62	94	53	0	314	595	218	499	2e-25	96.8
mt_8|CL541Contig1	hd_8|gi|37213431|gb|CF544563.1|CF544563|nottrimmed	49.15	59	30	0	101	277	5	181	2e-25	96.8
mt_8|CL541Contig1	hd_8|gi|37213431|gb|CF544563.1|CF544563|nottrimmed	50.72	69	34	0	520	314	424	218	2e-22	96.8
mt_8|CL541Contig1	hd_8|gi|37213431|gb|CF544563.1|CF544563|nottrimmed	46.55	58	31	0	274	101	178	5	2e-22	96.8
mt_8|CL541Contig1	hd_8|gi|37213431|gb|CF544563.1|CF544563|nottrimmed	91.11	45	4	0	31	165	391	525	1e-21	96.8
mt_8|CL541Contig1	hd_8|gi|37213431|gb|CF544563.1|CF544563|nottrimmed	45.69	116	63	0	32	379	164	511	1e-20	93.6
mt_8|CL541Contig1	hd_8|gi|37213431|gb|CF544563.1|CF544563|nottrimmed	75.47	53	13	0	713	555	161	3	3e-20	92.3
mt_8|CL541Contig1	hd_8|gi|37213431|gb|CF544563.1|CF544563|nottrimmed	45.26	95	52	0	108	392	240	524	8e-20	90.9
mt_8|CL541Contig1	hd_8|gi|37213431|gb|CF544563.1|CF544563|nottrimmed	39.23	130	79	0	326	715	2	391	7e-19	87.7
mt_8|CL541Contig1	hd_8|gi|37213431|gb|CF544563.1|CF544563|nottrimmed	80.43	46	9	0	167	30	527	390	2e-17	83.1
mt_8|CL541Contig1	hd_8|gi|37213431|gb|CF544563.1|CF544563|nottrimmed	41.86	43	25	0	709	581	385	257	7e-13	60.2
mt_8|CL541Contig1	hd_8|gi|37213431|gb|CF544563.1|CF544563|nottrimmed	41.94	62	36	0	511	326	187	2	7e-13	60.2
mt_8|CL541Contig1	hd_8|gi|37213431|gb|CF544563.1|CF544563|nottrimmed	43.66	71	40	0	274	62	406	194	8e-12	60.2
mt_8|CL541Contig1	hd_8|gi|37213431|gb|CF544563.1|CF544563|nottrimmed	59.09	22	9	0	379	314	511	446	8e-12	60.2
mt_8|CL541Contig1	hd_8|gi|37213431|gb|CF544563.1|CF544563|nottrimmed	40.3	67	40	0	327	527	3	203	4e-11	60.2
mt_8|CL541Contig1	hd_8|gi|37213431|gb|CF544563.1|CF544563|nottrimmed	41.18	51	30	0	558	710	234	386	4e-11	60.2
mt_8|CL541Contig1	hd_8|gi|37213431|gb|CF544563.1|CF544563|nottrimmed	52	50	24	0	723	574	171	22	1e-10	60.2
mt_8|CL541Contig1	hd_8|gi|37213431|gb|CF544563.1|CF544563|nottrimmed	42.22	45	26	0	712	578	160	26	2e-07	49.6
mt_8|CL541Contig1	hd_8|gi|37213431|gb|CF544563.1|CF544563|nottrimmed	42.86	49	28	0	165	19	525	379	5e-06	45.1
mt_8|CL541Contig1	hd_8|gi|37213431|gb|CF544563.1|CF544563|nottrimmed	37.14	70	44	0	557	766	5	214	9e-06	44.1
mt_8|CL541Contig1	hd_8|CL59Contig1	95.33	107	5	0	412	732	1	321	7e-63	233
mt_8|CL541Contig1	hd_8|CL59Contig1	98.02	101	2	0	184	486	1	303	5e-62	231
mt_8|CL541Contig1	hd_8|CL59Contig1	80	100	20	0	485	186	302	3	1e-47	183
mt_8|CL541Contig1	hd_8|CL59Contig1	97.37	76	2	0	31	258	76	303	2e-44	172
mt_8|CL541Contig1	hd_8|CL59Contig1	73.58	106	28	0	731	414	320	3	1e-42	166
mt_8|CL541Contig1	hd_8|CL59Contig1	80.26	76	15	0	257	30	302	75	2e-34	139
mt_8|CL541Contig1	hd_8|CL59Contig1	42.06	107	62	0	732	412	321	1	2e-22	99.6
mt_8|CL541Contig1	hd_8|CL59Contig1	44.55	101	56	0	486	184	303	1	2e-21	96.4
mt_8|CL541Contig1	hd_8|CL59Contig1	47.31	93	49	0	204	482	21	299	1e-18	86.8
mt_8|CL541Contig1	hd_8|CL59Contig1	48.75	80	41	0	258	19	303	64	2e-17	82.6
mt_8|CL541Contig1	hd_8|CL59Contig1	46.88	96	51	0	194	481	11	298	4e-15	75.3
mt_8|CL541Contig1	hd_8|CL59Contig1	43.59	78	44	0	32	265	77	310	1e-11	63.8
mt_8|CL541Contig1	hd_8|CL59Contig1	48.21	56	29	0	481	314	298	131	5e-11	61.6
mt_8|CL541Contig1	hd_8|CL59Contig1	53.33	30	14	0	292	203	109	20	5e-11	61.6
mt_8|CL541Contig1	hd_8|CL59Contig1	37.63	93	58	0	431	709	20	298	5e-11	61.6
mt_8|CL541Contig1	hd_8|CL59Contig1	100	25	0	0	640	714	1	75	7e-11	61.1
mt_8|CL541Contig1	hd_8|CL59Contig1	48.98	49	25	0	108	254	153	299	2e-09	56.1
mt_8|CL541Contig1	hd_8|CL59Contig1	42.42	66	38	0	253	56	298	101	4e-08	51.9
mt_8|CL541Contig1	hd_8|CL59Contig1	39.53	43	26	0	709	581	298	170	7e-07	47.8
mt_8|CL541Contig1	hd_8|CL59Contig1	79.17	24	5	0	713	642	74	3	3e-06	46
mt_8|CL541Contig1	hd_8|CL126Contig1	96.1	77	3	0	487	717	137	367	6e-45	174
mt_8|CL541Contig1	hd_8|CL126Contig1	96.05	76	3	0	31	258	137	364	4e-44	171
mt_8|CL541Contig1	hd_8|CL126Contig1	96.05	76	3	0	259	486	137	364	4e-44	171
mt_8|CL541Contig1	hd_8|CL126Contig1	73.68	76	20	0	485	258	363	136	8e-32	130
mt_8|CL541Contig1	hd_8|CL126Contig1	73.68	76	20	0	257	30	363	136	3e-30	125
mt_8|CL541Contig1	hd_8|CL126Contig1	67.95	78	25	0	719	486	369	136	1e-27	116
mt_8|CL541Contig1	hd_8|CL126Contig1	48.19	83	43	0	264	16	370	122	2e-17	83.1
mt_8|CL541Contig1	hd_8|CL126Contig1	49.28	69	35	0	18	224	124	330	6e-13	68
mt_8|CL541Contig1	hd_8|CL126Contig1	36.84	76	48	0	714	487	364	137	4e-12	65.2
mt_8|CL541Contig1	hd_8|CL126Contig1	52.54	59	28	0	223	47	329	153	1e-10	60.2
mt_8|CL541Contig1	hd_8|CL126Contig1	51.56	64	31	0	32	223	138	329	2e-09	56.1
mt_8|CL541Contig1	hd_8|CL558Contig1	96.1	77	3	0	31	261	76	306	1e-44	173
mt_8|CL541Contig1	hd_8|CL558Contig1	96.1	77	3	0	259	489	76	306	1e-44	173
mt_8|CL541Contig1	hd_8|CL558Contig1	97.37	76	2	0	487	714	76	303	2e-44	172
mt_8|CL541Contig1	hd_8|CL558Contig1	75.32	77	19	0	260	30	305	75	4e-32	131
mt_8|CL541Contig1	hd_8|CL558Contig1	71.25	80	23	0	488	249	305	66	5e-31	127
mt_8|CL541Contig1	hd_8|CL558Contig1	72.15	79	22	0	713	477	302	66	5e-31	127
mt_8|CL541Contig1	hd_8|CL558Contig1	42.05	88	51	0	714	451	303	40	3e-19	89
mt_8|CL541Contig1	hd_8|CL558Contig1	41.86	86	50	0	258	1	303	46	2e-16	79.9
mt_8|CL541Contig1	hd_8|CL558Contig1	44	75	42	0	483	259	300	76	7e-14	71.2
mt_8|CL541Contig1	hd_8|CL558Contig1	37.35	83	52	0	464	712	53	301	1e-09	57
mt_8|CL541Contig1	hd_8|CL558Contig1	40	75	45	0	32	256	77	301	4e-07	48.7
mt_8|CL541Contig1	hd_8|CL558Contig1	42.31	52	30	0	217	62	262	107	4e-06	45.5
mt_8|CL541Contig1	hd_8|gi|37213292|gb|CF544490.1|CF544490|nottrimmed	57.89	76	32	0	31	258	99	326	4e-26	111
mt_8|CL541Contig1	hd_8|gi|37213292|gb|CF544490.1|CF544490|nottrimmed	57.89	76	32	0	259	486	99	326	4e-26	111
mt_8|CL541Contig1	hd_8|gi|37213292|gb|CF544490.1|CF544490|nottrimmed	57.89	76	32	0	487	714	99	326	4e-26	111
mt_8|CL541Contig1	hd_8|gi|37213292|gb|CF544490.1|CF544490|nottrimmed	47.37	76	40	0	257	30	325	98	2e-12	66.1
mt_8|CL541Contig1	hd_8|gi|37213292|gb|CF544490.1|CF544490|nottrimmed	47.37	76	40	0	713	486	325	98	1e-11	63.4
mt_8|CL541Contig1	hd_8|gi|37213292|gb|CF544490.1|CF544490|nottrimmed	43.68	87	49	0	518	258	358	98	3e-11	62.5
mt_8|CL543Contig1	hd_8|gi|37209561|gb|CD449155.1|CD449155|nottrimmed	73.68	114	30	0	88	429	80	421	5e-85	209
mt_8|CL543Contig1	hd_8|gi|37209561|gb|CD449155.1|CD449155|nottrimmed	64.56	79	28	0	421	657	407	643	5e-85	143
mt_8|CL543Contig1	hd_8|gi|37209561|gb|CD449155.1|CD449155|nottrimmed	63.16	114	42	0	428	87	420	79	2e-55	143
mt_8|CL543Contig1	hd_8|gi|37209561|gb|CD449155.1|CD449155|nottrimmed	53.42	73	34	0	656	438	642	424	2e-55	95
mt_8|CL543Contig1	hd_8|gi|37209561|gb|CD449155.1|CD449155|nottrimmed	39.82	113	68	0	429	91	421	83	7e-36	95
mt_8|CL543Contig1	hd_8|gi|37209561|gb|CD449155.1|CD449155|nottrimmed	43.33	60	34	0	648	469	634	455	7e-36	68.9
mt_8|CL543Contig1	hd_8|CL60Contig1	66.47	167	56	0	88	588	202	702	8e-74	270
mt_8|CL543Contig1	hd_8|CL60Contig1	56.44	163	71	0	587	99	701	213	5e-43	167
mt_8|CL543Contig1	hd_8|CL60Contig1	40.95	105	62	0	588	274	702	388	2e-21	96.4
mt_8|CL543Contig1	hd_8|CL60Contig1	40	80	48	0	270	509	384	623	7e-09	54.2
mt_8|CL543Contig1	hd_8|CL60Contig1	53.85	26	12	0	343	266	457	380	7e-06	31.8
mt_8|CL543Contig1	hd_8|CL60Contig1	37.5	40	25	0	520	401	634	515	7e-06	30.4
mt_8|CL546Contig1	hd_8|CL517Contig1	84.13	126	20	0	150	527	295	672	1e-70	259
mt_8|CL546Contig1	hd_8|CL517Contig1	69.92	123	37	0	517	149	662	294	2e-51	196
mt_8|CL546Contig1	hd_8|CL517Contig1	35.83	120	77	0	518	159	663	304	2e-17	83.5
mt_8|CL546Contig1	hd_8|CL517Contig1	36.75	117	74	0	160	510	305	655	2e-15	76.2
mt_8|CL546Contig1	hd_8|CL517Contig1	34.38	96	63	0	227	514	372	659	9e-12	64.3
mt_8|CL546Contig1	hd_8|CL517Contig1	45	40	22	0	381	262	526	407	5e-06	34.1
mt_8|CL546Contig1	hd_8|CL517Contig1	56	25	11	0	234	160	379	305	5e-06	29
mt_8|CL548Contig1	hd_8|CL267Contig1	72.41	116	32	0	524	177	473	820	8e-52	196
mt_8|CL548Contig1	hd_8|CL267Contig1	52.38	126	60	0	148	525	849	472	2e-30	125
mt_8|CL564Contig1	hd_8|CL488Contig1	86.36	132	18	0	108	503	121	516	3e-72	264
mt_8|CL564Contig1	hd_8|CL488Contig1	79.41	136	28	0	502	95	515	108	2e-60	225
mt_8|CL564Contig1	hd_8|CL488Contig1	51.59	126	61	0	500	123	513	136	3e-36	145
mt_8|CL564Contig1	hd_8|CL488Contig1	50.83	120	59	0	498	139	511	152	4e-30	125
mt_8|CL564Contig1	hd_8|CL488Contig1	50.4	125	62	0	124	498	137	511	5e-29	121
mt_8|CL564Contig1	hd_8|CL488Contig1	50	126	63	0	125	502	138	515	1e-27	116
mt_8|CL564Contig1	hd_8|CL488Contig1	37.7	61	38	0	369	551	154	336	3e-13	69.3
mt_8|CL564Contig1	hd_8|gi|40006294|gb|CK326684.1|CK326684|nottrimmed	45	40	22	0	372	491	460	579	6e-07	48.3
mt_8|CL564Contig1	hd_8|gi|40006294|gb|CK326684.1|CK326684|nottrimmed	39.58	48	29	0	363	506	232	375	7e-06	44.6
mt_8|CL564Contig1	hd_8|CL266Contig1	45	40	22	0	372	491	473	592	6e-07	48.3
mt_8|CL564Contig1	hd_8|CL266Contig1	39.58	48	29	0	363	506	245	388	7e-06	44.6
mt_8|CL572Contig1	hd_8|CL24Contig1	35.18	199	129	0	330	926	116	712	9e-38	150
mt_8|CL572Contig1	hd_8|CL24Contig1	39.33	89	54	0	595	329	381	115	5e-06	45.5
mt_8|CL572Contig1	hd_8|CL362Contig1	38.96	154	94	0	324	785	69	530	3e-35	127
mt_8|CL572Contig1	hd_8|CL362Contig1	45.16	31	17	0	822	914	564	656	3e-35	34.5
mt_8|CL572Contig1	hd_8|gi|37212063|gb|CF075652.1|CF075652|nottrimmed	36.84	133	84	0	324	722	101	499	1e-33	116
mt_8|CL572Contig1	hd_8|gi|37212063|gb|CF075652.1|CF075652|nottrimmed	35.29	51	33	0	771	923	533	685	1e-33	40.5
mt_8|CL572Contig1	hd_8|CL641Contig1	32.32	164	111	0	318	809	97	588	4e-33	120
mt_8|CL572Contig1	hd_8|CL641Contig1	44.12	34	19	0	822	923	598	699	4e-33	35
mt_8|CL572Contig1	hd_8|gi|37209759|gb|CD449258.1|CD449258|nottrimmed	44.05	84	47	0	468	719	5	256	8e-33	85.8
mt_8|CL572Contig1	hd_8|gi|37209759|gb|CD449258.1|CD449258|nottrimmed	55.56	54	24	0	774	935	311	472	8e-33	68.4
mt_8|CL572Contig1	hd_8|gi|37209759|gb|CD449258.1|CD449258|nottrimmed	48.84	43	22	0	595	467	132	4	1e-07	37.3
mt_8|CL572Contig1	hd_8|gi|37209759|gb|CD449258.1|CD449258|nottrimmed	47.06	34	18	0	928	827	465	364	1e-07	34.1
mt_8|CL572Contig1	hd_8|CL236Contig1	40.71	140	83	0	300	719	133	552	9e-33	134
mt_8|CL572Contig1	hd_8|gi|50852590|gb|CO741506.1|CO741506|nottrimmed	48.45	97	50	0	321	611	54	344	5e-27	115
mt_8|CL572Contig1	hd_8|gi|50852590|gb|CO741506.1|CO741506|nottrimmed	44.94	89	49	0	595	329	328	62	9e-10	57.9
mt_8|CL572Contig1	hd_8|CL162Contig1	44.68	94	52	0	327	608	111	392	5e-22	98.7
mt_8|CL572Contig1	hd_8|CL596Contig1	42.31	52	30	0	771	926	562	717	3e-16	51.9
mt_8|CL572Contig1	hd_8|CL596Contig1	45.95	37	20	0	312	422	115	225	3e-16	49.6
mt_8|CL572Contig1	hd_8|CL62Contig1	46.15	39	21	0	312	428	95	211	6e-15	49.2
mt_8|CL572Contig1	hd_8|CL62Contig1	32.2	59	40	0	753	929	542	718	6e-15	47.8
mt_8|CL572Contig1	hd_8|gi|50853448|gb|CO741933.1|CO741933|nottrimmed	35.62	73	47	0	327	545	98	316	8e-12	64.8
mt_8|CL572Contig1	hd_8|gi|39967831|gb|CK326076.1|CK326076|nottrimmed	33.9	59	39	0	732	908	227	403	3e-08	52.8
mt_8|CL572Contig1	hd_8|gi|37213615|gb|CF544657.1|CF544657|nottrimmed	54.05	37	17	0	312	422	61	171	6e-08	51.9
mt_8|CL572Contig1	hd_8|gi|50297736|gb|CO508699.1|CO508699|nottrimmed	32.2	59	40	0	732	908	472	648	2e-07	50.6
mt_8|CL576Contig1	hd_8|CL68Contig1	51.85	135	65	0	29	433	108	512	3e-46	177
mt_8|CL576Contig1	hd_8|CL68Contig1	50.57	87	43	0	288	28	367	107	3e-19	79
mt_8|CL576Contig1	hd_8|CL68Contig1	59.09	22	9	0	432	367	511	446	3e-19	75.3
mt_8|CL576Contig1	hd_8|CL68Contig1	37.21	86	54	0	286	29	365	108	2e-15	75.3
mt_8|CL584Contig1	hd_8|gi|37212468|gb|CF075863.1|CF075863|nottrimmed	55.74	61	27	0	1042	860	132	314	3e-20	92.7
mt_8|CL586Contig1	hd_8|gi|37212453|gb|CF075855.1|CF075855|nottrimmed	47.3	74	39	0	150	371	371	592	1e-20	94.1
mt_8|CL607Contig1	hd_8|CL558Contig1	93.9	82	5	0	72	317	76	321	4e-46	176
mt_8|CL607Contig1	hd_8|CL558Contig1	74.39	82	21	0	301	56	305	60	3e-35	140
mt_8|CL607Contig1	hd_8|CL558Contig1	44.44	81	45	0	56	298	60	302	2e-19	88.1
mt_8|CL607Contig1	hd_8|CL558Contig1	48.05	77	40	0	299	69	303	73	5e-16	76.7
mt_8|CL607Contig1	hd_8|CL558Contig1	44.74	76	42	0	73	300	77	304	1e-10	58.8
mt_8|CL607Contig1	hd_8|CL558Contig1	43.42	76	43	0	300	73	304	77	6e-10	56.5
mt_8|CL607Contig1	hd_8|CL63Contig1	84.78	92	14	0	24	299	88	363	1e-45	175
mt_8|CL607Contig1	hd_8|CL63Contig1	98.68	76	1	0	72	299	364	591	3e-45	173
mt_8|CL607Contig1	hd_8|CL63Contig1	68.54	89	28	0	337	71	401	135	2e-34	137
mt_8|CL607Contig1	hd_8|CL63Contig1	67.42	89	29	0	337	71	629	363	3e-33	133
mt_8|CL607Contig1	hd_8|CL63Contig1	94.83	58	3	0	72	245	592	765	3e-31	127
mt_8|CL607Contig1	hd_8|CL63Contig1	75.86	58	14	0	244	71	764	591	3e-23	100
mt_8|CL607Contig1	hd_8|CL63Contig1	46.15	78	42	0	299	66	363	130	3e-15	74.4
mt_8|CL607Contig1	hd_8|CL63Contig1	46.05	76	41	0	299	72	591	364	5e-15	73.5
mt_8|CL607Contig1	hd_8|CL63Contig1	46.97	66	35	0	71	268	135	332	2e-13	68.4
mt_8|CL607Contig1	hd_8|CL63Contig1	45.45	66	36	0	68	265	360	557	1e-12	65.2
mt_8|CL607Contig1	hd_8|CL63Contig1	39.77	88	53	0	330	67	394	131	2e-11	61.6
mt_8|CL607Contig1	hd_8|CL63Contig1	48.48	66	34	0	264	67	556	359	1e-10	58.8
mt_8|CL607Contig1	hd_8|CL63Contig1	46.27	67	36	0	67	267	131	331	2e-09	55.1
mt_8|CL607Contig1	hd_8|CL63Contig1	34.48	58	38	0	71	244	591	764	6e-06	43.2
mt_8|CL607Contig1	hd_8|gi|40006560|gb|CK326950.1|CK326950|nottrimmed	98.68	76	1	0	72	299	354	581	3e-45	173
mt_8|CL607Contig1	hd_8|gi|40006560|gb|CK326950.1|CK326950|nottrimmed	94.94	79	4	0	63	299	117	353	8e-45	172
[truncated: 2,542 more rows]

## Sheet: M.tardigradum vs R.coronifer
Query id	Subject id	% identity	alignment length	mismatches	gap openings	q. start	q. end	s. start	s. end	E-value	bit score
mt_8|CL1Contig1	rc_8|CL19Contig1	48.57	35	18	0	731	627	279	175	5e-12	36.3
mt_8|CL1Contig1	rc_8|CL19Contig1	60	25	10	0	829	755	379	305	5e-12	35
mt_8|CL1Contig1	rc_8|CL19Contig1	57.14	21	9	0	550	488	63	1	5e-12	35
mt_8|CL1Contig1	rc_8|CL19Contig1	53.57	28	13	0	639	722	187	270	8e-11	35
mt_8|CL1Contig1	rc_8|CL19Contig1	70.83	24	7	0	756	827	306	377	8e-11	33.1
mt_8|CL1Contig1	rc_8|CL19Contig1	56.52	23	10	0	492	560	5	73	8e-11	33.1
mt_8|CL1Contig1	rc_8|CL19Contig1	58.33	24	10	0	830	759	380	309	8e-07	33.1
mt_8|CL1Contig1	rc_8|CL19Contig1	51.72	29	14	0	724	638	272	186	8e-07	26.3
mt_8|CL1Contig1	rc_8|CL19Contig1	64.71	17	6	0	551	501	64	14	8e-07	22.1
mt_8|CL15Contig1	rc_8|Rc_MM1_11F10.scf|nottrimmed	81.37	102	19	0	110	415	6	311	3e-53	200
mt_8|CL15Contig1	rc_8|Rc_MM1_11F10.scf|nottrimmed	62.38	101	38	0	414	112	310	8	5e-32	130
mt_8|CL21Contig1	rc_8|Rc_MM1_07H11.scf|nottrimmed	91.53	59	5	0	128	304	1	177	6e-30	122
mt_8|CL21Contig1	rc_8|Rc_MM1_07H11.scf|nottrimmed	78.18	55	12	0	297	133	170	6	9e-23	99.1
mt_8|CL21Contig1	rc_8|Rc_MM1_07H11.scf|nottrimmed	46.55	58	31	0	130	303	3	176	1e-13	68.9
mt_8|CL22Contig1	rc_8|CL227Contig1	81.54	130	24	0	323	712	163	552	3e-81	258
mt_8|CL22Contig1	rc_8|CL227Contig1	68.75	32	10	0	215	310	58	153	3e-81	190
mt_8|CL22Contig1	rc_8|CL227Contig1	70.45	132	39	0	708	313	548	153	2e-58	190
mt_8|CL22Contig1	rc_8|CL227Contig1	56.41	39	17	0	309	193	152	36	2e-58	118
mt_8|CL22Contig1	rc_8|CL227Contig1	47.75	111	58	0	721	389	561	229	4e-28	118
mt_8|CL22Contig1	rc_8|CL227Contig1	44.63	121	67	0	343	705	183	545	1e-25	110
mt_8|CL22Contig1	rc_8|CL227Contig1	43.8	121	68	0	351	713	191	553	3e-19	89.5
mt_8|CL22Contig1	rc_8|CL227Contig1	44.23	104	58	0	701	390	541	230	6e-14	71.6
mt_8|CL22Contig1	rc_8|Rc_MM1_27D11.scf|nottrimmed	53.85	39	18	0	506	622	170	286	5e-08	51.9
mt_8|CL26Contig1	rc_8|CL126Contig1	69.7	165	50	0	164	658	37	531	1e-77	282
mt_8|CL26Contig1	rc_8|CL126Contig1	62.5	136	51	0	717	310	590	183	1e-50	179
mt_8|CL26Contig1	rc_8|CL126Contig1	57.14	28	12	0	252	169	125	42	1e-50	101
mt_8|CL26Contig1	rc_8|CL126Contig1	43.56	101	57	0	661	359	534	232	3e-25	101
mt_8|CL26Contig1	rc_8|CL126Contig1	61.9	21	8	0	223	161	96	34	3e-25	75.8
mt_8|CL26Contig1	rc_8|CL126Contig1	42.11	95	55	0	364	648	237	521	5e-17	75.8
mt_8|CL26Contig1	rc_8|CL126Contig1	57.14	21	9	0	162	224	35	97	5e-17	68
mt_8|CL26Contig1	rc_8|CL126Contig1	44.09	93	52	0	363	641	236	514	9e-15	68
mt_8|CL26Contig1	rc_8|CL126Contig1	70.59	17	5	0	169	219	42	92	9e-15	62
mt_8|CL26Contig1	rc_8|CL126Contig1	42.35	85	49	0	617	363	490	236	2e-13	62
mt_8|CL26Contig1	rc_8|CL126Contig1	57.89	19	8	0	218	162	91	35	2e-13	28.1
mt_8|CL29Contig1	rc_8|CL65Contig1	54.89	133	60	0	512	910	130	528	1e-49	190
mt_8|CL29Contig1	rc_8|CL65Contig1	42.52	127	73	0	897	517	515	135	3e-16	79.9
mt_8|CL29Contig1	rc_8|CL98Contig1	58.47	118	49	0	512	865	107	460	7e-48	184
mt_8|CL29Contig1	rc_8|CL98Contig1	44.83	116	64	0	864	517	459	112	1e-16	80.8
mt_8|CL29Contig1	rc_8|CL98Contig1	28.21	117	84	0	859	509	454	104	2e-10	60.6
mt_8|CL29Contig1	rc_8|Rc_MM1_04B02.scf|nottrimmed	58.47	118	49	0	512	865	52	405	1e-45	177
mt_8|CL29Contig1	rc_8|Rc_MM1_04B02.scf|nottrimmed	43.48	115	65	0	861	517	401	57	8e-15	74.8
mt_8|CL29Contig1	rc_8|Rc_MM1_04B02.scf|nottrimmed	31.36	118	81	0	853	500	393	40	7e-12	65.2
mt_8|CL29Contig1	rc_8|CL150Contig1	53.75	80	37	0	677	916	232	471	1e-43	125
mt_8|CL29Contig1	rc_8|CL150Contig1	50.94	53	26	0	512	670	70	228	1e-43	64.8
mt_8|CL29Contig1	rc_8|CL150Contig1	52.08	48	23	0	819	676	374	231	2e-08	41.8
mt_8|CL29Contig1	rc_8|CL150Contig1	41.46	41	24	0	639	517	197	75	2e-08	30.4
mt_8|CL29Contig1	rc_8|CL102Contig1	55	80	36	0	677	916	242	481	2e-43	126
mt_8|CL29Contig1	rc_8|CL102Contig1	50.94	53	26	0	512	670	80	238	2e-43	63.8
mt_8|CL29Contig1	rc_8|CL102Contig1	38.89	72	44	0	886	671	451	236	2e-12	52.8
mt_8|CL29Contig1	rc_8|CL102Contig1	46.34	41	22	0	639	517	207	85	2e-12	32.7
mt_8|CL29Contig1	rc_8|CL160Contig1	63.49	63	23	0	677	865	224	412	2e-41	115
mt_8|CL29Contig1	rc_8|CL160Contig1	54.72	53	24	0	512	670	62	220	2e-41	68
mt_8|CL29Contig1	rc_8|CL160Contig1	56.25	48	21	0	819	676	366	223	2e-13	49.6
mt_8|CL29Contig1	rc_8|CL160Contig1	53.66	41	19	0	639	517	189	67	2e-13	39.1
mt_8|CL29Contig1	rc_8|Rc_MM1_23G05.scf|nottrimmed	66.67	63	21	0	677	865	203	391	1e-40	121
mt_8|CL29Contig1	rc_8|Rc_MM1_23G05.scf|nottrimmed	48.98	49	25	0	512	658	41	187	1e-40	59.3
mt_8|CL29Contig1	rc_8|Rc_MM1_23G05.scf|nottrimmed	49.21	63	32	0	864	676	390	202	9e-10	44.1
mt_8|CL29Contig1	rc_8|Rc_MM1_23G05.scf|nottrimmed	50	36	18	0	624	517	153	46	9e-10	32.2
mt_8|CL29Contig1	rc_8|Rc_MM1_17A06.scf|nottrimmed	49.02	102	52	0	563	868	215	520	5e-36	139
mt_8|CL29Contig1	rc_8|Rc_MM1_17A06.scf|nottrimmed	52.38	21	10	0	491	553	137	199	5e-36	25.8
mt_8|CL29Contig1	rc_8|Rc_MM1_28A09.scf|nottrimmed	57.61	92	39	0	617	892	142	417	2e-34	140
mt_8|CL29Contig1	rc_8|Rc_MM1_05B12.scf|nottrimmed	57.61	92	39	0	617	892	138	413	2e-34	140
mt_8|CL29Contig1	rc_8|CL58Contig1	55.43	92	41	0	617	892	180	455	3e-33	136
mt_8|CL29Contig1	rc_8|Rc_MM1_16H12.scf|nottrimmed	58.33	84	35	0	641	892	220	471	3e-32	132
mt_8|CL29Contig1	rc_8|Rc_MM1_16H12.scf|nottrimmed	38.89	72	44	0	886	671	465	250	1e-07	51
mt_8|CL29Contig1	rc_8|CL10Contig1	58.44	77	32	0	656	886	307	537	1e-31	120
mt_8|CL29Contig1	rc_8|CL10Contig1	50	24	12	0	488	559	130	201	1e-31	49.2
mt_8|CL29Contig1	rc_8|CL10Contig1	54.1	61	28	0	885	703	536	354	4e-07	49.2
mt_8|CL29Contig1	rc_8|Rc_MM1_19D09.scf|nottrimmed	58.33	84	35	0	641	892	221	472	2e-31	130
mt_8|CL29Contig1	rc_8|Rc_MM1_19D09.scf|nottrimmed	38.89	72	44	0	886	671	466	251	9e-08	51.5
mt_8|CL29Contig1	rc_8|Rc_MM1_35A11.scf|nottrimmed	55.95	84	37	0	641	892	206	457	3e-31	129
mt_8|CL29Contig1	rc_8|Rc_MM1_35A11.scf|nottrimmed	42.47	73	42	0	886	668	451	233	5e-09	55.6
mt_8|CL29Contig1	rc_8|Rc_MM1_31D02.scf|nottrimmed	57.14	84	36	0	641	892	165	416	3e-31	129
mt_8|CL29Contig1	rc_8|Rc_MM1_31D02.scf|nottrimmed	37.5	72	45	0	886	671	410	195	8e-07	48.3
mt_8|CL29Contig1	rc_8|Rc_MM1_29G05.scf|nottrimmed	58.44	77	32	0	656	886	288	518	1e-30	119
mt_8|CL29Contig1	rc_8|Rc_MM1_29G05.scf|nottrimmed	63.16	19	7	0	503	559	126	182	1e-30	27.2
mt_8|CL29Contig1	rc_8|CL41Contig1	58.02	81	34	0	650	892	264	506	6e-30	125
mt_8|CL29Contig1	rc_8|CL41Contig1	44	75	42	0	892	668	506	282	1e-08	54.7
mt_8|CL29Contig1	rc_8|CL41Contig1	37.23	94	59	0	669	950	283	564	2e-06	46.9
mt_8|CL29Contig1	rc_8|Rc_MM1_23A12.scf|nottrimmed	61.33	75	29	0	668	892	238	462	3e-29	122
mt_8|CL29Contig1	rc_8|Rc_MM1_23A12.scf|nottrimmed	41.67	72	42	0	892	677	462	247	1e-09	57.4
mt_8|CL29Contig1	rc_8|Rc_MM1_23A12.scf|nottrimmed	46.67	75	40	0	891	667	461	237	6e-06	45.5
mt_8|CL29Contig1	rc_8|CL95Contig1	63.89	72	26	0	677	892	251	466	7e-29	121
mt_8|CL29Contig1	rc_8|CL95Contig1	48.61	72	37	0	891	676	465	250	6e-06	45.5
mt_8|CL29Contig1	rc_8|CL48Contig1	71.43	56	16	0	701	868	336	503	1e-28	114
mt_8|CL29Contig1	rc_8|CL48Contig1	46.43	28	15	0	476	559	102	185	1e-28	29.5
mt_8|CL29Contig1	rc_8|CL302Contig1	53.25	77	36	0	656	886	240	470	1e-27	109
mt_8|CL29Contig1	rc_8|CL302Contig1	63.16	19	7	0	503	559	78	134	1e-27	27.6
mt_8|CL29Contig1	rc_8|Rc_MM1_20E08.scf|nottrimmed	47.78	90	47	0	617	886	166	435	1e-25	110
mt_8|CL29Contig1	rc_8|Rc_MM1_11G05.scf|nottrimmed	49.44	89	45	0	617	883	238	504	2e-25	110
mt_8|CL29Contig1	rc_8|Rc_MM1_34F07.scf|nottrimmed	50	64	32	0	695	886	585	776	5e-25	95
mt_8|CL29Contig1	rc_8|Rc_MM1_34F07.scf|nottrimmed	44	25	14	0	629	703	513	587	5e-25	28.1
mt_8|CL29Contig1	rc_8|Rc_MM1_34F07.scf|nottrimmed	58.82	17	7	0	503	553	381	431	5e-25	22.6
mt_8|CL29Contig1	rc_8|Rc_MM1_17B11.scf|nottrimmed	48.31	89	46	0	617	883	191	457	1e-24	107
mt_8|CL29Contig1	rc_8|Rc_MM1_12B09.scf|nottrimmed	45.56	90	49	0	617	886	186	455	3e-23	102
mt_8|CL29Contig1	rc_8|CL108Contig1	51.72	58	28	0	707	880	332	505	2e-20	76.7
mt_8|CL29Contig1	rc_8|CL108Contig1	48.28	29	15	0	617	703	241	327	2e-20	36.3
mt_8|CL29Contig1	rc_8|Rc_MM1_02B10.scf|nottrimmed	48.33	60	31	0	707	886	263	442	2e-20	75.8
mt_8|CL29Contig1	rc_8|Rc_MM1_02B10.scf|nottrimmed	56	25	11	0	617	691	172	246	2e-20	36.8
mt_8|CL29Contig1	rc_8|Rc_MM1_32G05.scf|nottrimmed	47.46	59	31	0	707	883	277	453	8e-18	71.2
mt_8|CL29Contig1	rc_8|Rc_MM1_32G05.scf|nottrimmed	48	25	13	0	617	691	186	260	8e-18	32.7
mt_8|CL33Contig1	rc_8|Rc_MM1_30F07.scf|nottrimmed	84.06	69	11	0	193	399	1	207	3e-33	134
mt_8|CL33Contig1	rc_8|Rc_MM1_30F07.scf|nottrimmed	72.58	62	17	0	380	195	188	3	1e-21	96.4
mt_8|CL33Contig1	rc_8|Rc_MM1_30F07.scf|nottrimmed	41.67	60	35	0	372	193	180	1	2e-10	59.3
mt_8|CL35Contig1	rc_8|Rc_MM1_07E12.scf|trimmed	61.25	80	31	0	156	395	8	247	1e-30	125
mt_8|CL35Contig1	rc_8|Rc_MM1_07E12.scf|trimmed	62.26	53	20	0	313	155	165	7	1e-15	72.5
mt_8|CL35Contig1	rc_8|Rc_MM1_07E12.scf|trimmed	45.45	22	12	0	373	308	303	238	1e-15	61.6
mt_8|CL35Contig1	rc_8|Rc_MM1_07E12.scf|trimmed	44.07	59	33	0	332	156	184	8	2e-11	61.6
mt_8|CL35Contig1	rc_8|Rc_MM1_07E12.scf|trimmed	54.76	42	19	0	154	279	6	131	1e-06	46
mt_8|CL35Contig1	rc_8|Rc_MM1_07E12.scf|trimmed	46.67	45	24	0	155	289	7	141	4e-06	44.1
mt_8|CL35Contig1	rc_8|Rc_MM1_07E12.scf|trimmed	52.38	42	20	0	279	154	131	6	8e-06	43.2
mt_8|CL39Contig1	rc_8|Rc_MM1_23H04.scf|nottrimmed	57.14	70	30	0	271	480	24	233	4e-23	100
mt_8|CL39Contig1	rc_8|Rc_MM1_23H04.scf|nottrimmed	48.57	70	36	0	485	276	238	29	9e-13	66.1
mt_8|CL41Contig1	rc_8|Rc_MM1_31G03.scf|nottrimmed	96.06	127	5	0	115	495	3	383	6e-82	296
mt_8|CL41Contig1	rc_8|Rc_MM1_31G03.scf|nottrimmed	79.37	126	26	0	491	114	379	2	9e-59	219
mt_8|CL41Contig1	rc_8|Rc_MM1_31G03.scf|nottrimmed	47.9	119	62	0	492	136	380	24	2e-28	118
mt_8|CL41Contig1	rc_8|Rc_MM1_31G03.scf|nottrimmed	45.83	120	65	0	132	491	20	379	7e-25	106
mt_8|CL41Contig1	rc_8|Rc_MM1_31G03.scf|nottrimmed	46.67	120	64	0	134	493	22	381	4e-24	104
mt_8|CL41Contig1	rc_8|Rc_MM1_31G03.scf|nottrimmed	45.36	97	53	0	502	212	390	100	6e-18	84
mt_8|CL41Contig1	rc_8|CL28Contig1	92.86	84	6	0	82	333	329	580	2e-47	181
mt_8|CL41Contig1	rc_8|CL28Contig1	93.98	83	5	0	82	330	557	805	3e-47	181
mt_8|CL41Contig1	rc_8|CL28Contig1	93.9	82	5	0	88	333	107	352	2e-46	178
mt_8|CL41Contig1	rc_8|CL28Contig1	78.57	84	18	0	332	81	579	328	8e-38	149
mt_8|CL41Contig1	rc_8|CL28Contig1	79.52	83	17	0	329	81	804	556	3e-37	148
mt_8|CL41Contig1	rc_8|CL28Contig1	77.11	83	19	0	332	84	351	103	5e-36	144
mt_8|CL41Contig1	rc_8|CL28Contig1	53.25	77	36	0	333	103	352	122	6e-22	97.3
mt_8|CL41Contig1	rc_8|CL28Contig1	52	75	36	0	327	103	574	350	9e-20	90
mt_8|CL41Contig1	rc_8|CL28Contig1	47.37	76	40	0	330	103	805	578	4e-18	84.5
mt_8|CL41Contig1	rc_8|CL28Contig1	47.62	84	44	0	59	310	78	329	2e-15	75.8
mt_8|CL41Contig1	rc_8|CL28Contig1	50.65	77	38	0	102	332	121	351	6e-15	73.9
mt_8|CL41Contig1	rc_8|CL28Contig1	45.45	77	42	0	99	329	346	576	1e-14	73
mt_8|CL41Contig1	rc_8|CL28Contig1	50	78	39	0	310	77	329	96	9e-12	63.4
mt_8|CL41Contig1	rc_8|CL28Contig1	40.79	76	45	0	104	331	579	806	2e-11	62.5
mt_8|CL41Contig1	rc_8|CL28Contig1	46.67	75	40	0	328	104	575	351	3e-11	61.6
mt_8|CL41Contig1	rc_8|CL28Contig1	46.67	75	40	0	104	328	351	575	5e-11	61.1
mt_8|CL41Contig1	rc_8|CL28Contig1	40.26	77	46	0	99	329	574	804	2e-07	49.2
mt_8|CL41Contig1	rc_8|CL96Contig1	88.76	89	10	0	64	330	21	287	3e-47	181
mt_8|CL41Contig1	rc_8|CL96Contig1	78.48	79	17	0	329	93	286	50	1e-34	139
mt_8|CL41Contig1	rc_8|CL96Contig1	38.75	80	49	0	339	100	296	57	6e-11	60.6
mt_8|CL41Contig1	rc_8|CL12Contig1	91.67	84	7	0	82	333	262	513	6e-47	180
mt_8|CL41Contig1	rc_8|CL12Contig1	91.67	84	7	0	82	333	490	741	6e-47	180
mt_8|CL41Contig1	rc_8|CL12Contig1	96.15	78	3	0	100	333	52	285	6e-46	177
mt_8|CL41Contig1	rc_8|CL12Contig1	81.82	77	14	0	332	102	284	54	7e-36	143
mt_8|CL41Contig1	rc_8|CL12Contig1	78.75	80	17	0	332	93	740	501	2e-35	142
mt_8|CL41Contig1	rc_8|CL12Contig1	73.81	84	22	0	332	81	512	261	3e-35	141
mt_8|CL41Contig1	rc_8|CL12Contig1	46.67	75	40	0	327	103	507	283	3e-15	74.8
mt_8|CL41Contig1	rc_8|CL12Contig1	43.59	78	44	0	333	100	285	52	9e-15	73.5
mt_8|CL41Contig1	rc_8|CL12Contig1	38.67	75	46	0	327	103	735	511	5e-13	67.5
mt_8|CL41Contig1	rc_8|CL12Contig1	82.86	35	6	0	82	186	718	822	5e-13	67.5
mt_8|CL41Contig1	rc_8|CL12Contig1	39.47	76	46	0	102	329	282	509	1e-12	66.6
mt_8|CL41Contig1	rc_8|CL12Contig1	40	75	45	0	104	328	284	508	7e-08	50.6
mt_8|CL41Contig1	rc_8|CL12Contig1	62.86	35	13	0	185	81	821	717	1e-07	49.6
mt_8|CL49Contig1	rc_8|CL86Contig1	78.11	169	37	0	100	606	95	601	9e-95	339
mt_8|CL49Contig1	rc_8|CL86Contig1	66.24	157	53	0	599	129	594	124	9e-62	230
mt_8|CL49Contig1	rc_8|CL86Contig1	45.24	168	92	0	615	112	610	107	1e-39	156
mt_8|CL49Contig1	rc_8|CL86Contig1	41.29	155	91	0	135	599	130	594	4e-32	131
mt_8|CL49Contig1	rc_8|CL86Contig1	41.92	167	97	0	119	619	114	614	7e-28	117
mt_8|CL49Contig1	rc_8|CL86Contig1	46.72	122	65	0	502	137	497	132	2e-26	112
mt_8|CL52Contig1	rc_8|Rc_MM1_18B11.scf|nottrimmed	76.56	64	15	0	190	381	5	196	2e-32	131
mt_8|CL52Contig1	rc_8|Rc_MM1_18B11.scf|nottrimmed	52.31	65	31	0	380	186	195	1	2e-12	64.8
mt_8|CL56Contig1	rc_8|Rc_MM1_02A06.scf|nottrimmed	50	72	36	0	139	354	14	229	1e-20	91.8
mt_8|CL65Contig1	rc_8|CL137Contig1	80.2	101	20	0	515	817	98	400	5e-68	194
mt_8|CL65Contig1	rc_8|CL137Contig1	96.77	31	1	0	418	510	2	94	5e-68	149
mt_8|CL65Contig1	rc_8|CL137Contig1	71.13	97	28	0	804	514	387	97	1e-49	149
mt_8|CL65Contig1	rc_8|CL137Contig1	81.25	32	6	0	512	417	96	1	1e-49	60.6
mt_8|CL65Contig1	rc_8|CL137Contig1	38.2	89	55	0	764	498	347	81	3e-16	50.6
mt_8|CL65Contig1	rc_8|CL137Contig1	58.06	31	13	0	510	418	94	2	3e-16	46.9
mt_8|CL65Contig1	rc_8|CL137Contig1	53.12	32	15	0	417	512	1	96	1e-06	46.9
mt_8|CL65Contig1	rc_8|CL104Contig1	82.19	73	13	0	4	222	660	878	2e-40	159
mt_8|CL65Contig1	rc_8|CL104Contig1	68.49	73	23	0	224	6	880	662	5e-27	114
mt_8|CL65Contig1	rc_8|CL104Contig1	58.82	34	14	0	108	7	764	663	5e-07	48.3
mt_8|CL70Contig1	rc_8|Rc_MM1_22C06.scf|nottrimmed	84.09	132	21	0	132	527	91	486	1e-73	268
mt_8|CL70Contig1	rc_8|Rc_MM1_22C06.scf|nottrimmed	68.94	132	41	0	526	131	485	90	3e-51	194
mt_8|CL70Contig1	rc_8|Rc_MM1_22C06.scf|nottrimmed	39.23	130	79	0	533	144	492	103	2e-23	101
mt_8|CL70Contig1	rc_8|Rc_MM1_22C06.scf|nottrimmed	36.76	136	86	0	131	538	90	497	2e-20	91.8
mt_8|CL70Contig1	rc_8|Rc_MM1_22C06.scf|nottrimmed	43.62	94	53	0	244	525	203	484	1e-13	69.8
mt_8|CL74Contig1	rc_8|CL335Contig1	41.79	134	78	0	227	628	207	608	1e-59	140
mt_8|CL74Contig1	rc_8|CL335Contig1	62.79	43	16	0	620	748	601	729	1e-59	73
mt_8|CL74Contig1	rc_8|CL335Contig1	54.84	31	14	0	119	211	114	206	1e-59	59.3
mt_8|CL74Contig1	rc_8|CL335Contig1	27.94	136	98	0	592	185	572	165	5e-18	59.3
mt_8|CL74Contig1	rc_8|CL335Contig1	53.85	39	18	0	747	631	728	612	5e-18	58.8
mt_8|CL74Contig1	rc_8|CL335Contig1	47.22	72	38	0	441	226	421	206	1e-10	58.8
mt_8|CL74Contig1	rc_8|CL335Contig1	33.33	39	26	0	746	630	727	611	1e-10	23.1
mt_8|CL74Contig1	rc_8|CL275Contig1	35.29	51	33	0	260	412	146	298	9e-06	33.6
mt_8|CL74Contig1	rc_8|CL275Contig1	31.37	51	35	0	533	685	443	595	9e-06	31.3
mt_8|CL75Contig1	rc_8|CL26Contig1	55.81	43	19	0	62	190	62	190	3e-10	58.8
mt_8|CL75Contig1	rc_8|CL7Contig1	51.22	41	20	0	65	187	64	186	2e-08	52.8
mt_8|CL77Contig1	rc_8|CL65Contig1	55.14	107	48	0	2	322	184	504	1e-40	159
mt_8|CL77Contig1	rc_8|CL65Contig1	52	100	48	0	300	1	482	183	3e-20	91.8
mt_8|CL77Contig1	rc_8|CL98Contig1	56	100	44	0	2	301	161	460	5e-39	154
mt_8|CL77Contig1	rc_8|CL98Contig1	51	100	49	0	300	1	459	160	1e-19	89.5
mt_8|CL77Contig1	rc_8|CL98Contig1	33.67	98	65	0	301	8	460	167	2e-11	62.5
mt_8|CL77Contig1	rc_8|Rc_MM1_04B02.scf|nottrimmed	57.58	99	42	0	5	301	109	405	2e-37	148
mt_8|CL77Contig1	rc_8|Rc_MM1_04B02.scf|nottrimmed	48.98	98	50	0	297	4	401	108	3e-18	84.9
mt_8|CL77Contig1	rc_8|Rc_MM1_04B02.scf|nottrimmed	35.82	67	43	0	301	101	405	205	7e-11	60.6
mt_8|CL77Contig1	rc_8|Rc_MM1_17A06.scf|nottrimmed	51	100	49	0	5	304	221	520	7e-36	143
mt_8|CL77Contig1	rc_8|Rc_MM1_17A06.scf|nottrimmed	56.36	55	24	0	303	139	519	355	4e-08	51.5
mt_8|CL77Contig1	rc_8|Rc_MM1_28A09.scf|nottrimmed	56.25	96	42	0	53	340	142	429	3e-35	141
mt_8|CL77Contig1	rc_8|Rc_MM1_28A09.scf|nottrimmed	41.67	72	42	0	322	107	411	196	1e-10	59.7
mt_8|CL77Contig1	rc_8|Rc_MM1_28A09.scf|nottrimmed	47.14	70	37	0	264	55	353	144	1e-07	50.1
mt_8|CL77Contig1	rc_8|Rc_MM1_05B12.scf|nottrimmed	56.25	96	42	0	53	340	138	425	3e-35	141
mt_8|CL77Contig1	rc_8|Rc_MM1_05B12.scf|nottrimmed	41.67	72	42	0	322	107	407	192	2e-10	58.8
mt_8|CL77Contig1	rc_8|Rc_MM1_05B12.scf|nottrimmed	48.57	70	36	0	264	55	349	140	9e-10	57
mt_8|CL77Contig1	rc_8|Rc_MM1_05B12.scf|nottrimmed	45	60	33	0	123	302	208	387	5e-06	44.6
mt_8|CL77Contig1	rc_8|CL58Contig1	54.17	96	44	0	53	340	180	467	2e-34	138
mt_8|CL77Contig1	rc_8|CL58Contig1	54.17	48	22	0	255	112	382	239	5e-07	47.8
mt_8|CL77Contig1	rc_8|CL160Contig1	65.08	63	22	0	113	301	224	412	3e-34	115
mt_8|CL77Contig1	rc_8|CL160Contig1	45.71	35	19	0	2	106	116	220	3e-34	52.8
mt_8|CL77Contig1	rc_8|CL160Contig1	54.9	51	23	0	264	112	375	223	3e-12	52.8
mt_8|CL77Contig1	rc_8|CL160Contig1	60	25	10	0	75	1	189	115	3e-12	30.9
mt_8|CL77Contig1	rc_8|Rc_MM1_16H12.scf|nottrimmed	61.18	85	33	0	86	340	229	483	2e-33	135
mt_8|CL77Contig1	rc_8|Rc_MM1_16H12.scf|nottrimmed	56	75	33	0	327	103	470	246	5e-16	77.6
mt_8|CL77Contig1	rc_8|Rc_MM1_16H12.scf|nottrimmed	40.28	72	43	0	322	107	465	250	2e-11	62.5
mt_8|CL77Contig1	rc_8|Rc_MM1_19D09.scf|nottrimmed	61.18	85	33	0	86	340	230	484	8e-33	133
mt_8|CL77Contig1	rc_8|Rc_MM1_19D09.scf|nottrimmed	51.19	84	41	0	327	76	471	220	4e-16	78
mt_8|CL77Contig1	rc_8|Rc_MM1_19D09.scf|nottrimmed	40.28	72	43	0	322	107	466	251	2e-11	62.5
mt_8|CL77Contig1	rc_8|Rc_MM1_35A11.scf|nottrimmed	58.82	85	35	0	86	340	215	469	1e-32	133
mt_8|CL77Contig1	rc_8|Rc_MM1_35A11.scf|nottrimmed	47.62	84	44	0	327	76	456	205	2e-13	69.3
mt_8|CL77Contig1	rc_8|Rc_MM1_35A11.scf|nottrimmed	42.47	73	42	0	322	104	451	233	2e-12	65.7
mt_8|CL77Contig1	rc_8|Rc_MM1_35A11.scf|nottrimmed	43.28	67	38	0	139	339	268	468	5e-07	47.8
mt_8|CL77Contig1	rc_8|Rc_MM1_31D02.scf|nottrimmed	60	85	34	0	86	340	174	428	1e-32	132
mt_8|CL77Contig1	rc_8|Rc_MM1_31D02.scf|nottrimmed	50	84	42	0	327	76	415	164	3e-15	75.3
mt_8|CL77Contig1	rc_8|Rc_MM1_31D02.scf|nottrimmed	40.28	72	43	0	322	107	410	195	2e-11	62.5
mt_8|CL77Contig1	rc_8|Rc_MM1_23A12.scf|nottrimmed	63.29	79	29	0	104	340	238	474	7e-32	130
mt_8|CL77Contig1	rc_8|Rc_MM1_23A12.scf|nottrimmed	53.33	75	35	0	327	103	461	237	9e-14	70.3
mt_8|CL77Contig1	rc_8|Rc_MM1_23A12.scf|nottrimmed	34.78	69	45	0	322	116	456	250	4e-08	51.5
mt_8|CL77Contig1	rc_8|CL41Contig1	57.65	85	36	0	86	340	264	518	1e-31	129
mt_8|CL77Contig1	rc_8|CL41Contig1	50.67	75	37	0	327	103	505	281	7e-12	63.8
mt_8|CL77Contig1	rc_8|CL41Contig1	39.73	73	44	0	322	104	500	282	4e-11	61.6
mt_8|CL77Contig1	rc_8|CL10Contig1	56.1	82	36	0	77	322	292	537	2e-30	125
mt_8|CL77Contig1	rc_8|CL10Contig1	53.73	67	31	0	321	121	536	336	7e-12	63.8
mt_8|CL77Contig1	rc_8|CL10Contig1	35.62	73	47	0	358	140	573	355	1e-11	62.9
mt_8|CL77Contig1	rc_8|Rc_MM1_29G05.scf|nottrimmed	56.1	82	36	0	77	322	273	518	2e-30	125
mt_8|CL77Contig1	rc_8|Rc_MM1_29G05.scf|nottrimmed	49.25	67	34	0	321	121	517	317	9e-11	60.2
mt_8|CL77Contig1	rc_8|Rc_MM1_29G05.scf|nottrimmed	40.32	62	37	0	322	137	518	333	1e-08	52.8
mt_8|CL77Contig1	rc_8|CL95Contig1	48	100	52	0	113	412	251	550	6e-30	123
mt_8|CL77Contig1	rc_8|CL95Contig1	54.17	72	33	0	327	112	465	250	9e-14	70.3
mt_8|CL77Contig1	rc_8|CL150Contig1	60	70	28	0	113	322	232	441	2e-29	122
mt_8|CL77Contig1	rc_8|CL150Contig1	32.39	71	48	0	322	110	441	229	4e-11	57.4
mt_8|CL77Contig1	rc_8|CL150Contig1	50	24	12	0	75	4	197	126	4e-11	52.8
mt_8|CL77Contig1	rc_8|CL150Contig1	58	50	21	0	261	112	380	231	1e-08	52.8
mt_8|CL77Contig1	rc_8|CL102Contig1	60	70	28	0	113	322	242	451	2e-29	122
mt_8|CL77Contig1	rc_8|CL102Contig1	60	50	20	0	261	112	390	241	5e-11	54.7
mt_8|CL77Contig1	rc_8|CL102Contig1	54.17	24	11	0	75	4	207	136	5e-11	48.7
mt_8|CL77Contig1	rc_8|CL102Contig1	33.33	72	48	0	322	107	451	236	3e-07	48.7
mt_8|CL77Contig1	rc_8|Rc_MM1_23G05.scf|nottrimmed	65.08	63	22	0	113	301	203	391	3e-28	118
mt_8|CL77Contig1	rc_8|Rc_MM1_23G05.scf|nottrimmed	60.32	63	25	0	300	112	390	202	4e-13	68
mt_8|CL77Contig1	rc_8|Rc_MM1_23G05.scf|nottrimmed	36.51	63	40	0	301	113	391	203	3e-07	48.7
mt_8|CL77Contig1	rc_8|CL48Contig1	73.21	56	15	0	137	304	336	503	7e-28	116
mt_8|CL77Contig1	rc_8|CL48Contig1	59.26	54	22	0	297	136	496	335	6e-09	54.2
mt_8|CL77Contig1	rc_8|Rc_MM1_20E08.scf|nottrimmed	44.9	98	54	0	53	346	166	459	1e-27	116
mt_8|CL77Contig1	rc_8|Rc_MM1_20E08.scf|nottrimmed	27.16	81	59	0	355	113	468	226	3e-06	45.1
mt_8|CL77Contig1	rc_8|CL302Contig1	54.55	77	35	0	92	322	240	470	5e-27	114
mt_8|CL77Contig1	rc_8|CL302Contig1	46.55	58	31	0	138	311	286	459	9e-11	53.3
mt_8|CL77Contig1	rc_8|CL302Contig1	29.55	44	31	0	5	136	150	281	9e-11	53.3
mt_8|CL77Contig1	rc_8|CL302Contig1	46.27	67	36	0	321	121	469	269	1e-08	53.3
mt_8|CL77Contig1	rc_8|CL302Contig1	40.32	62	37	0	322	137	470	285	2e-08	52.4
mt_8|CL77Contig1	rc_8|Rc_MM1_17B11.scf|nottrimmed	48.31	89	46	0	53	319	191	457	2e-25	108
mt_8|CL77Contig1	rc_8|Rc_MM1_11G05.scf|nottrimmed	48.31	89	46	0	53	319	238	504	2e-25	108
mt_8|CL77Contig1	rc_8|Rc_MM1_11G05.scf|nottrimmed	43.28	67	38	0	255	55	440	240	4e-07	48.3
mt_8|CL77Contig1	rc_8|Rc_MM1_12B09.scf|nottrimmed	45.56	90	49	0	53	322	186	455	6e-25	107
mt_8|CL77Contig1	rc_8|Rc_MM1_34F07.scf|nottrimmed	53.85	65	30	0	128	322	582	776	4e-23	101
mt_8|CL77Contig1	rc_8|Rc_MM1_02B10.scf|nottrimmed	45.59	68	37	0	143	346	263	466	3e-21	78.5
mt_8|CL77Contig1	rc_8|Rc_MM1_02B10.scf|nottrimmed	48.28	29	15	0	53	139	172	258	3e-21	35.9
mt_8|CL77Contig1	rc_8|CL108Contig1	53.45	58	27	0	143	316	332	505	8e-20	76.7
mt_8|CL77Contig1	rc_8|CL108Contig1	44.83	29	16	0	53	139	241	327	8e-20	32.7
mt_8|CL77Contig1	rc_8|Rc_MM1_32G05.scf|nottrimmed	50.85	59	29	0	143	319	277	453	2e-15	75.8
mt_8|CL79Contig1	rc_8|CL149Contig1	35.96	89	57	0	109	375	133	399	7e-37	74.8
mt_8|CL79Contig1	rc_8|CL149Contig1	50	44	22	0	442	573	466	597	7e-37	57.4
mt_8|CL79Contig1	rc_8|CL149Contig1	50	42	21	0	583	708	604	729	7e-37	52.8
mt_8|CL79Contig1	rc_8|CL274Contig1	40.45	89	53	0	442	708	366	632	2e-36	91.8
mt_8|CL79Contig1	rc_8|CL274Contig1	40.48	84	50	0	124	375	48	299	2e-36	73.9
mt_8|CL79Contig1	rc_8|CL274Contig1	45	60	33	0	374	195	298	119	2e-06	46.4
mt_8|CL79Contig1	rc_8|CL311Contig1	40.86	93	55	0	442	720	442	720	9e-27	97.3
mt_8|CL79Contig1	rc_8|CL311Contig1	52.17	23	11	0	181	249	178	246	9e-27	34.1
mt_8|CL79Contig1	rc_8|CL311Contig1	35	20	13	0	373	432	376	435	9e-27	24
mt_8|CL79Contig1	rc_8|Rc_MM1_02C01.scf|nottrimmed	52.38	42	20	0	442	567	396	521	4e-21	58.3
mt_8|CL79Contig1	rc_8|Rc_MM1_02C01.scf|nottrimmed	41.18	34	20	0	274	375	228	329	4e-21	40.5
mt_8|CL79Contig1	rc_8|Rc_MM1_02C01.scf|nottrimmed	32.61	46	31	0	124	261	75	212	4e-21	32.7
mt_8|CL79Contig1	rc_8|Rc_MM1_06F08.scf|nottrimmed	31.31	99	68	0	241	537	132	428	2e-14	73
mt_8|CL79Contig1	rc_8|CL25Contig1	41.82	55	32	0	268	432	250	414	9e-08	50.6
mt_8|CL81Contig1	rc_8|CL71Contig1	41.67	48	28	0	242	385	193	336	7e-08	50.6
mt_8|CL87Contig1	rc_8|CL295Contig1	82.08	106	19	0	105	422	209	526	1e-62	232
mt_8|CL87Contig1	rc_8|CL295Contig1	73.58	106	28	0	418	101	522	205	8e-49	186
mt_8|CL87Contig1	rc_8|CL295Contig1	40.95	105	62	0	419	105	523	209	6e-20	90.4
mt_8|CL87Contig1	rc_8|CL295Contig1	39.13	115	70	0	432	88	536	192	9e-18	83.1
mt_8|CL87Contig1	rc_8|CL295Contig1	36.61	112	71	0	88	423	192	527	2e-14	72.1
mt_8|CL87Contig1	rc_8|CL295Contig1	45.83	48	26	0	104	247	208	351	2e-08	41.4
mt_8|CL87Contig1	rc_8|CL295Contig1	55	20	9	0	275	334	379	438	2e-08	29
mt_8|CL87Contig1	rc_8|CL132Contig1	76.24	101	24	0	105	407	59	361	1e-54	205
mt_8|CL87Contig1	rc_8|CL132Contig1	65.09	106	37	0	406	89	360	43	2e-41	161
mt_8|CL87Contig1	rc_8|CL132Contig1	47.25	91	48	0	377	105	331	59	3e-22	98.2
mt_8|CL87Contig1	rc_8|CL132Contig1	49.46	93	47	0	104	382	58	336	9e-20	82.2
mt_8|CL87Contig1	rc_8|CL132Contig1	76.92	13	3	0	384	422	341	379	9e-20	79
mt_8|CL87Contig1	rc_8|CL132Contig1	45.65	92	50	0	106	381	60	335	2e-16	79
mt_8|CL87Contig1	rc_8|CL132Contig1	44.94	89	49	0	372	106	326	60	1e-14	73
mt_8|CL87Contig1	rc_8|CL148Contig1	71.43	98	28	0	105	398	80	373	2e-49	188
mt_8|CL87Contig1	rc_8|CL148Contig1	56.12	98	43	0	391	98	366	73	7e-30	123
mt_8|CL87Contig1	rc_8|CL148Contig1	36.26	91	58	0	377	105	352	80	2e-11	62
mt_8|CL92Contig1	rc_8|CL16Contig1	77.97	59	13	0	314	490	220	396	2e-25	110
mt_8|CL92Contig1	rc_8|CL16Contig1	55.74	61	27	0	489	307	395	213	9e-15	74.4
mt_8|CL109Contig1	rc_8|Rc_MM1_02D11.scf|nottrimmed	50.77	65	32	0	676	482	309	503	4e-19	87.7
mt_8|CL109Contig1	rc_8|Rc_MM1_02D11.scf|nottrimmed	52.63	38	18	0	595	482	132	245	3e-08	51.5
mt_8|CL109Contig1	rc_8|CL155Contig1	36.59	41	26	0	382	260	367	489	8e-06	43.7
mt_8|CL109Contig2	rc_8|Rc_MM1_02D11.scf|nottrimmed	49.23	65	33	0	478	672	309	503	7e-27	88.6
mt_8|CL109Contig2	rc_8|Rc_MM1_02D11.scf|nottrimmed	52.63	38	18	0	271	384	132	245	7e-27	88.6
mt_8|CL109Contig2	rc_8|Rc_MM1_02D11.scf|nottrimmed	48.57	70	36	0	175	384	294	503	2e-19	88.6
mt_8|CL109Contig2	rc_8|Rc_MM1_02D11.scf|nottrimmed	50	38	19	0	559	672	132	245	2e-06	46
mt_8|CL115Contig1	rc_8|CL25Contig1	44.68	94	52	0	168	449	220	501	1e-25	110
mt_8|CL115Contig1	rc_8|CL136Contig1	32.17	115	78	0	105	449	160	504	4e-20	91.8
mt_8|CL115Contig1	rc_8|CL264Contig1	38.55	83	51	0	168	416	223	471	3e-19	88.6
mt_8|CL115Contig1	rc_8|Rc_MM1_18H05.scf|nottrimmed	44.59	74	41	0	150	371	360	581	1e-17	83.5
mt_8|CL115Contig1	rc_8|CL177Contig1	37.5	88	55	0	141	404	218	481	1e-16	80.3
mt_8|CL115Contig1	rc_8|CL76Contig1	38.16	76	47	0	150	377	689	916	4e-15	74.8
mt_8|CL115Contig1	rc_8|CL367Contig1	38.78	49	30	0	162	308	142	288	2e-14	55.6
mt_8|CL115Contig1	rc_8|CL367Contig1	36.59	41	26	0	513	635	499	621	2e-14	38.2
mt_8|CL115Contig1	rc_8|Rc_MM1_02C01.scf|nottrimmed	44	50	28	0	162	311	186	335	2e-12	66.1
mt_8|CL115Contig1	rc_8|Rc_MM1_27H03.scf|nottrimmed	33.33	66	44	0	165	362	25	222	4e-10	58.3
mt_8|CL115Contig1	rc_8|Rc_MM1_24G02.scf|nottrimmed	37.29	59	37	0	279	455	153	329	5e-09	54.7
mt_8|CL115Contig1	rc_8|CL61Contig1	35.71	56	36	0	231	398	160	327	2e-07	49.2
mt_8|CL115Contig1	rc_8|CL274Contig1	48.57	35	18	0	207	311	201	305	3e-07	48.7
mt_8|CL119Contig1	rc_8|Rc_MM1_31F11.scf|nottrimmed	46.32	95	51	0	179	463	150	434	1e-37	99.1
mt_8|CL119Contig1	rc_8|Rc_MM1_31F11.scf|nottrimmed	59.46	37	15	0	473	583	438	548	1e-37	70.3
mt_8|CL119Contig1	rc_8|Rc_MM1_31F11.scf|nottrimmed	44.58	83	46	0	462	214	433	185	1e-17	70.3
mt_8|CL119Contig1	rc_8|Rc_MM1_31F11.scf|nottrimmed	51.43	35	17	0	579	475	544	440	1e-17	32.2
mt_8|CL119Contig1	rc_8|CL256Contig1	37.11	159	100	0	218	694	110	586	3e-35	141
mt_8|CL119Contig1	rc_8|CL172Contig1	36.62	71	45	0	482	694	332	544	4e-14	71.6
mt_8|CL119Contig1	rc_8|CL44Contig1	45.45	33	18	0	485	583	368	466	4e-07	43.2
mt_8|CL119Contig1	rc_8|CL44Contig1	47.06	17	9	0	236	286	130	180	4e-07	25.8
mt_8|CL119Contig1	rc_8|CL30Contig1	63.64	22	8	0	476	541	353	418	2e-06	46
mt_8|CL129Contig1	rc_8|CL136Contig1	49.15	59	30	0	424	600	394	570	4e-30	75.8
mt_8|CL129Contig1	rc_8|CL136Contig1	42.62	61	35	0	214	396	187	369	4e-30	68.4
mt_8|CL129Contig1	rc_8|Rc_MM1_33E10.scf|nottrimmed	30.12	83	58	0	463	711	627	875	4e-15	56.1
mt_8|CL129Contig1	rc_8|Rc_MM1_33E10.scf|nottrimmed	65	20	7	0	331	390	495	554	4e-15	37.3
mt_8|CL129Contig1	rc_8|CL25Contig1	43.75	48	27	0	250	393	220	363	2e-14	49.6
mt_8|CL129Contig1	rc_8|CL25Contig1	32.14	56	38	0	550	717	515	682	2e-14	44.1
mt_8|CL129Contig1	rc_8|CL311Contig1	28.68	136	97	0	148	555	136	543	2e-14	72.1
mt_8|CL129Contig1	rc_8|CL264Contig1	48.98	49	25	0	250	396	223	369	9e-11	60.2
mt_8|CL129Contig1	rc_8|Rc_MM1_18H02.scf|nottrimmed	33.33	54	36	0	556	717	531	692	4e-09	44.1
mt_8|CL129Contig1	rc_8|Rc_MM1_18H02.scf|nottrimmed	50	20	10	0	331	390	285	344	4e-09	31.3
mt_8|CL129Contig1	rc_8|Rc_MM1_06F08.scf|nottrimmed	50	28	14	0	313	396	192	275	1e-08	37.3
mt_8|CL129Contig1	rc_8|Rc_MM1_06F08.scf|nottrimmed	26.92	52	38	0	541	696	417	572	1e-08	36.3
mt_8|CL129Contig1	rc_8|Rc_MM1_27H03.scf|nottrimmed	46.67	45	24	0	232	366	10	144	2e-08	52.8
mt_8|CL129Contig1	rc_8|Rc_MM1_02C01.scf|nottrimmed	33.33	75	50	0	148	372	90	314	2e-07	49.2
mt_8|CL129Contig1	rc_8|CL177Contig1	41.67	48	28	0	250	393	245	388	4e-07	48.3
mt_8|CL129Contig2	rc_8|CL136Contig1	53.33	45	21	0	570	436	436	570	1e-10	59.3
mt_8|CL129Contig2	rc_8|Rc_MM1_33E10.scf|nottrimmed	30.12	83	58	0	573	325	627	875	1e-09	56.1
mt_8|CL129Contig2	rc_8|Rc_MM1_18H02.scf|nottrimmed	33.33	54	36	0	480	319	531	692	4e-06	44.1
mt_8|CL129Contig2	rc_8|CL25Contig1	32.14	56	38	0	486	319	515	682	4e-06	44.1
mt_8|CL131Contig1	rc_8|CL274Contig1	41.3	92	54	0	412	687	357	632	3e-37	93.6
mt_8|CL131Contig1	rc_8|CL274Contig1	44.62	65	36	0	160	354	105	299	3e-37	74.8
mt_8|CL131Contig1	rc_8|CL274Contig1	35.38	65	42	0	621	427	566	372	8e-12	46
mt_8|CL131Contig1	rc_8|CL274Contig1	40	65	39	0	353	159	298	104	8e-12	36.8
mt_8|CL131Contig1	rc_8|CL149Contig1	34.94	83	54	0	106	354	151	399	3e-33	63.8
mt_8|CL131Contig1	rc_8|CL149Contig1	43.86	57	32	0	412	582	457	627	3e-33	58.3
mt_8|CL131Contig1	rc_8|CL149Contig1	42.86	42	24	0	562	687	604	729	3e-33	51
mt_8|CL131Contig1	rc_8|Rc_MM1_02C01.scf|nottrimmed	40	55	33	0	421	585	396	560	1e-22	56.1
mt_8|CL131Contig1	rc_8|Rc_MM1_02C01.scf|nottrimmed	38.24	34	21	0	253	354	228	329	1e-22	40.9
mt_8|CL131Contig1	rc_8|Rc_MM1_02C01.scf|nottrimmed	43.9	41	23	0	562	684	534	656	1e-22	40
mt_8|CL131Contig1	rc_8|CL311Contig1	40.86	93	55	0	421	699	442	720	5e-21	95
mt_8|CL131Contig1	rc_8|CL103Contig1	52.38	42	20	0	418	543	418	543	1e-08	53.3
mt_8|CL131Contig1	rc_8|CL103Contig1	47.37	19	10	0	193	249	187	243	1e-08	21.7
mt_8|CL131Contig1	rc_8|CL25Contig1	35.19	54	35	0	247	408	250	411	5e-06	45.1
mt_8|CL135Contig1	rc_8|Rc_MM1_14H06.scf|nottrimmed	74.63	134	34	0	70	471	47	448	9e-63	232
mt_8|CL135Contig1	rc_8|Rc_MM1_14H06.scf|nottrimmed	69.31	101	31	0	470	168	447	145	6e-41	160
mt_8|CL160Contig1	rc_8|Rc_MM1_05D08.scf|nottrimmed	82.98	141	24	0	149	571	12	434	8e-79	286
mt_8|CL160Contig1	rc_8|Rc_MM1_05D08.scf|nottrimmed	63.64	143	52	0	570	142	433	5	2e-51	195
mt_8|CL162Contig1	rc_8|CL343Contig1	56.58	152	66	0	77	532	37	492	1e-54	205
mt_8|CL162Contig1	rc_8|CL343Contig1	48.39	124	64	0	462	91	422	51	4e-26	111
mt_8|CL162Contig1	rc_8|CL343Contig1	38.46	104	64	0	469	158	429	118	3e-13	68.4
mt_8|CL162Contig1	rc_8|CL343Contig1	36.67	90	57	0	165	434	125	394	6e-06	44.1
mt_8|CL164Contig1	rc_8|CL215Contig1	83.93	56	9	0	89	256	59	226	3e-28	116
mt_8|CL164Contig1	rc_8|CL215Contig1	66.04	53	18	0	243	85	213	55	5e-19	86.3
mt_8|CL164Contig1	rc_8|CL215Contig1	50	52	26	0	244	89	214	59	1e-09	55.1
mt_8|CL164Contig1	rc_8|CL215Contig1	39.68	63	38	0	85	273	55	243	4e-09	53.3
mt_8|CL172Contig1	rc_8|CL331Contig1	87.72	57	7	0	1502	1332	662	832	2e-32	133
mt_8|CL172Contig1	rc_8|CL331Contig1	71.93	57	16	0	1333	1503	831	661	6e-20	91.8
mt_8|CL172Contig1	rc_8|CL331Contig1	46.94	49	26	0	1332	1478	832	686	2e-08	53.3
mt_8|CL178Contig1	rc_8|CL107Contig1	42.5	40	23	0	611	492	646	765	5e-06	44.1
mt_8|CL178Contig2	rc_8|CL107Contig1	38.3	47	29	0	715	855	625	765	1e-06	46.9
mt_8|CL190Contig1	rc_8|Rc_MM1_22D05.scf|nottrimmed	93.41	182	12	0	94	639	159	704	2e-114	405
mt_8|CL190Contig1	rc_8|Rc_MM1_22D05.scf|nottrimmed	78.82	170	36	0	635	126	700	191	5e-78	284
mt_8|CL190Contig1	rc_8|Rc_MM1_22D05.scf|nottrimmed	47.13	174	92	0	639	118	704	183	6e-47	181
mt_8|CL190Contig1	rc_8|Rc_MM1_22D05.scf|nottrimmed	45.4	163	89	0	613	125	678	190	6e-32	131
mt_8|CL190Contig1	rc_8|Rc_MM1_22D05.scf|nottrimmed	42.31	182	105	0	93	638	158	703	2e-31	129
mt_8|CL190Contig1	rc_8|Rc_MM1_22D05.scf|nottrimmed	44.19	172	96	0	125	640	190	705	8e-31	127
mt_8|CL190Contig1	rc_8|Rc_MM1_32F08.scf|nottrimmed	94.22	173	10	0	94	612	317	835	4e-110	391
mt_8|CL190Contig1	rc_8|Rc_MM1_32F08.scf|nottrimmed	80.25	162	32	0	611	126	834	349	1e-75	276
mt_8|CL190Contig1	rc_8|Rc_MM1_32F08.scf|nottrimmed	47.88	165	86	0	612	118	835	341	4e-46	178
mt_8|CL190Contig1	rc_8|Rc_MM1_32F08.scf|nottrimmed	45.68	162	88	0	610	125	833	348	9e-32	130
mt_8|CL190Contig1	rc_8|Rc_MM1_32F08.scf|nottrimmed	44.51	173	96	0	93	611	316	834	2e-31	129
mt_8|CL190Contig1	rc_8|Rc_MM1_32F08.scf|nottrimmed	45.68	162	88	0	125	610	348	833	2e-30	126
mt_8|CL190Contig1	rc_8|CL134Contig1	35.61	132	85	0	136	531	112	507	6e-27	114
mt_8|CL194Contig1	rc_8|Rc_MM1_31E09.scf|nottrimmed	53.33	45	21	0	560	694	506	640	2e-18	59.7
mt_8|CL194Contig1	rc_8|Rc_MM1_31E09.scf|nottrimmed	39.47	38	23	0	413	526	368	481	2e-18	35.9
mt_8|CL194Contig1	rc_8|Rc_MM1_31E09.scf|nottrimmed	52.94	17	8	0	759	809	698	748	2e-18	27.2
mt_8|CL194Contig1	rc_8|Rc_MM1_07A04.scf|nottrimmed	46.81	47	25	0	548	688	596	736	2e-09	56.5
mt_8|CL194Contig1	rc_8|Rc_MM1_34E02.scf|nottrimmed	38.18	55	34	0	314	478	303	467	3e-08	52.4
mt_8|CL194Contig1	rc_8|Rc_MM1_05D04.scf|nottrimmed	42.86	42	24	0	560	685	542	667	6e-08	45.5
mt_8|CL194Contig1	rc_8|Rc_MM1_05D04.scf|nottrimmed	72.73	11	3	0	719	751	695	727	6e-08	24
mt_8|CL194Contig1	rc_8|Rc_MM1_33H12.scf|nottrimmed	32.84	67	45	0	545	745	317	517	1e-07	50.1
mt_8|CL194Contig1	rc_8|CL163Contig1	30.14	73	51	0	548	766	417	635	3e-07	49.2
mt_8|CL198Contig1	rc_8|Rc_MM1_07F07.scf|nottrimmed	76.7	176	41	0	679	1206	7	534	2e-96	346
mt_8|CL198Contig1	rc_8|Rc_MM1_07F07.scf|nottrimmed	66.67	177	59	0	1205	675	533	3	6e-65	241
mt_8|CL198Contig1	rc_8|Rc_MM1_07F07.scf|nottrimmed	48.34	151	78	0	1206	754	534	82	2e-37	149
mt_8|CL198Contig1	rc_8|Rc_MM1_07F07.scf|nottrimmed	43.24	148	84	0	764	1207	92	535	1e-26	113
mt_8|CL198Contig1	rc_8|Rc_MM1_07F07.scf|nottrimmed	43.06	144	82	0	774	1205	102	533	4e-24	105
mt_8|CL198Contig1	rc_8|Rc_MM1_07F07.scf|nottrimmed	37.79	172	107	0	1198	683	526	11	6e-21	95
mt_8|CL233Contig1	rc_8|Rc_MM1_21F10.scf|nottrimmed	55.13	78	35	0	208	441	317	550	2e-27	115
mt_8|CL233Contig1	rc_8|Rc_MM1_21F10.scf|nottrimmed	48.75	80	41	0	437	198	546	307	5e-12	64.8
mt_8|CL233Contig1	rc_8|Rc_MM1_21F10.scf|nottrimmed	35.14	74	48	0	441	220	550	329	5e-10	57.9
mt_8|CL235Contig1	rc_8|CL54Contig1	47.13	87	46	0	170	430	238	498	6e-25	107
mt_8|CL235Contig1	rc_8|CL54Contig1	34.09	88	58	0	433	170	501	238	5e-11	61.1
mt_8|CL235Contig1	rc_8|CL54Contig1	40.48	84	50	0	420	169	488	237	8e-10	57
mt_8|CL235Contig1	rc_8|Rc_MM1_03A01.scf|nottrimmed	32.76	58	39	0	77	250	227	400	6e-09	54.2
mt_8|CL235Contig1	rc_8|Rc_MM1_20D07.scf|nottrimmed	35.42	48	31	0	110	253	611	754	3e-07	48.7
mt_8|CL235Contig1	rc_8|CL186Contig1	32.61	46	31	0	116	253	503	640	3e-06	45.1
mt_8|CL241Contig1	rc_8|Rc_MM1_25A12.scf|nottrimmed	55.17	87	39	0	40	300	255	515	1e-31	129
mt_8|CL241Contig1	rc_8|Rc_MM1_25A12.scf|nottrimmed	50	86	43	0	296	39	511	254	2e-14	72.1
mt_8|CL245Contig1	rc_8|CL89Contig1	41.86	43	25	0	80	208	68	196	9e-07	46.4
mt_8|CL259Contig1	rc_8|Rc_MM1_01F08.scf|nottrimmed	30.67	75	52	0	15	239	363	587	4e-06	44.6
mt_8|CL263Contig1	rc_8|Rc_MM1_29H09.scf|nottrimmed	38.3	47	29	0	131	271	66	206	2e-08	52.8
mt_8|CL263Contig1	rc_8|Rc_MM1_14G11.scf|nottrimmed	21.51	93	73	0	122	400	157	435	2e-06	46
mt_8|CL265Contig1	rc_8|Rc_MM1_09C03.scf|nottrimmed	64.91	114	40	0	439	98	34	375	6e-43	166
mt_8|CL265Contig1	rc_8|Rc_MM1_09C03.scf|nottrimmed	52.34	107	51	0	81	401	392	72	2e-19	88.1
mt_8|CL265Contig1	rc_8|Rc_MM1_27E01.scf|nottrimmed	64.04	114	41	0	439	98	50	391	2e-42	164
mt_8|CL265Contig1	rc_8|Rc_MM1_27E01.scf|nottrimmed	49.57	117	59	0	90	440	399	49	2e-18	84.9
mt_8|CL265Contig1	rc_8|Rc_MM1_04C05.scf|nottrimmed	64.29	84	30	0	373	122	17	268	1e-28	118
mt_8|CL265Contig1	rc_8|Rc_MM1_04C05.scf|nottrimmed	46.99	83	44	0	111	359	279	31	3e-09	54.2
mt_8|CL265Contig1	rc_8|Rc_MM1_04C05.scf|nottrimmed	38.27	81	50	0	128	370	262	20	7e-09	53.3
mt_8|CL265Contig1	rc_8|Rc_MM1_04C05.scf|nottrimmed	38.98	59	36	0	318	142	72	248	4e-06	44.1
mt_8|CL269Contig1	rc_8|Rc_MM1_21H11.scf|nottrimmed	43.14	102	58	0	205	510	266	571	9e-54	112
mt_8|CL269Contig1	rc_8|Rc_MM1_21H11.scf|nottrimmed	49.15	59	30	0	508	684	584	760	9e-54	73.9
mt_8|CL269Contig1	rc_8|Rc_MM1_21H11.scf|nottrimmed	59.38	32	13	0	100	195	131	226	9e-54	57
mt_8|CL269Contig1	rc_8|Rc_MM1_21H11.scf|nottrimmed	52.83	53	25	0	383	225	444	286	3e-14	57
mt_8|CL269Contig1	rc_8|Rc_MM1_21H11.scf|nottrimmed	66.67	24	8	0	692	621	768	697	3e-14	37.3
mt_8|CL269Contig1	rc_8|Rc_MM1_29E07.scf|nottrimmed	51.08	139	68	0	94	510	211	627	4e-50	191
mt_8|CL269Contig1	rc_8|Rc_MM1_29E07.scf|nottrimmed	42.55	94	54	0	506	225	623	342	2e-10	59.7
mt_8|CL269Contig1	rc_8|CL279Contig1	40.44	136	81	0	100	507	136	543	2e-30	126
mt_8|CL269Contig1	rc_8|CL275Contig1	45.19	104	57	0	94	405	11	322	4e-28	118
mt_8|CL269Contig1	rc_8|CL275Contig1	34.94	83	54	0	348	100	265	17	1e-08	53.8
mt_8|CL269Contig1	rc_8|CL275Contig1	36.63	101	64	0	389	87	306	4	4e-06	45.5
mt_8|CL269Contig1	rc_8|Rc_MM1_02A07.scf|nottrimmed	36.57	134	85	0	100	501	3	404	6e-28	117
mt_8|CL269Contig1	rc_8|Rc_MM1_02A07.scf|nottrimmed	43.66	71	40	0	311	99	214	2	3e-09	55.6
mt_8|CL273Contig1	rc_8|CL168Contig1	64.71	187	66	0	270	830	139	699	1e-84	306
mt_8|CL273Contig1	rc_8|CL168Contig1	50.8	187	92	0	829	269	698	138	6e-43	168
mt_8|CL278Contig1	rc_8|CL86Contig1	84.09	88	14	0	733	470	119	382	2e-86	184
mt_8|CL278Contig1	rc_8|CL86Contig1	75.34	73	18	0	468	250	383	601	2e-86	148
mt_8|CL278Contig1	rc_8|CL86Contig1	72.62	84	23	0	471	722	381	130	1e-58	137
mt_8|CL278Contig1	rc_8|CL86Contig1	62.67	75	28	0	257	481	594	370	1e-58	102
mt_8|CL278Contig1	rc_8|CL86Contig1	44.71	85	47	0	722	468	130	384	2e-20	92.3
mt_8|CL278Contig1	rc_8|CL86Contig1	42.86	84	48	0	470	721	382	131	3e-16	78.5
mt_8|CL278Contig1	rc_8|CL86Contig1	41.67	84	49	0	720	469	132	383	4e-11	61.6
mt_8|CL278Contig1	rc_8|CL86Contig1	44.05	84	47	0	469	720	383	132	1e-10	60.2
mt_8|CL282Contig1	rc_8|CL232Contig1	54.13	109	50	0	347	673	232	558	8e-41	160
mt_8|CL282Contig1	rc_8|CL232Contig1	46.67	105	56	0	657	343	542	228	1e-16	79.9
mt_8|CL282Contig1	rc_8|CL232Contig1	36.79	106	67	0	664	347	549	232	5e-15	74.8
mt_8|CL284Contig1	rc_8|CL222Contig1	68.57	35	11	0	511	407	1	105	5e-12	63.8
mt_8|CL284Contig2	rc_8|CL222Contig1	68.57	35	11	0	415	519	1	105	7e-12	63.8
mt_8|CL288Contig1	rc_8|Rc_MM1_30G11.scf|nottrimmed	46.03	63	34	0	226	414	77	265	3e-27	74.4
mt_8|CL288Contig1	rc_8|Rc_MM1_30G11.scf|nottrimmed	38.6	57	35	0	605	775	434	604	3e-27	59.3
mt_8|CL288Contig1	rc_8|Rc_MM1_30G11.scf|nottrimmed	50	16	8	0	560	607	386	433	3e-27	22.1
mt_8|CL291Contig1	rc_8|CL274Contig1	43.48	92	52	0	725	450	357	632	1e-44	95.9
mt_8|CL291Contig1	rc_8|CL274Contig1	41.49	94	55	0	1064	783	18	299	1e-44	87.7
mt_8|CL291Contig1	rc_8|CL274Contig1	43.48	23	13	0	797	729	288	356	1e-44	53.8
mt_8|CL291Contig1	rc_8|CL274Contig1	48.33	60	31	0	784	963	298	119	2e-10	53.8
mt_8|CL291Contig1	rc_8|CL274Contig1	29.41	51	36	0	543	695	539	387	2e-10	24
mt_8|CL291Contig1	rc_8|Rc_MM1_02C01.scf|nottrimmed	38.89	54	33	0	716	555	396	557	7e-28	57.4
mt_8|CL291Contig1	rc_8|Rc_MM1_02C01.scf|nottrimmed	52.5	40	19	0	572	453	537	656	7e-28	51
mt_8|CL291Contig1	rc_8|Rc_MM1_02C01.scf|nottrimmed	44.12	34	19	0	884	783	228	329	7e-28	46.4
mt_8|CL291Contig1	rc_8|CL149Contig1	39.02	82	50	0	1028	783	154	399	4e-27	74.4
mt_8|CL291Contig1	rc_8|CL149Contig1	48.08	52	27	0	716	561	466	621	4e-27	60.2
mt_8|CL291Contig1	rc_8|CL311Contig1	41.94	93	54	0	716	438	442	720	4e-20	91.8
mt_8|CL291Contig1	rc_8|CL311Contig1	41.57	89	52	0	451	717	707	441	2e-08	52.8
mt_8|CL291Contig1	rc_8|CL103Contig1	40.74	54	32	0	716	555	421	582	2e-08	53.3
mt_8|CL291Contig1	rc_8|CL25Contig1	35.19	54	35	0	890	729	250	411	4e-06	45.5
mt_8|CL297Contig1	rc_8|CL6Contig1	48.48	33	17	0	64	162	506	604	3e-06	45.1
mt_8|CL301Contig1	rc_8|CL180Contig1	49.45	91	46	0	679	407	243	515	1e-30	126
mt_8|CL301Contig1	rc_8|CL180Contig1	47.76	67	35	0	507	707	415	215	9e-10	57
mt_8|CL305Contig1	rc_8|Rc_MM1_20D07.scf|nottrimmed	31.91	94	64	0	234	515	203	484	1e-14	73
mt_8|CL305Contig1	rc_8|Rc_MM1_20D07.scf|nottrimmed	43.33	60	34	0	186	365	581	760	4e-12	64.8
mt_8|CL305Contig1	rc_8|CL277Contig1	52.94	34	16	0	282	383	181	282	4e-09	54.7
mt_8|CL305Contig1	rc_8|CL186Contig1	35.29	51	33	0	261	413	542	694	2e-07	49.2
mt_8|CL307Contig1	rc_8|CL63Contig1	73.84	172	45	0	117	632	21	536	4e-86	311
mt_8|CL307Contig1	rc_8|CL63Contig1	60.98	164	64	0	631	140	535	44	6e-52	197
mt_8|CL307Contig1	rc_8|CL63Contig1	35.37	164	106	0	632	141	536	45	1e-31	130
mt_8|CL307Contig1	rc_8|CL63Contig1	34.38	160	105	0	143	622	47	526	2e-16	79.9
mt_8|CL307Contig1	rc_8|CL63Contig1	37.21	86	54	0	151	408	55	312	1e-08	54.2
mt_8|CL307Contig1	rc_8|Rc_MM1_14F04.scf|nottrimmed	63.69	179	65	0	99	635	9	545	8e-79	286
mt_8|CL307Contig1	rc_8|Rc_MM1_14F04.scf|nottrimmed	55.83	163	72	0	628	140	538	50	1e-45	177
mt_8|CL307Contig1	rc_8|Rc_MM1_14F04.scf|nottrimmed	35.67	157	101	0	611	141	521	51	6e-31	127
mt_8|CL307Contig1	rc_8|Rc_MM1_14F04.scf|nottrimmed	48	50	26	0	152	301	62	211	2e-08	51.9
mt_8|CL307Contig1	rc_8|Rc_MM1_14F04.scf|nottrimmed	34.88	43	28	0	500	628	410	538	2e-08	22.6
mt_8|CL307Contig1	rc_8|Rc_MM1_14B12.scf|nottrimmed	28.85	104	74	0	542	231	518	207	4e-07	48.7
mt_8|CL320Contig1	rc_8|CL59Contig1	64.71	102	36	0	11	316	434	739	5e-43	166
mt_8|CL320Contig1	rc_8|CL59Contig1	50.5	101	50	0	312	10	735	433	8e-20	90
mt_8|CL320Contig1	rc_8|CL59Contig1	41.3	92	54	0	286	11	709	434	1e-15	75.8
mt_8|CL320Contig1	rc_8|CL59Contig1	37.35	83	52	0	39	287	462	710	3e-07	48.3
mt_8|CL320Contig1	rc_8|CL204Contig1	73.08	52	14	0	161	316	1	156	2e-22	98.7
mt_8|CL320Contig1	rc_8|CL204Contig1	62.75	51	19	0	315	163	155	3	8e-13	66.6
mt_8|CL320Contig1	rc_8|CL204Contig1	39.68	63	38	0	169	357	9	197	1e-06	46.4
mt_8|CL320Contig1	rc_8|Rc_MM1_01E09.scf|trimmed	56.86	51	22	0	197	349	1	153	9e-18	83.1
mt_8|CL320Contig1	rc_8|CL111Contig1	65.71	35	12	0	11	115	708	812	3e-09	54.7
mt_8|CL322Contig1	rc_8|CL229Contig1	58.33	48	20	0	315	458	127	270	5e-44	85.4
mt_8|CL322Contig1	rc_8|CL229Contig1	75.61	41	10	0	546	668	364	486	5e-44	84.5
mt_8|CL322Contig1	rc_8|CL229Contig1	55.17	29	13	0	459	545	268	354	5e-44	62
mt_8|CL322Contig1	rc_8|CL229Contig1	72.97	37	10	0	667	557	485	375	7e-20	62
mt_8|CL322Contig1	rc_8|CL229Contig1	50	46	23	0	445	308	257	120	7e-20	47.8
mt_8|CL322Contig1	rc_8|CL87Contig1	54.72	53	24	0	519	677	532	690	3e-33	80.3
mt_8|CL322Contig1	rc_8|CL87Contig1	66.67	36	12	0	345	452	352	459	3e-33	74.8
mt_8|CL322Contig1	rc_8|CL87Contig1	50	50	25	0	667	518	680	531	6e-13	45.1
mt_8|CL322Contig1	rc_8|CL87Contig1	50	36	18	0	451	344	458	351	6e-13	41.4
mt_8|CL322Contig1	rc_8|CL269Contig1	39.62	53	32	0	300	458	332	490	7e-10	54.7
mt_8|CL322Contig1	rc_8|CL269Contig1	52.94	17	8	0	618	668	647	697	7e-10	24
mt_8|CL331Contig1	rc_8|Rc_MM1_06A04.scf|nottrimmed	56.49	154	67	0	602	141	4	465	7e-62	230
mt_8|CL331Contig1	rc_8|Rc_MM1_06A04.scf|nottrimmed	44.37	151	84	0	151	603	455	3	2e-23	102
mt_8|CL335Contig1	rc_8|CL335Contig1	39.53	129	78	0	234	620	213	599	6e-39	135
mt_8|CL335Contig1	rc_8|CL335Contig1	46.15	26	14	0	627	704	607	684	6e-39	52.4
mt_8|CL335Contig1	rc_8|CL335Contig1	42.86	49	28	0	120	266	114	260	2e-08	52.4
mt_8|CL335Contig1	rc_8|CL335Contig1	44.29	70	39	0	442	233	421	212	1e-07	49.6
mt_8|CL346Contig1	rc_8|CL313Contig1	50.53	95	47	0	148	432	164	448	1e-26	112
mt_8|CL358Contig1	rc_8|CL258Contig1	57.14	35	15	0	503	399	358	462	2e-09	55.1
mt_8|CL360Contig1	rc_8|CL6Contig1	40	75	45	0	516	740	371	595	2e-16	80.3
mt_8|CL360Contig1	rc_8|CL50Contig1	40.35	57	34	0	516	686	302	472	5e-11	62
mt_8|CL364Contig1	rc_8|CL62Contig1	66.04	53	18	0	155	313	207	365	1e-19	90
mt_8|CL364Contig1	rc_8|CL62Contig1	56	50	22	0	303	154	355	206	1e-08	53.3
mt_8|CL370Contig1	rc_8|Rc_MM1_18A07.scf|nottrimmed	62.5	48	18	0	179	322	34	177	1e-13	70.3
mt_8|CL380Contig1	rc_8|CL276Contig1	77.33	150	34	0	974	525	77	526	2e-78	285
mt_8|CL380Contig1	rc_8|CL276Contig1	62.09	153	58	0	526	984	525	67	1e-50	193
mt_8|CL380Contig1	rc_8|CL276Contig1	32.88	146	98	0	531	968	520	83	5e-23	101
mt_8|CL382Contig1	rc_8|CL145Contig1	52.78	72	34	0	503	288	191	406	2e-23	101
mt_8|CL382Contig1	rc_8|CL145Contig1	51.56	64	31	0	313	504	381	190	2e-10	58.3
mt_8|CL382Contig1	rc_8|Rc_MM1_25E05.scf|nottrimmed	57.81	64	27	0	503	312	363	554	3e-22	97.7
mt_8|CL382Contig1	rc_8|Rc_MM1_25E05.scf|nottrimmed	50	64	32	0	313	504	553	362	1e-10	58.8
mt_8|CL384Contig1	rc_8|Rc_MM1_15G12.scf|nottrimmed	59.17	120	49	0	4	363	348	707	6e-47	180
mt_8|CL384Contig1	rc_8|Rc_MM1_15G12.scf|nottrimmed	55.06	89	40	0	356	90	700	434	2e-22	98.7
mt_8|CL388Contig1	rc_8|Rc_MM1_05D02.scf|nottrimmed	51.28	117	57	0	251	601	198	548	1e-43	169
mt_8|CL388Contig1	rc_8|Rc_MM1_05D02.scf|nottrimmed	55.88	68	30	0	459	256	406	203	2e-18	85.8
mt_8|CL388Contig1	rc_8|Rc_MM1_05D02.scf|nottrimmed	31.9	116	79	0	601	254	548	201	9e-10	57
mt_8|CL401Contig1	rc_8|Rc_MM1_29E12.scf|nottrimmed	73.33	45	12	0	140	274	178	312	3e-20	92.7
mt_8|CL401Contig1	rc_8|Rc_MM1_29E12.scf|nottrimmed	56.76	37	16	0	267	157	305	195	1e-08	54.2
mt_8|CL419Contig1	rc_8|CL27Contig1	80.81	172	33	0	140	655	77	592	9e-93	332
mt_8|CL419Contig1	rc_8|CL27Contig1	66.87	163	54	0	642	154	579	91	2e-60	225
mt_8|CL419Contig1	rc_8|CL27Contig1	42.05	176	102	0	655	128	592	65	9e-44	169
mt_8|CL419Contig1	rc_8|CL27Contig1	35.88	170	109	0	139	648	76	585	3e-24	104
mt_8|CL419Contig1	rc_8|CL27Contig1	37.36	91	57	0	641	369	578	306	8e-18	61.6
mt_8|CL419Contig1	rc_8|CL27Contig1	52.5	40	19	0	299	180	236	117	8e-18	47.8
mt_8|CL419Contig1	rc_8|CL27Contig1	47.76	67	35	0	180	380	117	317	4e-07	47.8
mt_8|CL432Contig1	rc_8|Rc_MM1_27D11.scf|nottrimmed	74.19	62	16	0	691	506	170	355	4e-27	115
mt_8|CL432Contig1	rc_8|Rc_MM1_27D11.scf|nottrimmed	59.68	62	25	0	507	692	354	169	4e-15	75.3
mt_8|CL432Contig1	rc_8|CL227Contig1	36.76	68	43	0	778	575	259	462	8e-12	64.3
mt_8|CL432Contig1	rc_8|Rc_MM1_35E01.scf|nottrimmed	30.67	75	52	0	937	713	229	453	4e-08	51.9
mt_8|CL432Contig1	rc_8|CL250Contig1	32.14	56	38	0	676	509	335	502	1e-06	46.9
mt_8|CL436Contig1	rc_8|Rc_MM1_03H09.scf|trimmed	67.86	28	9	0	350	433	110	193	3e-10	58.3
mt_8|CL436Contig1	rc_8|Rc_MM1_03H09.scf|trimmed	59.38	32	13	0	176	271	110	205	4e-10	57.9
mt_8|CL436Contig1	rc_8|Rc_MM1_03H09.scf|trimmed	56.25	32	14	0	539	634	110	205	8e-09	53.8
mt_8|CL436Contig1	rc_8|Rc_MM1_03H09.scf|trimmed	64.29	28	10	0	432	349	192	109	6e-06	44.1
mt_8|CL436Contig1	rc_8|Rc_MM1_29H05.scf|nottrimmed	44.83	29	16	0	206	292	467	553	7e-08	40.5
mt_8|CL436Contig1	rc_8|Rc_MM1_29H05.scf|nottrimmed	52.63	19	9	0	377	433	596	652	7e-08	28.1
mt_8|CL440Contig1	rc_8|CL276Contig1	55	140	63	0	483	64	65	484	5e-51	193
mt_8|CL440Contig1	rc_8|CL276Contig1	49.25	134	68	0	80	481	468	67	1e-28	118
mt_8|CL440Contig1	rc_8|CL276Contig1	31.82	88	60	0	79	342	469	206	3e-09	54.7
mt_8|CL442Contig1	rc_8|CL347Contig1	79.25	106	22	0	127	444	47	364	9e-55	205
mt_8|CL442Contig1	rc_8|CL347Contig1	66.67	108	36	0	443	120	363	40	3e-36	144
mt_8|CL442Contig1	rc_8|CL347Contig1	36.54	104	66	0	132	443	52	363	5e-11	60.2
mt_8|CL442Contig1	rc_8|CL347Contig1	34.48	87	57	0	390	130	310	50	2e-10	52.4
mt_8|CL442Contig1	rc_8|CL347Contig1	90	10	1	0	444	415	364	335	2e-10	24
mt_8|CL448Contig1	rc_8|CL286Contig1	42.73	110	63	0	232	561	158	487	5e-43	133
mt_8|CL448Contig1	rc_8|CL286Contig1	40.35	57	34	0	544	714	467	637	5e-43	58.8
mt_8|CL448Contig1	rc_8|CL286Contig1	40.62	96	57	0	518	231	444	157	2e-10	58.8
mt_8|CL448Contig1	rc_8|Rc_MM1_20E12.scf|nottrimmed	48.04	102	53	0	232	537	134	439	2e-39	124
mt_8|CL448Contig1	rc_8|Rc_MM1_20E12.scf|nottrimmed	37.7	61	38	0	541	723	440	622	2e-39	51
mt_8|CL448Contig1	rc_8|Rc_MM1_06D09.scf|nottrimmed	42.02	119	69	0	205	561	100	456	9e-39	125
mt_8|CL448Contig1	rc_8|Rc_MM1_06D09.scf|nottrimmed	39.62	53	32	0	544	702	436	594	9e-39	47.8
mt_8|CL448Contig1	rc_8|Rc_MM1_28A10.scf|nottrimmed	57.14	35	15	0	406	510	1	105	3e-10	58.3
mt_8|CL448Contig1	rc_8|Rc_MM1_35A04.scf|nottrimmed	32.91	79	53	0	346	582	341	577	6e-10	57.4
mt_8|CL448Contig1	rc_8|Rc_MM1_25G09.scf|nottrimmed	43.48	46	26	0	352	489	286	423	1e-07	49.6
mt_8|CL448Contig1	rc_8|Rc_MM1_18D04.scf|nottrimmed	32.61	46	31	0	343	480	288	425	7e-06	36.8
mt_8|CL448Contig1	rc_8|Rc_MM1_18D04.scf|nottrimmed	40	25	15	0	646	720	627	701	7e-06	27.2
mt_8|CL458Contig1	rc_8|Rc_MM1_29H03.scf|nottrimmed	87.56	209	26	0	111	737	208	834	3e-128	451
mt_8|CL458Contig1	rc_8|Rc_MM1_29H03.scf|nottrimmed	72.25	209	58	0	736	110	833	207	1e-89	322
mt_8|CL458Contig1	rc_8|Rc_MM1_29H03.scf|nottrimmed	43.27	208	118	0	737	114	834	211	4e-44	171
mt_8|CL458Contig1	rc_8|Rc_MM1_29H03.scf|nottrimmed	38.18	220	136	0	77	736	174	833	1e-39	156
mt_8|CL458Contig1	rc_8|Rc_MM1_29H03.scf|nottrimmed	40.87	208	123	0	115	738	212	835	3e-39	155
mt_8|CL458Contig1	rc_8|Rc_MM1_29H03.scf|nottrimmed	51.9	79	38	0	738	502	835	599	5e-11	54.2
mt_8|CL458Contig1	rc_8|Rc_MM1_29H03.scf|nottrimmed	55.56	27	12	0	459	379	556	476	5e-11	25.8
mt_8|CL460Contig1	rc_8|CL353Contig1	72.6	219	60	0	131	787	119	775	6e-114	403
mt_8|CL460Contig1	rc_8|CL353Contig1	59.91	217	87	0	783	133	771	121	5e-71	260
mt_8|CL460Contig1	rc_8|CL353Contig1	37.91	211	131	0	775	143	763	131	4e-43	168
mt_8|CL460Contig1	rc_8|CL353Contig1	35.77	123	79	0	141	509	129	497	5e-19	56.5
mt_8|CL460Contig1	rc_8|CL353Contig1	43.1	58	33	0	556	729	544	717	5e-19	50.6
mt_8|CL460Contig1	rc_8|CL353Contig1	35.29	68	44	0	127	330	115	318	3e-08	36.8
mt_8|CL460Contig1	rc_8|CL353Contig1	36.99	73	46	0	555	773	543	761	3e-08	36.3
mt_8|CL464Contig1	rc_8|Rc_MM1_18H02.scf|nottrimmed	31.17	77	53	0	293	523	204	434	1e-08	53.8
mt_8|CL471Contig1	rc_8|CL59Contig1	38.57	70	43	0	174	383	416	625	2e-18	60.6
mt_8|CL471Contig1	rc_8|CL59Contig1	48.28	29	15	0	372	458	611	697	2e-18	43.7
mt_8|CL471Contig1	rc_8|CL111Contig1	52.17	46	22	0	168	305	684	821	2e-15	62.5
mt_8|CL471Contig1	rc_8|CL111Contig1	39.29	28	17	0	63	146	585	668	2e-15	31.8
mt_8|CL471Contig1	rc_8|CL204Contig1	53.12	32	15	0	363	458	19	114	2e-07	49.2
mt_8|CL475Contig1	rc_8|Rc_MM1_02C09.scf|nottrimmed	52.11	71	34	0	87	299	77	289	2e-20	91.8
mt_8|CL487Contig1	rc_8|CL131Contig1	56.67	30	13	0	165	76	373	462	7e-09	44.1
mt_8|CL487Contig1	rc_8|CL131Contig1	43.75	32	18	0	354	259	205	300	7e-09	27.2
mt_8|CL495Contig1	rc_8|CL294Contig1	60.42	48	19	0	588	445	709	852	7e-19	86.8
mt_8|CL495Contig1	rc_8|CL294Contig1	43.48	46	26	0	451	588	846	709	5e-07	47.3
mt_8|CL507Contig1	rc_8|Rc_MM1_15H08.scf|nottrimmed	40	35	21	0	386	490	509	613	4e-09	44.1
mt_8|CL507Contig1	rc_8|Rc_MM1_15H08.scf|nottrimmed	52.94	17	8	0	545	595	674	724	4e-09	28.6
mt_8|CL518Contig1	rc_8|Rc_MM1_05D04.scf|nottrimmed	39.47	76	46	0	368	595	440	667	7e-17	70.7
mt_8|CL518Contig1	rc_8|Rc_MM1_05D04.scf|nottrimmed	66.67	12	4	0	626	661	692	727	7e-17	28.6
mt_8|CL518Contig1	rc_8|Rc_MM1_31E09.scf|nottrimmed	34.57	81	53	0	398	640	434	676	1e-13	69.8
mt_8|CL518Contig1	rc_8|CL163Contig1	44.12	68	38	0	458	661	417	620	2e-13	69.3
mt_8|CL518Contig1	rc_8|Rc_MM1_33H12.scf|nottrimmed	37.66	77	48	0	425	655	287	517	3e-13	68.4
mt_8|CL518Contig1	rc_8|Rc_MM1_25A11.scf|nottrimmed	40	65	39	0	533	727	127	321	5e-13	67.5
mt_8|CL518Contig1	rc_8|Rc_MM1_07A04.scf|nottrimmed	51.35	37	18	0	458	568	596	706	5e-09	54.2
mt_8|CL536Contig1	rc_8|Rc_MM1_24D04.scf|nottrimmed	79.55	132	27	0	12	407	142	537	8e-68	249
mt_8|CL536Contig1	rc_8|Rc_MM1_24D04.scf|nottrimmed	70.25	121	36	0	403	41	533	171	1e-45	176
mt_8|CL536Contig1	rc_8|Rc_MM1_24D04.scf|nottrimmed	40.5	121	72	0	404	42	534	172	5e-22	97.7
mt_8|CL536Contig1	rc_8|Rc_MM1_24D04.scf|nottrimmed	37.84	111	69	0	55	387	185	517	5e-10	57.9
mt_8|CL536Contig1	rc_8|CL326Contig1	80.77	130	25	0	18	407	101	490	1e-67	249
mt_8|CL536Contig1	rc_8|CL326Contig1	70.25	121	36	0	403	41	486	124	1e-45	176
mt_8|CL536Contig1	rc_8|CL326Contig1	40.5	121	72	0	404	42	487	125	5e-22	97.7
mt_8|CL536Contig1	rc_8|CL326Contig1	37.84	111	69	0	55	387	138	470	5e-10	57.9
mt_8|CL551Contig1	rc_8|Rc_MM1_24B07.scf|nottrimmed	66.38	116	39	0	344	691	220	567	6e-65	204
mt_8|CL551Contig1	rc_8|Rc_MM1_24B07.scf|nottrimmed	48	50	26	0	179	328	61	210	6e-65	124
mt_8|CL551Contig1	rc_8|Rc_MM1_24B07.scf|nottrimmed	53.72	121	56	0	687	325	563	201	2e-32	124
mt_8|CL551Contig1	rc_8|Rc_MM1_24B07.scf|nottrimmed	63.64	22	8	0	273	208	155	90	2e-32	46.9
mt_8|CL551Contig1	rc_8|Rc_MM1_24B07.scf|nottrimmed	34.43	61	40	0	391	573	267	449	2e-08	46.9
mt_8|CL551Contig1	rc_8|Rc_MM1_24B07.scf|nottrimmed	42.11	19	11	0	214	270	96	152	2e-08	37.7
mt_8|CL551Contig1	rc_8|Rc_MM1_24B07.scf|nottrimmed	36.84	57	36	0	560	390	436	266	7e-06	37.7
mt_8|CL551Contig1	rc_8|Rc_MM1_24B07.scf|nottrimmed	56.25	16	7	0	274	227	156	109	7e-06	24.4
mt_8|CL561Contig1	rc_8|Rc_MM1_33E10.scf|nottrimmed	48.33	60	31	0	88	267	630	809	8e-14	69.3
mt_8|CL561Contig1	rc_8|Rc_MM1_18H05.scf|nottrimmed	40.74	54	32	0	79	240	585	746	5e-11	60.2
mt_8|CL561Contig1	rc_8|Rc_MM1_24G02.scf|nottrimmed	27.14	70	51	0	10	219	177	386	1e-06	45.5
mt_8|CL591Contig1	rc_8|CL258Contig1	58.33	36	15	0	357	250	355	462	1e-09	56.1
mt_8|CL591Contig1	rc_8|Rc_MM1_09G11.scf|nottrimmed	39.53	43	26	0	351	223	291	419	2e-07	49.2
mt_8|CL604Contig1	rc_8|Rc_MM1_35E01.scf|nottrimmed	89.1	156	17	0	249	716	220	687	8e-101	347
mt_8|CL604Contig1	rc_8|Rc_MM1_35E01.scf|nottrimmed	65.22	23	8	0	180	248	150	218	8e-101	263
mt_8|CL604Contig1	rc_8|Rc_MM1_35E01.scf|nottrimmed	76.47	153	36	0	703	245	674	216	8e-72	263
mt_8|CL604Contig1	rc_8|Rc_MM1_35E01.scf|nottrimmed	47.83	161	84	0	731	249	702	220	1e-43	169
mt_8|CL604Contig1	rc_8|Rc_MM1_35E01.scf|nottrimmed	43.33	150	85	0	250	699	221	670	5e-30	124
mt_8|CL604Contig1	rc_8|Rc_MM1_35E01.scf|nottrimmed	43.84	146	82	0	687	250	658	221	8e-21	93.6
mt_8|CL604Contig1	rc_8|Rc_MM1_35E01.scf|nottrimmed	43.75	64	36	0	497	688	468	659	3e-17	52.8
mt_8|CL604Contig1	rc_8|Rc_MM1_35E01.scf|nottrimmed	50	42	21	0	350	475	321	446	3e-17	47.8
mt_8|CL604Contig1	rc_8|CL250Contig1	50.84	179	88	0	195	731	17	553	2e-62	232
mt_8|CL604Contig1	rc_8|CL250Contig1	42.7	178	102	0	730	197	552	19	5e-30	124
mt_8|CL622Contig1	rc_8|Rc_MM1_20C10.scf|nottrimmed	66.67	72	24	0	166	381	57	272	4e-47	115
mt_8|CL622Contig1	rc_8|Rc_MM1_20C10.scf|nottrimmed	61.11	54	21	0	379	540	267	428	4e-47	85.4
mt_8|CL622Contig1	rc_8|Rc_MM1_20C10.scf|nottrimmed	47.17	53	28	0	419	261	310	152	1e-08	52.8
mt_8|CL624Contig1	rc_8|CL184Contig1	70.59	68	20	0	423	626	406	609	2e-31	128
mt_8|CL624Contig1	rc_8|CL184Contig1	64.18	67	24	0	625	425	608	408	4e-19	87.7
mt_8|CL633Contig1	rc_8|Rc_MM1_20F09.scf|nottrimmed	54.55	55	25	0	256	92	171	335	8e-18	83.1
mt_8|CL641Contig1	rc_8|Rc_MM1_25D11.scf|nottrimmed	42.39	92	53	0	273	548	210	485	8e-22	96.8
mt_8|CL641Contig1	rc_8|Rc_MM1_25D11.scf|nottrimmed	45.45	66	36	0	496	299	433	236	1e-08	53.3
mt_8|CL650Contig1	rc_8|Rc_MM1_06A04.scf|nottrimmed	86.03	136	19	0	325	732	1	408	3e-79	287
mt_8|CL650Contig1	rc_8|Rc_MM1_06A04.scf|nottrimmed	65.19	135	47	0	731	327	407	3	2e-48	185
mt_8|CL650Contig1	rc_8|Rc_MM1_06A04.scf|nottrimmed	37.78	135	84	0	732	328	408	4	3e-25	108
mt_8|CL650Contig1	rc_8|Rc_MM1_06A04.scf|nottrimmed	32.09	134	91	0	330	731	6	407	7e-16	77.1
mt_8|CL650Contig1	rc_8|Rc_MM1_06A04.scf|nottrimmed	33.33	135	90	0	329	733	5	409	6e-10	57.4
mt_8|CL652Contig1	rc_8|Rc_MM1_21D04.scf|nottrimmed	78.95	152	32	0	140	595	265	720	2e-83	289
mt_8|CL652Contig1	rc_8|Rc_MM1_21D04.scf|nottrimmed	46.43	28	15	0	53	136	172	255	2e-83	182
mt_8|CL652Contig1	rc_8|Rc_MM1_21D04.scf|nottrimmed	62.91	151	56	0	597	145	722	270	2e-47	182
mt_8|CL652Contig1	rc_8|Rc_MM1_21D04.scf|nottrimmed	39.73	146	88	0	595	158	720	283	1e-32	132
mt_8|CL652Contig1	rc_8|Rc_MM1_21D04.scf|nottrimmed	33.08	130	87	0	178	567	303	692	5e-13	67.5
mt_8|CL655Contig1	rc_8|CL136Contig1	47.62	63	33	0	336	524	382	570	6e-35	82.6
mt_8|CL655Contig1	rc_8|CL136Contig1	52.94	51	24	0	150	302	199	351	6e-35	77.6
mt_8|CL655Contig1	rc_8|CL136Contig1	44.07	59	33	0	520	344	566	390	3e-13	49.6
mt_8|CL655Contig1	rc_8|CL136Contig1	54.35	46	21	0	301	164	350	213	3e-13	37.3
mt_8|CL655Contig1	rc_8|CL25Contig1	45.28	53	29	0	174	332	220	378	1e-10	59.7
mt_8|CL655Contig1	rc_8|CL177Contig1	43.75	48	27	0	174	317	245	388	5e-10	57.4
mt_8|CL655Contig1	rc_8|Rc_MM1_27H03.scf|nottrimmed	47.5	40	21	0	171	290	25	144	1e-09	56.5
mt_8|CL655Contig1	rc_8|Rc_MM1_18H02.scf|nottrimmed	38.46	52	32	0	480	635	531	686	3e-08	45.5
mt_8|CL655Contig1	rc_8|Rc_MM1_18H02.scf|nottrimmed	50	16	8	0	360	407	387	434	3e-08	24.4
mt_8|CL660Contig1	rc_8|CL106Contig1	71.43	28	8	0	637	554	562	645	5e-09	54.2
mt_8|CL664Contig1	rc_8|CL366Contig1	54.55	132	60	0	88	483	9	404	1e-44	172
mt_8|CL664Contig1	rc_8|CL366Contig1	48.21	112	58	0	422	87	343	8	4e-24	104
mt_8|CL687Contig1	rc_8|Rc_MM1_23E11.scf|nottrimmed	35.71	98	63	0	297	590	177	470	5e-14	70.7
mt_8|CL687Contig1	rc_8|Rc_MM1_29H09.scf|nottrimmed	48.65	37	19	0	501	611	66	176	3e-06	45.1
mt_8|CL697Contig1	rc_8|CL313Contig1	59.74	77	31	0	569	339	239	469	4e-36	112
mt_8|CL697Contig1	rc_8|CL313Contig1	45	40	22	0	689	570	116	235	4e-36	70.7
mt_8|CL697Contig1	rc_8|CL313Contig1	46.75	77	41	0	340	570	468	238	3e-18	70.7
mt_8|CL697Contig1	rc_8|CL313Contig1	60.87	23	9	0	580	648	225	157	3e-18	33.6
mt_8|CL701Contig1	rc_8|Rc_MM1_25H01.scf|nottrimmed	40.74	54	32	0	333	494	573	734	3e-07	48.3
mt_8|CL707Contig1	rc_8|Rc_MM1_05A11.scf|nottrimmed	79.47	151	31	0	100	552	71	523	2e-84	304
mt_8|CL707Contig1	rc_8|Rc_MM1_05A11.scf|nottrimmed	57.05	149	64	0	548	102	519	73	8e-49	186
mt_8|CL707Contig1	rc_8|Rc_MM1_05A11.scf|nottrimmed	40.41	146	87	0	537	100	508	71	3e-34	137
mt_8|CL707Contig1	rc_8|Rc_MM1_05A11.scf|nottrimmed	31.37	153	105	0	102	560	73	531	1e-23	102
mt_8|CL707Contig1	rc_8|Rc_MM1_05A11.scf|nottrimmed	42.31	78	45	0	239	472	210	443	6e-09	53.8
mt_8|CL717Contig1	rc_8|Rc_MM1_34C07.scf|nottrimmed	84.17	120	19	0	47	406	36	395	5e-130	259
mt_8|CL717Contig1	rc_8|Rc_MM1_34C07.scf|nottrimmed	92.71	96	7	0	408	695	396	683	5e-130	218
mt_8|CL717Contig1	rc_8|Rc_MM1_34C07.scf|nottrimmed	71.19	118	34	0	405	52	394	41	3e-81	165
mt_8|CL717Contig1	rc_8|Rc_MM1_34C07.scf|nottrimmed	71.13	97	28	0	697	407	685	395	3e-81	149
mt_8|CL717Contig1	rc_8|Rc_MM1_34C07.scf|nottrimmed	44.92	118	65	0	406	53	395	42	1e-49	122
mt_8|CL717Contig1	rc_8|Rc_MM1_34C07.scf|nottrimmed	42.05	88	51	0	689	426	677	414	1e-49	86.8
mt_8|CL717Contig1	rc_8|Rc_MM1_34C07.scf|nottrimmed	52.31	65	31	0	51	245	40	234	8e-22	62.9
mt_8|CL717Contig1	rc_8|Rc_MM1_34C07.scf|nottrimmed	46.51	43	23	0	476	604	464	592	8e-22	62.9
mt_8|CL717Contig1	rc_8|Rc_MM1_34C07.scf|nottrimmed	36.36	44	28	0	318	449	307	438	8e-22	62.9
mt_8|CL717Contig1	rc_8|Rc_MM1_34C07.scf|nottrimmed	47.54	61	32	0	236	54	225	43	3e-21	62.9
mt_8|CL717Contig1	rc_8|Rc_MM1_34C07.scf|nottrimmed	42.11	38	22	0	687	574	675	562	3e-21	59.3
mt_8|CL717Contig1	rc_8|Rc_MM1_34C07.scf|nottrimmed	36.96	46	29	0	407	270	396	259	3e-21	59.3
mt_8|CL717Contig1	rc_8|Rc_MM1_34C07.scf|nottrimmed	50	64	32	0	52	243	41	232	9e-18	59.3
mt_8|CL717Contig1	rc_8|Rc_MM1_34C07.scf|nottrimmed	44.74	38	21	0	574	687	562	675	9e-18	32.2
mt_8|CL717Contig1	rc_8|Rc_MM1_34C07.scf|nottrimmed	46.15	39	21	0	289	405	278	394	9e-18	31.3
mt_8|CL717Contig1	rc_8|CL261Contig1	51.06	94	46	0	411	692	485	766	1e-56	121
mt_8|CL717Contig1	rc_8|CL261Contig1	41.89	74	43	0	185	406	260	481	1e-56	87.2
mt_8|CL717Contig1	rc_8|CL261Contig1	47.37	38	20	0	41	154	110	223	1e-56	46.9
mt_8|CL717Contig1	rc_8|CL261Contig1	48.98	49	25	0	697	551	771	625	9e-14	46.9
mt_8|CL717Contig1	rc_8|CL261Contig1	62.96	27	10	0	490	410	564	484	9e-14	41.8
mt_8|CL727Contig1	rc_8|Rc_MM1_21H06.scf|nottrimmed	85	80	12	0	448	687	316	555	6e-64	174
mt_8|CL727Contig1	rc_8|Rc_MM1_21H06.scf|nottrimmed	72.34	47	13	0	298	438	160	300	6e-64	122
mt_8|CL727Contig1	rc_8|Rc_MM1_21H06.scf|nottrimmed	71.79	78	22	0	683	450	551	318	4e-44	122
mt_8|CL727Contig1	rc_8|Rc_MM1_21H06.scf|nottrimmed	63.83	47	17	0	437	297	299	159	4e-44	68
mt_8|CL727Contig1	rc_8|Rc_MM1_21H06.scf|nottrimmed	46.55	58	31	0	449	622	317	490	2e-12	65.2
mt_8|CL727Contig1	rc_8|Rc_MM1_21H06.scf|nottrimmed	41.77	79	46	0	447	683	315	551	2e-11	62.5
mt_8|CL727Contig1	rc_8|Rc_MM1_21H06.scf|nottrimmed	42.25	71	41	0	661	449	529	317	3e-07	48.3
mt_8|CL744Contig1	rc_8|Rc_MM1_17C01.scf|nottrimmed	48.04	102	53	0	317	622	26	331	4e-28	118
mt_8|CL744Contig1	rc_8|Rc_MM1_17C01.scf|nottrimmed	46.48	71	38	0	606	394	315	103	2e-08	52.8
mt_8|CL748Contig1	rc_8|Rc_MM1_25A10.scf|nottrimmed	83.02	53	9	0	261	103	144	302	2e-27	113
mt_8|CL748Contig1	rc_8|Rc_MM1_25A10.scf|nottrimmed	67.74	62	20	0	77	262	328	143	6e-22	95.5
mt_8|CL748Contig1	rc_8|Rc_MM1_25A10.scf|nottrimmed	59.26	54	22	0	100	261	305	144	8e-18	81.7
mt_8|CL748Contig1	rc_8|Rc_MM1_25A10.scf|nottrimmed	50.82	61	30	0	262	80	143	325	8e-15	71.6
mt_8|CL748Contig1	rc_8|Rc_MM1_25A10.scf|nottrimmed	58.49	53	22	0	260	102	145	303	1e-13	68
mt_8|CL748Contig1	rc_8|Rc_MM1_25A10.scf|nottrimmed	53.06	49	23	0	102	248	303	157	6e-11	58.8
mt_8|CL754Contig1	rc_8|Rc_MM1_15H07.scf|nottrimmed	66.67	147	49	0	836	396	262	702	2e-67	248
mt_8|CL754Contig1	rc_8|Rc_MM1_15H07.scf|nottrimmed	53.47	144	67	0	400	831	698	267	9e-35	140
mt_8|CL754Contig1	rc_8|Rc_MM1_15H07.scf|nottrimmed	34.93	146	95	0	435	872	663	226	6e-22	97.7
mt_8|CL754Contig1	rc_8|Rc_MM1_15H07.scf|nottrimmed	44.16	77	43	0	700	470	398	628	3e-08	52.4
mt_8|CL761Contig1	rc_8|Rc_MM1_25A12.scf|nottrimmed	45.21	146	80	0	276	713	72	509	2e-41	162
mt_8|CL761Contig1	rc_8|Rc_MM1_25A12.scf|nottrimmed	40.7	86	51	0	712	455	508	251	4e-08	51.9
mt_8|CL766Contig1	rc_8|Rc_MM1_05H03.scf|nottrimmed	37.5	48	30	0	474	617	244	387	1e-06	46
mt_8|CL771Contig1	rc_8|CL173Contig1	55.56	45	20	0	552	418	155	289	2e-24	67
mt_8|CL771Contig1	rc_8|CL173Contig1	46.94	49	26	0	402	256	308	454	2e-24	57.9
mt_8|CL780Contig1	rc_8|CL170Contig1	63.79	116	42	0	182	529	217	564	4e-65	210
mt_8|CL780Contig1	rc_8|CL170Contig1	38.3	47	29	0	37	177	73	213	4e-65	116
mt_8|CL780Contig1	rc_8|CL170Contig1	51.85	108	52	0	501	178	536	213	8e-30	116
mt_8|CL780Contig1	rc_8|CL170Contig1	36.96	46	29	0	176	39	212	75	8e-30	80.8
mt_8|CL780Contig1	rc_8|CL170Contig1	33.9	118	78	0	529	176	564	211	9e-17	80.8
mt_8|CL780Contig1	rc_8|CL170Contig1	39.6	101	61	0	228	530	263	565	8e-08	51
mt_8|CL780Contig1	rc_8|CL170Contig1	31.07	103	71	0	229	537	264	572	1e-06	47.3
mt_8|CL786Contig1	rc_8|Rc_MM1_29C03.scf|nottrimmed	36.84	76	48	0	229	456	203	430	7e-20	90.9
mt_8|CL796Contig1	rc_8|Rc_MM1_11F10.scf|nottrimmed	46.59	88	47	0	32	295	24	287	1e-18	84.9
mt_8|CL800Contig1	rc_8|Rc_MM1_09E02.scf|nottrimmed	82.12	151	27	0	268	720	175	627	7e-111	310
mt_8|CL800Contig1	rc_8|Rc_MM1_09E02.scf|nottrimmed	80	55	11	0	100	264	6	170	7e-111	200
mt_8|CL800Contig1	rc_8|Rc_MM1_09E02.scf|nottrimmed	69.93	143	43	0	698	270	605	177	9e-68	200
mt_8|CL800Contig1	rc_8|Rc_MM1_09E02.scf|nottrimmed	69.23	52	16	0	266	111	172	17	9e-68	107
mt_8|CL800Contig1	rc_8|Rc_MM1_09E02.scf|nottrimmed	33.56	149	99	0	720	274	627	181	6e-25	107
mt_8|CL800Contig1	rc_8|Rc_MM1_09E02.scf|nottrimmed	37.69	130	81	0	300	689	207	596	4e-16	78.5
mt_8|CL800Contig1	rc_8|Rc_MM1_09E02.scf|nottrimmed	47.37	38	20	0	302	415	209	322	7e-09	40.9
mt_8|CL800Contig1	rc_8|Rc_MM1_09E02.scf|nottrimmed	37.29	59	37	0	512	688	419	595	7e-09	31.8
mt_8|CL804Contig1	rc_8|Rc_MM1_20C07.scf|nottrimmed	55.88	68	30	0	348	551	465	668	2e-29	101
mt_8|CL804Contig1	rc_8|Rc_MM1_20C07.scf|nottrimmed	55.88	34	15	0	252	353	147	248	2e-29	53.3
mt_8|CL804Contig1	rc_8|Rc_MM1_20C07.scf|nottrimmed	49.15	59	30	0	526	350	643	467	2e-08	53.3
mt_8|CL810Contig1	rc_8|Rc_MM1_01A11.scf|nottrimmed	72.97	37	10	0	3	113	674	784	2e-13	68
mt_8|CL836Contig1	rc_8|Rc_MM1_25E05.scf|nottrimmed	57.67	189	80	0	202	768	234	800	6e-81	293
mt_8|CL836Contig1	rc_8|Rc_MM1_25E05.scf|nottrimmed	49.47	190	96	0	770	201	802	233	7e-47	180
mt_8|CL836Contig1	rc_8|Rc_MM1_25E05.scf|nottrimmed	42.11	57	33	0	207	377	239	409	2e-09	56.5
mt_8|CL836Contig1	rc_8|CL145Contig1	61.88	181	69	0	256	798	116	658	2e-77	281
mt_8|CL836Contig1	rc_8|CL145Contig1	51.41	177	86	0	785	255	645	115	1e-41	163
mt_8|CL836Contig1	rc_8|CL145Contig1	38.1	63	39	0	548	736	408	596	4e-06	45.1
mt_8|CL2Contig1	rc_8|CL25Contig1	50	62	31	0	51	236	175	360	8e-19	79.9
mt_8|CL2Contig1	rc_8|CL25Contig1	32.35	34	23	0	258	359	581	682	8e-19	28.1
mt_8|CL2Contig1	rc_8|Rc_MM1_18H05.scf|nottrimmed	46	50	27	0	87	236	369	518	2e-08	51.9
mt_8|CL2Contig1	rc_8|Rc_MM1_06F08.scf|nottrimmed	50	34	17	0	135	236	168	269	8e-08	50.1
mt_8|CL2Contig1	rc_8|Rc_MM1_18H02.scf|nottrimmed	50	40	20	0	51	170	156	275	5e-06	44.1
mt_8|CL2Contig2	rc_8|CL25Contig1	50	62	31	0	55	240	175	360	3e-35	79.9
mt_8|CL2Contig2	rc_8|CL25Contig1	30.77	65	45	0	247	441	364	558	3e-35	51
mt_8|CL2Contig2	rc_8|CL25Contig1	46.15	39	21	0	460	576	566	682	3e-35	48.7
mt_8|CL2Contig2	rc_8|Rc_MM1_18H02.scf|nottrimmed	51.72	29	14	0	247	333	348	434	4e-22	48.3
mt_8|CL2Contig2	rc_8|Rc_MM1_18H02.scf|nottrimmed	47.37	38	20	0	463	576	579	692	4e-22	46.4
mt_8|CL2Contig2	rc_8|Rc_MM1_18H02.scf|nottrimmed	50	40	20	0	55	174	156	275	4e-22	44.1
mt_8|CL2Contig2	rc_8|Rc_MM1_18H05.scf|nottrimmed	46	50	27	0	91	240	369	518	3e-08	51.9
mt_8|CL2Contig2	rc_8|Rc_MM1_06F08.scf|nottrimmed	50	34	17	0	139	240	168	269	1e-07	50.1
mt_8|CL2Contig2	rc_8|CL103Contig1	30.38	79	55	0	172	408	289	525	1e-07	50.1
mt_8|CL6Contig1	rc_8|CL83Contig1	61.4	57	22	0	332	502	428	598	1e-18	85.8
mt_8|CL6Contig1	rc_8|CL83Contig1	46.03	63	34	0	522	334	618	430	7e-09	53.3
mt_8|CL12Contig1	rc_8|CL110Contig1	91.95	87	7	0	172	432	20	280	9e-54	202
mt_8|CL12Contig1	rc_8|CL110Contig1	69.51	82	25	0	431	186	279	34	4e-29	120
mt_8|CL12Contig1	rc_8|CL110Contig1	43.84	73	41	0	213	431	61	279	1e-13	69.3
mt_8|CL16Contig1	rc_8|Rc_MM1_03H09.scf|trimmed	63.33	30	11	0	151	240	116	205	2e-09	55.1
mt_8|CL23Contig1	rc_8|CL240Contig1	85.6	125	18	0	109	483	69	443	7e-68	249
mt_8|CL23Contig1	rc_8|CL240Contig1	73.83	107	28	0	488	168	448	128	3e-45	174
mt_8|CL23Contig1	rc_8|CL240Contig1	35.96	114	73	0	168	509	128	469	5e-17	80.3
mt_8|CL23Contig1	rc_8|CL240Contig1	36.61	112	71	0	483	148	443	108	7e-16	76.7
mt_8|CL23Contig1	rc_8|CL240Contig1	36.21	116	74	0	158	505	118	465	1e-11	62.5
mt_8|CL23Contig2	rc_8|CL240Contig1	85.6	125	18	0	171	545	69	443	8e-68	249
mt_8|CL23Contig2	rc_8|CL240Contig1	73.83	107	28	0	550	230	448	128	3e-45	174
mt_8|CL23Contig2	rc_8|CL240Contig1	35.96	114	73	0	230	571	128	469	6e-17	80.3
mt_8|CL23Contig2	rc_8|CL240Contig1	36.61	112	71	0	545	210	443	108	8e-16	76.7
mt_8|CL23Contig2	rc_8|CL240Contig1	36.21	116	74	0	220	567	118	465	1e-11	62.5
mt_8|CL34Contig1	rc_8|CL296Contig1	95.08	122	6	0	275	640	491	856	2e-98	270
mt_8|CL34Contig1	rc_8|CL296Contig1	97.06	34	1	0	172	273	389	490	2e-98	196
mt_8|CL34Contig1	rc_8|CL296Contig1	81.82	22	4	0	106	171	95	160	2e-98	196
mt_8|CL34Contig1	rc_8|CL296Contig1	76.42	123	29	0	642	274	858	490	9e-71	196
mt_8|CL34Contig1	rc_8|CL296Contig1	85.29	34	5	0	272	171	489	388	9e-71	119
mt_8|CL34Contig1	rc_8|CL296Contig1	72	25	7	0	176	102	165	91	9e-71	119
mt_8|CL34Contig1	rc_8|CL296Contig1	45.9	122	66	0	640	275	856	491	5e-35	119
mt_8|CL34Contig1	rc_8|CL296Contig1	60.87	23	9	0	273	205	490	422	5e-35	94.5
mt_8|CL34Contig1	rc_8|CL296Contig1	45.38	119	65	0	285	641	501	857	3e-25	94.5
mt_8|CL34Contig1	rc_8|CL296Contig1	46.15	26	14	0	107	184	96	173	3e-25	91.8
mt_8|CL34Contig1	rc_8|CL296Contig1	52.17	23	11	0	204	272	421	489	3e-25	91.8
mt_8|CL34Contig1	rc_8|CL296Contig1	44.44	126	70	0	265	642	481	858	1e-22	91.8
mt_8|CL34Contig1	rc_8|CL296Contig1	54.55	22	10	0	206	271	423	488	1e-22	81.7
mt_8|CL34Contig1	rc_8|CL296Contig1	40.48	126	75	0	641	264	857	480	7e-17	81.7
mt_8|CL34Contig1	rc_8|CL330Contig1	100	100	0	0	275	574	460	759	1e-90	232
mt_8|CL34Contig1	rc_8|CL330Contig1	100	34	0	0	172	273	358	459	1e-90	175
mt_8|CL34Contig1	rc_8|CL330Contig1	100	23	0	0	103	171	61	129	1e-90	175
mt_8|CL34Contig1	rc_8|CL330Contig1	85	100	15	0	573	274	758	459	4e-65	175
mt_8|CL34Contig1	rc_8|CL330Contig1	82.35	34	6	0	272	171	458	357	4e-65	123
mt_8|CL34Contig1	rc_8|CL330Contig1	84	25	4	0	176	102	134	60	4e-65	123
mt_8|CL34Contig1	rc_8|CL330Contig1	54.64	97	44	0	565	275	750	460	6e-39	123
mt_8|CL34Contig1	rc_8|CL330Contig1	57.14	35	15	0	273	169	459	355	6e-39	116
mt_8|CL34Contig1	rc_8|CL330Contig1	51.49	101	49	0	265	567	450	752	2e-33	116
mt_8|CL34Contig1	rc_8|CL330Contig1	52.94	34	16	0	171	272	357	458	2e-33	108
mt_8|CL34Contig1	rc_8|CL330Contig1	49.51	103	52	0	572	264	757	449	6e-27	108
mt_8|CL34Contig1	rc_8|CL330Contig1	51.43	35	17	0	271	167	457	353	6e-27	94.5
mt_8|CL34Contig1	rc_8|CL330Contig1	53.61	97	45	0	276	566	461	751	2e-25	94.5
mt_8|CL34Contig1	rc_8|CL330Contig1	54.29	35	16	0	167	271	353	457	2e-25	35
mt_8|CL34Contig1	rc_8|CL109Contig1	87.94	141	17	0	173	595	435	857	5e-83	275
mt_8|CL34Contig1	rc_8|CL109Contig1	84	25	4	0	97	171	131	205	5e-83	240
mt_8|CL34Contig1	rc_8|CL109Contig1	77.46	142	32	0	597	172	859	434	2e-72	240
mt_8|CL34Contig1	rc_8|CL109Contig1	81.48	27	5	0	176	96	210	130	2e-72	171
mt_8|CL34Contig1	rc_8|CL109Contig1	62.31	130	49	0	172	561	434	823	6e-44	171
mt_8|CL34Contig1	rc_8|CL109Contig1	55.07	138	62	0	584	171	846	433	1e-39	157
mt_8|CL34Contig1	rc_8|CL109Contig1	50	142	71	0	595	170	857	432	3e-37	149
mt_8|CL34Contig1	rc_8|CL109Contig1	48.23	141	73	0	174	596	436	858	1e-30	127
mt_8|CL34Contig1	rc_8|Rc_MM1_25A10.scf|nottrimmed	98.98	98	1	0	713	1006	3	296	1e-62	233
mt_8|CL34Contig1	rc_8|Rc_MM1_25A10.scf|nottrimmed	85.15	101	15	0	1014	712	304	2	4e-54	205
mt_8|CL34Contig1	rc_8|Rc_MM1_25A10.scf|nottrimmed	65.31	98	34	0	1006	713	296	3	1e-37	150
mt_8|CL34Contig1	rc_8|Rc_MM1_25A10.scf|nottrimmed	58.65	104	43	0	712	1023	2	313	7e-37	148
mt_8|CL34Contig1	rc_8|Rc_MM1_25A10.scf|nottrimmed	60.82	97	38	0	1004	714	294	4	1e-29	124
mt_8|CL34Contig1	rc_8|Rc_MM1_25A10.scf|nottrimmed	62.5	96	36	0	714	1001	4	291	2e-29	123
mt_8|CL47Contig1	rc_8|CL162Contig1	84.55	220	34	0	94	753	80	739	7e-127	445
mt_8|CL47Contig1	rc_8|CL162Contig1	67.59	216	70	0	743	96	729	82	5e-90	323
mt_8|CL47Contig1	rc_8|CL162Contig1	46.4	222	119	0	762	97	748	83	5e-58	217
mt_8|CL47Contig1	rc_8|CL162Contig1	40.27	226	135	0	65	742	51	728	2e-42	165
mt_8|CL47Contig1	rc_8|CL162Contig1	36.44	225	143	0	75	749	61	735	7e-38	150
mt_8|CL47Contig1	rc_8|CL162Contig1	41.55	142	83	0	712	287	698	273	3e-19	88.6
mt_8|CL51Contig1	rc_8|Rc_MM1_06A08.scf|nottrimmed	75	36	9	0	87	194	12	119	4e-12	63.8
mt_8|CL59Contig1	rc_8|CL250Contig1	86.88	160	21	0	174	653	71	550	2e-96	329
mt_8|CL59Contig1	rc_8|CL250Contig1	84.21	19	3	0	116	172	14	70	2e-96	241
mt_8|CL59Contig1	rc_8|CL250Contig1	72.56	164	45	0	661	170	558	67	1e-69	241
mt_8|CL59Contig1	rc_8|CL250Contig1	78.95	19	4	0	171	115	69	13	1e-69	175
mt_8|CL59Contig1	rc_8|CL250Contig1	47.5	160	84	0	656	177	553	74	5e-45	175
mt_8|CL59Contig1	rc_8|CL250Contig1	46.58	161	86	0	182	664	79	561	1e-35	144
mt_8|CL59Contig1	rc_8|CL250Contig1	45.91	159	86	0	184	660	81	557	6e-32	131
mt_8|CL59Contig1	rc_8|CL250Contig1	46.84	158	84	0	657	184	554	81	2e-28	120
mt_8|CL59Contig1	rc_8|Rc_MM1_35E01.scf|nottrimmed	54.55	154	70	0	144	605	190	651	7e-58	217
mt_8|CL59Contig1	rc_8|Rc_MM1_35E01.scf|nottrimmed	48.39	155	80	0	583	119	629	165	3e-32	132
mt_8|CL59Contig1	rc_8|Rc_MM1_35E01.scf|nottrimmed	39.19	148	90	0	587	144	633	190	6e-32	131
mt_8|CL59Contig1	rc_8|Rc_MM1_35E01.scf|nottrimmed	36.44	118	75	0	121	474	167	520	4e-10	59.3
mt_8|CL59Contig1	rc_8|Rc_MM1_35E01.scf|nottrimmed	64.86	37	13	0	143	253	189	299	5e-09	55.6
mt_8|CL59Contig1	rc_8|Rc_MM1_35E01.scf|nottrimmed	66.67	36	12	0	252	145	298	191	2e-07	50.6
mt_8|CL63Contig1	rc_8|Rc_MM1_02C01.scf|nottrimmed	57.62	210	89	0	139	768	69	698	1e-89	323
mt_8|CL63Contig1	rc_8|Rc_MM1_02C01.scf|nottrimmed	47.64	191	100	0	767	195	697	125	9e-41	160
mt_8|CL63Contig1	rc_8|Rc_MM1_02C01.scf|nottrimmed	27.86	201	145	0	786	184	716	114	1e-21	96.8
mt_8|CL63Contig1	rc_8|CL149Contig1	66.87	163	54	0	298	786	298	786	5e-83	276
mt_8|CL63Contig1	rc_8|CL149Contig1	64.71	34	12	0	190	291	193	294	5e-83	187
mt_8|CL63Contig1	rc_8|CL149Contig1	56.79	162	70	0	785	300	785	300	4e-50	187
mt_8|CL63Contig1	rc_8|CL149Contig1	42.42	33	19	0	293	195	296	198	4e-50	71.6
mt_8|CL63Contig1	rc_8|CL149Contig1	32.41	108	73	0	633	310	633	310	5e-14	71.6
mt_8|CL63Contig1	rc_8|CL311Contig1	61.38	145	56	0	160	594	136	570	2e-72	225
mt_8|CL63Contig1	rc_8|CL311Contig1	46.51	43	23	0	595	723	574	702	2e-72	129
mt_8|CL63Contig1	rc_8|CL311Contig1	47.37	152	80	0	596	141	572	117	8e-36	129
mt_8|CL63Contig1	rc_8|CL311Contig1	45	40	22	0	722	603	701	582	8e-36	74.8
mt_8|CL63Contig1	rc_8|CL311Contig1	33.33	126	84	0	576	199	552	175	6e-15	74.8
mt_8|CL63Contig1	rc_8|CL274Contig1	65.45	110	38	0	298	627	198	527	2e-70	184
mt_8|CL63Contig1	rc_8|CL274Contig1	42.86	56	32	0	607	774	510	677	2e-70	107
mt_8|CL63Contig1	rc_8|CL274Contig1	57.14	35	15	0	187	291	90	194	2e-70	107
mt_8|CL63Contig1	rc_8|CL274Contig1	56.44	101	44	0	599	297	499	197	1e-36	107
mt_8|CL63Contig1	rc_8|CL274Contig1	52.78	36	17	0	293	186	196	89	1e-36	39.1
mt_8|CL63Contig1	rc_8|CL274Contig1	37.5	56	35	0	773	606	676	509	1e-36	37.7
mt_8|CL63Contig1	rc_8|Rc_MM1_17H09.scf|nottrimmed	37.72	114	71	0	343	684	346	687	1e-42	122
mt_8|CL63Contig1	rc_8|Rc_MM1_17H09.scf|nottrimmed	48.08	52	27	0	181	336	181	336	1e-42	64.8
mt_8|CL63Contig1	rc_8|Rc_MM1_17H09.scf|nottrimmed	38.68	106	65	0	656	339	659	342	8e-16	62.9
mt_8|CL63Contig1	rc_8|Rc_MM1_17H09.scf|nottrimmed	51.35	37	18	0	305	195	305	195	8e-16	33.6
mt_8|CL63Contig1	rc_8|CL103Contig1	45.37	108	59	0	340	663	295	618	2e-36	122
mt_8|CL63Contig1	rc_8|CL103Contig1	44.12	34	19	0	235	336	187	288	2e-36	65.7
mt_8|CL63Contig1	rc_8|CL103Contig1	36.61	112	71	0	656	321	611	276	3e-12	65.7
mt_8|CL63Contig1	rc_8|CL367Contig1	38.14	97	60	0	256	546	142	432	1e-19	90.4
mt_8|CL63Contig1	rc_8|CL25Contig1	32.76	58	39	0	412	585	367	540	3e-17	51
mt_8|CL63Contig1	rc_8|CL25Contig1	39.58	48	29	0	259	402	217	360	3e-17	50.1
mt_8|CL63Contig1	rc_8|CL76Contig1	38.71	62	38	0	232	417	677	862	1e-12	67
mt_8|CL63Contig1	rc_8|Rc_MM1_18H05.scf|nottrimmed	42.86	49	28	0	256	402	372	518	6e-11	61.6
mt_8|CL63Contig1	rc_8|Rc_MM1_24G02.scf|nottrimmed	30	80	56	0	325	564	102	341	3e-10	59.3
mt_8|CL63Contig1	rc_8|CL264Contig1	52.08	48	23	0	259	402	220	363	3e-10	59.3
mt_8|CL63Contig1	rc_8|CL136Contig1	37.5	56	35	0	217	384	178	345	2e-08	52.8
mt_8|CL63Contig1	rc_8|CL177Contig1	38.1	42	26	0	259	384	242	367	2e-07	49.6
mt_8|CL63Contig1	rc_8|Rc_MM1_27H03.scf|nottrimmed	46.15	39	21	0	262	378	28	144	3e-07	49.2
mt_8|CL64Contig1	rc_8|CL124Contig1	87.5	160	20	0	81	560	767	1246	5e-98	349
mt_8|CL64Contig1	rc_8|CL124Contig1	70.06	157	47	0	559	89	1245	775	1e-66	245
mt_8|CL64Contig1	rc_8|CL124Contig1	45.51	156	85	0	557	90	1243	776	7e-45	173
mt_8|CL64Contig1	rc_8|CL124Contig1	39.49	157	95	0	89	559	775	1245	3e-30	124
mt_8|CL64Contig1	rc_8|CL124Contig1	42.68	157	90	0	88	558	774	1244	1e-25	109
mt_8|CL64Contig1	rc_8|CL124Contig1	38.46	156	96	0	558	91	1244	777	4e-15	74.4
mt_8|CL69Contig1	rc_8|CL60Contig1	64.58	48	17	0	138	281	231	374	1e-15	76.2
mt_8|CL69Contig1	rc_8|CL60Contig1	50	48	24	0	280	137	373	230	2e-07	48.7
mt_8|CL69Contig1	rc_8|CL139Contig1	66.67	27	9	0	132	212	115	195	8e-06	43.7
mt_8|CL71Contig1	rc_8|Rc_MM1_12F06.scf|nottrimmed	72.58	124	34	0	139	510	381	752	1e-58	219
mt_8|CL71Contig1	rc_8|Rc_MM1_12F06.scf|nottrimmed	64.71	119	42	0	509	153	751	395	1e-41	162
mt_8|CL71Contig1	rc_8|Rc_MM1_12F06.scf|nottrimmed	34.75	118	77	0	513	160	755	402	3e-17	81.3
mt_8|CL76Contig1	rc_8|CL149Contig1	36.05	86	55	0	429	686	466	723	3e-28	75.3
mt_8|CL76Contig1	rc_8|CL149Contig1	46.15	52	28	0	207	362	244	399	3e-28	62.9
mt_8|CL76Contig1	rc_8|CL149Contig1	39.66	58	35	0	361	188	398	225	6e-09	38.6
mt_8|CL76Contig1	rc_8|CL149Contig1	52.94	34	16	0	535	434	572	471	6e-09	34.1
mt_8|CL76Contig1	rc_8|CL274Contig1	48	50	26	0	213	362	150	299	1e-27	67.5
mt_8|CL76Contig1	rc_8|CL274Contig1	43.33	60	34	0	429	608	366	545	1e-27	58.8
mt_8|CL76Contig1	rc_8|CL274Contig1	39.13	23	14	0	348	416	288	356	1e-27	36.8
mt_8|CL76Contig1	rc_8|CL274Contig1	43.75	48	27	0	361	218	298	155	1e-06	36.8
mt_8|CL76Contig1	rc_8|CL274Contig1	58.62	29	12	0	535	449	472	386	1e-06	27.6
mt_8|CL76Contig1	rc_8|Rc_MM1_06F08.scf|nottrimmed	33.33	99	66	0	228	524	132	428	8e-15	73.9
mt_8|CL76Contig1	rc_8|CL103Contig1	52.38	42	20	0	426	551	418	543	4e-14	56.1
mt_8|CL76Contig1	rc_8|CL103Contig1	34	50	33	0	108	257	94	243	4e-14	37.3
mt_8|CL76Contig1	rc_8|CL311Contig1	42.65	68	39	0	429	632	442	645	1e-13	69.8
mt_8|CL76Contig1	rc_8|CL311Contig1	49.06	53	27	0	592	434	605	447	4e-06	45.1
mt_8|CL76Contig1	rc_8|Rc_MM1_02C01.scf|nottrimmed	53.66	41	19	0	429	551	396	518	6e-10	57.9
mt_8|CL76Contig1	rc_8|Rc_MM1_17H09.scf|nottrimmed	34.85	66	43	0	426	623	466	663	7e-09	54.2
mt_8|CL86Contig1	rc_8|Rc_MM1_19D08.scf|nottrimmed	54.68	139	63	0	205	621	149	565	2e-51	195
mt_8|CL86Contig1	rc_8|Rc_MM1_19D08.scf|nottrimmed	44.34	106	59	0	620	303	564	247	2e-16	78.5
mt_8|CL86Contig1	rc_8|Rc_MM1_19D08.scf|nottrimmed	56.52	23	10	0	272	204	216	148	2e-16	78.5
mt_8|CL86Contig1	rc_8|Rc_MM1_19D08.scf|nottrimmed	28.35	127	91	0	603	223	547	167	4e-16	78.5
mt_8|CL100Contig1	rc_8|CL335Contig1	37.98	129	80	0	258	644	213	599	2e-56	131
mt_8|CL100Contig1	rc_8|CL335Contig1	58.97	39	16	0	651	767	607	723	2e-56	66.1
mt_8|CL100Contig1	rc_8|CL335Contig1	47.5	40	21	0	138	257	108	227	2e-56	53.8
mt_8|CL100Contig1	rc_8|CL335Contig1	45.71	70	38	0	466	257	421	212	3e-12	53.8
mt_8|CL100Contig1	rc_8|CL335Contig1	46.88	32	17	0	775	680	731	636	3e-12	33.1
mt_8|CL107Contig1	rc_8|Rc_MM1_18C12.scf|nottrimmed	93.48	138	9	0	152	565	50	463	8e-85	305
mt_8|CL107Contig1	rc_8|Rc_MM1_18C12.scf|nottrimmed	78.03	132	29	0	543	148	441	46	3e-64	237
mt_8|CL107Contig1	rc_8|Rc_MM1_18C12.scf|nottrimmed	43.38	136	77	0	559	152	457	50	1e-33	135
mt_8|CL107Contig1	rc_8|Rc_MM1_18C12.scf|nottrimmed	40.91	132	78	0	148	543	46	441	2e-27	115
mt_8|CL107Contig1	rc_8|Rc_MM1_18C12.scf|nottrimmed	50.53	95	47	0	246	530	144	428	1e-15	75.8
mt_8|CL107Contig1	rc_8|Rc_MM1_18C12.scf|nottrimmed	47.69	65	34	0	542	348	440	246	2e-14	57
mt_8|CL107Contig1	rc_8|Rc_MM1_18C12.scf|nottrimmed	65.22	23	8	0	320	252	218	150	2e-14	33.6
mt_8|CL111Contig1	rc_8|CL64Contig1	92.36	144	11	0	135	566	74	505	1e-89	322
mt_8|CL111Contig1	rc_8|CL64Contig1	74.48	145	37	0	568	134	507	73	9e-69	252
mt_8|CL111Contig1	rc_8|CL64Contig1	38.89	144	88	0	566	135	505	74	4e-26	111
mt_8|CL111Contig1	rc_8|CL64Contig1	37.76	143	89	0	137	565	76	504	1e-22	99.1
mt_8|CL111Contig1	rc_8|CL64Contig1	34.48	145	95	0	130	564	69	503	3e-14	71.6
mt_8|CL111Contig1	rc_8|CL64Contig1	40.26	77	46	0	426	196	365	135	5e-06	44.1
mt_8|CL114Contig1	rc_8|Rc_MM1_19B11.scf|nottrimmed	57.58	33	14	0	4	102	385	483	4e-19	59.7
mt_8|CL114Contig1	rc_8|Rc_MM1_19B11.scf|nottrimmed	60	25	10	0	106	180	493	567	4e-19	46.4
mt_8|CL114Contig1	rc_8|CL117Contig1	62.07	29	11	0	4	90	393	479	3e-10	57.4
mt_8|CL118Contig1	rc_8|CL28Contig1	58.44	77	32	0	191	421	122	352	1e-27	116
mt_8|CL118Contig1	rc_8|CL28Contig1	58.44	77	32	0	191	421	350	580	1e-27	116
mt_8|CL118Contig1	rc_8|CL28Contig1	59.21	76	31	0	191	418	578	805	2e-27	115
mt_8|CL118Contig1	rc_8|CL28Contig1	48.68	76	39	0	417	190	804	577	1e-13	69.8
mt_8|CL118Contig1	rc_8|CL28Contig1	41.18	85	50	0	444	190	603	349	6e-13	67.5
mt_8|CL118Contig1	rc_8|CL96Contig1	56.96	79	34	0	182	418	51	287	1e-27	116
mt_8|CL118Contig1	rc_8|CL96Contig1	41.89	74	43	0	417	196	286	65	3e-09	55.1
mt_8|CL118Contig1	rc_8|CL12Contig1	57.14	77	33	0	191	421	55	285	3e-27	115
mt_8|CL118Contig1	rc_8|CL12Contig1	57.14	77	33	0	191	421	283	513	3e-27	115
mt_8|CL118Contig1	rc_8|CL12Contig1	57.14	77	33	0	191	421	511	741	3e-27	115
mt_8|CL118Contig1	rc_8|CL12Contig1	50	76	38	0	417	190	737	510	3e-13	68.4
mt_8|CL118Contig1	rc_8|Rc_MM1_31G03.scf|nottrimmed	58.9	73	30	0	203	421	3	221	3e-27	114
mt_8|CL118Contig1	rc_8|Rc_MM1_31G03.scf|nottrimmed	45.83	72	39	0	417	202	217	2	9e-11	60.2
mt_8|CL120Contig1	rc_8|Rc_MM1_30E06.scf|trimmed	50	64	32	0	172	363	152	343	2e-25	86.8
mt_8|CL120Contig1	rc_8|Rc_MM1_30E06.scf|trimmed	47.06	34	18	0	370	471	353	454	2e-25	41.4
mt_8|CL128Contig1	rc_8|CL43Contig1	58.62	29	12	0	649	735	680	766	2e-14	47.3
mt_8|CL128Contig1	rc_8|CL43Contig1	50	34	17	0	745	846	779	880	2e-14	44.1
mt_8|CL132Contig1	rc_8|Rc_MM1_09D02.scf|nottrimmed	57.14	147	63	0	149	589	2	442	1e-54	206
mt_8|CL132Contig1	rc_8|Rc_MM1_09D02.scf|nottrimmed	46.56	131	70	0	552	160	405	13	1e-23	103
mt_8|CL132Contig1	rc_8|Rc_MM1_09D02.scf|nottrimmed	28.95	114	81	0	538	197	391	50	2e-08	52.8
mt_8|CL132Contig1	rc_8|CL365Contig1	52.86	70	33	0	125	334	23	232	3e-39	96.4
mt_8|CL132Contig1	rc_8|CL365Contig1	50	66	33	0	392	589	219	416	3e-39	79
mt_8|CL134Contig1	rc_8|CL370Contig1	60.77	130	51	0	126	515	189	578	4e-54	203
mt_8|CL134Contig1	rc_8|CL370Contig1	33.33	33	22	0	681	779	717	815	4e-54	116
mt_8|CL134Contig1	rc_8|CL370Contig1	48.65	111	57	0	460	128	523	191	2e-27	116
mt_8|CL134Contig1	rc_8|CL370Contig1	33.06	124	83	0	497	126	560	189	9e-19	87.7
mt_8|CL134Contig1	rc_8|CL85Contig1	42.19	128	74	0	120	503	86	469	1e-46	133
mt_8|CL134Contig1	rc_8|CL85Contig1	41.38	58	34	0	732	905	680	853	1e-46	70.7
mt_8|CL134Contig1	rc_8|CL85Contig1	39.22	102	62	0	430	125	396	91	1e-12	67
mt_8|CL134Contig1	rc_8|Rc_MM1_31D08.scf|nottrimmed	49.32	73	37	0	270	488	319	537	1e-16	80.3
mt_8|CL134Contig1	rc_8|CL143Contig1	33.8	71	47	0	288	500	466	678	4e-09	55.6
mt_8|CL138Contig1	rc_8|CL64Contig1	74.65	142	36	0	27	452	80	505	2e-71	260
mt_8|CL138Contig1	rc_8|CL64Contig1	58.16	141	59	0	451	29	504	82	3e-47	180
mt_8|CL138Contig1	rc_8|CL64Contig1	40.5	121	72	0	446	84	499	137	4e-23	100
mt_8|CL138Contig1	rc_8|CL64Contig1	40	110	66	0	121	450	174	503	5e-08	50.6
mt_8|CL142Contig1	rc_8|Rc_MM1_25G05.scf|nottrimmed	77.27	88	20	0	124	387	2	265	3e-47	180
mt_8|CL142Contig1	rc_8|Rc_MM1_25G05.scf|nottrimmed	55.7	79	35	0	359	123	237	1	1e-20	92.7
mt_8|CL144Contig1	rc_8|CL265Contig1	80.15	136	27	0	132	539	174	581	6e-78	271
mt_8|CL144Contig1	rc_8|CL265Contig1	57.89	19	8	0	84	140	125	181	6e-78	190
mt_8|CL144Contig1	rc_8|CL265Contig1	63.64	132	48	0	538	143	580	185	5e-50	190
mt_8|CL144Contig1	rc_8|CL265Contig1	46.09	115	62	0	497	153	539	195	3e-28	118
mt_8|CL144Contig1	rc_8|CL265Contig1	40.15	132	79	0	498	103	540	145	3e-23	101
mt_8|CL144Contig1	rc_8|CL265Contig1	42.98	114	65	0	158	499	200	541	2e-20	92.3
mt_8|CL144Contig1	rc_8|CL265Contig1	42.98	114	65	0	157	498	199	540	3e-18	85.4
mt_8|CL146Contig1	rc_8|CL185Contig1	80.21	187	37	0	123	683	100	660	3e-101	360
mt_8|CL146Contig1	rc_8|CL185Contig1	68.68	182	57	0	670	125	647	102	3e-74	270
mt_8|CL146Contig1	rc_8|CL185Contig1	34.95	186	121	0	683	126	660	103	2e-37	148
mt_8|CL146Contig1	rc_8|CL185Contig1	32.18	174	118	0	148	669	125	646	1e-16	79.4
mt_8|CL146Contig1	rc_8|CL185Contig1	34.21	114	75	0	329	670	306	647	5e-14	62
mt_8|CL146Contig1	rc_8|CL185Contig1	34.88	43	28	0	173	301	150	278	5e-14	27.6
mt_8|CL152Contig1	rc_8|CL86Contig1	68.81	109	34	0	344	670	248	574	9e-48	183
mt_8|CL152Contig1	rc_8|CL86Contig1	59.79	97	39	0	633	343	537	247	4e-32	115
mt_8|CL152Contig1	rc_8|CL86Contig1	48.65	37	19	0	302	192	231	121	4e-32	72.5
mt_8|CL152Contig1	rc_8|CL86Contig1	32.08	106	72	0	658	341	562	245	2e-14	72.5
mt_8|CL152Contig1	rc_8|CL86Contig1	42.31	52	30	0	193	348	122	277	6e-06	44.6
mt_8|CL154Contig1	rc_8|CL369Contig1	43.55	62	35	0	317	502	275	460	4e-13	68
mt_8|CL158Contig1	rc_8|Rc_MM1_27B01.scf|nottrimmed	58.68	121	50	0	199	561	178	540	5e-51	193
mt_8|CL158Contig1	rc_8|Rc_MM1_27B01.scf|nottrimmed	51.95	77	37	0	434	204	413	183	3e-23	92.3
mt_8|CL158Contig1	rc_8|Rc_MM1_27B01.scf|nottrimmed	53.57	28	13	0	560	477	539	456	3e-23	28.6
mt_8|CL158Contig1	rc_8|Rc_MM1_29C03.scf|nottrimmed	36.11	72	46	0	226	441	260	475	8e-14	70.3
mt_8|CL171Contig1	rc_8|CL204Contig1	81.25	32	6	0	5	100	61	156	5e-13	66.1
mt_8|CL171Contig1	rc_8|Rc_MM1_01E09.scf|trimmed	70.97	31	9	0	11	103	31	123	1e-11	61.6
mt_8|CL171Contig1	rc_8|Rc_MM1_01E09.scf|trimmed	65.52	29	10	0	99	13	119	33	5e-06	42.8
mt_8|CL171Contig1	rc_8|CL59Contig1	60.98	41	16	0	5	127	644	766	6e-11	59.3
mt_8|CL175Contig1	rc_8|CL163Contig1	43.37	83	47	0	214	462	159	407	3e-25	90
mt_8|CL175Contig1	rc_8|CL163Contig1	43.33	30	17	0	736	825	660	749	3e-25	40.9
mt_8|CL175Contig1	rc_8|Rc_MM1_31E09.scf|nottrimmed	42.5	40	23	0	526	645	524	643	2e-13	48.3
mt_8|CL175Contig1	rc_8|Rc_MM1_31E09.scf|nottrimmed	35.42	48	31	0	295	438	314	457	2e-13	40
mt_8|CL175Contig1	rc_8|Rc_MM1_07A04.scf|nottrimmed	54.17	48	22	0	493	636	593	736	4e-13	68.4
mt_8|CL175Contig1	rc_8|Rc_MM1_05D04.scf|nottrimmed	47.73	44	23	0	502	633	536	667	2e-09	56.1
mt_8|CL175Contig1	rc_8|Rc_MM1_33H12.scf|nottrimmed	37.5	48	30	0	496	639	320	463	3e-07	49.2
mt_8|CL177Contig1	rc_8|Rc_MM1_15B10.scf|nottrimmed	85.25	61	9	0	403	585	337	519	2e-54	135
mt_8|CL177Contig1	rc_8|Rc_MM1_15B10.scf|nottrimmed	62.12	66	25	0	94	291	30	227	2e-54	98.2
mt_8|CL177Contig1	rc_8|Rc_MM1_15B10.scf|nottrimmed	75	56	14	0	572	405	506	339	8e-31	98.2
mt_8|CL177Contig1	rc_8|Rc_MM1_15B10.scf|nottrimmed	43.08	65	37	0	329	135	265	71	8e-31	76.7
mt_8|CL177Contig1	rc_8|Rc_MM1_15B10.scf|nottrimmed	66.67	48	16	0	259	402	192	335	5e-26	76.7
mt_8|CL177Contig1	rc_8|Rc_MM1_15B10.scf|nottrimmed	43.75	48	27	0	429	572	363	506	5e-26	54.2
mt_8|CL177Contig1	rc_8|Rc_MM1_15B10.scf|nottrimmed	42.37	59	34	0	573	397	507	331	2e-17	53.8
mt_8|CL177Contig1	rc_8|Rc_MM1_15B10.scf|nottrimmed	40.68	59	35	0	401	225	334	158	2e-17	47.8
mt_8|CL185Contig1	rc_8|CL59Contig1	51.22	41	20	0	86	208	563	685	1e-11	62.5
mt_8|CL185Contig1	rc_8|CL204Contig1	45.45	33	18	0	110	208	4	102	2e-07	48.7
mt_8|CL195Contig1	rc_8|CL145Contig1	60.53	190	75	0	1047	478	80	649	6e-84	303
mt_8|CL195Contig1	rc_8|CL145Contig1	47.66	107	56	0	722	1042	405	85	2e-40	101
mt_8|CL195Contig1	rc_8|CL145Contig1	60.61	66	26	0	482	679	645	448	2e-40	77.6
mt_8|CL195Contig1	rc_8|CL145Contig1	35.62	73	47	0	679	461	448	666	5e-09	55.1
mt_8|CL195Contig1	rc_8|Rc_MM1_25E05.scf|nottrimmed	52.66	169	80	0	1008	502	291	797	3e-65	241
mt_8|CL195Contig1	rc_8|Rc_MM1_25E05.scf|nottrimmed	42.6	169	97	0	503	1009	796	290	7e-30	124
mt_8|CL208Contig1	rc_8|CL279Contig1	71.03	145	42	0	148	582	121	555	8e-100	251
mt_8|CL208Contig1	rc_8|CL279Contig1	66.67	69	23	0	580	786	556	762	8e-100	143
mt_8|CL208Contig1	rc_8|CL279Contig1	55.24	143	64	0	575	147	548	120	3e-54	143
mt_8|CL208Contig1	rc_8|CL279Contig1	61.54	65	25	0	776	582	752	558	3e-54	82.6
mt_8|CL208Contig1	rc_8|CL279Contig1	35.44	79	51	0	795	559	771	535	1e-10	51.9
mt_8|CL208Contig1	rc_8|CL279Contig1	40.54	37	22	0	258	368	231	341	1e-10	44.1
mt_8|CL208Contig1	rc_8|CL279Contig1	37.5	56	35	0	629	796	605	772	1e-10	37.7
mt_8|CL208Contig1	rc_8|CL279Contig1	33.96	53	35	0	415	257	388	230	1e-10	29.9
mt_8|CL208Contig1	rc_8|Rc_MM1_06H04.scf|nottrimmed	53.03	66	31	0	580	777	424	621	1e-62	93.2
mt_8|CL208Contig1	rc_8|Rc_MM1_06H04.scf|nottrimmed	39.53	86	52	0	322	579	163	420	1e-62	91.3
mt_8|CL208Contig1	rc_8|Rc_MM1_06H04.scf|nottrimmed	66	50	17	0	166	315	1	150	1e-62	88.1
mt_8|CL208Contig1	rc_8|Rc_MM1_06H04.scf|nottrimmed	45.45	66	36	0	779	582	623	426	1e-23	51.9
mt_8|CL208Contig1	rc_8|Rc_MM1_06H04.scf|nottrimmed	41.03	78	46	0	566	333	407	174	1e-23	44.6
mt_8|CL208Contig1	rc_8|Rc_MM1_06H04.scf|nottrimmed	48.89	45	23	0	311	177	146	12	1e-23	43.7
mt_8|CL208Contig1	rc_8|Rc_MM1_02A07.scf|nottrimmed	35.62	160	103	0	163	642	3	482	6e-35	141
mt_8|CL208Contig1	rc_8|CL275Contig1	58.25	103	43	0	148	456	2	310	2e-34	139
mt_8|CL208Contig1	rc_8|CL275Contig1	47.57	103	54	0	458	150	312	4	1e-13	70.7
mt_8|CL208Contig1	rc_8|Rc_MM1_29E07.scf|nottrimmed	42.45	139	80	0	160	576	214	630	4e-30	125
mt_8|CL208Contig1	rc_8|Rc_MM1_21H11.scf|nottrimmed	36.89	103	65	0	268	576	266	574	1e-23	82.6
mt_8|CL208Contig1	rc_8|Rc_MM1_21H11.scf|nottrimmed	47.06	34	18	0	157	258	125	226	1e-23	40.5
mt_8|CL208Contig1	rc_8|Rc_MM1_17D10.scf|nottrimmed	50.7	71	35	0	163	375	26	238	6e-20	91.3
mt_8|CL208Contig1	rc_8|Rc_MM1_17D10.scf|nottrimmed	42.86	70	40	0	371	162	234	25	9e-09	54.2
mt_8|CL210Contig1	rc_8|Rc_MM1_31E08.scf|nottrimmed	32.43	74	50	0	608	387	404	625	2e-09	56.1
mt_8|CL212Contig1	rc_8|CL65Contig1	60.71	84	33	0	16	267	253	504	3e-35	141
mt_8|CL212Contig1	rc_8|CL65Contig1	52.81	89	42	0	278	12	515	249	2e-18	85.4
mt_8|CL212Contig1	rc_8|CL65Contig1	43.75	80	45	0	267	28	504	265	1e-12	66.1
mt_8|CL212Contig1	rc_8|CL65Contig1	46.67	75	40	0	83	307	320	544	8e-12	63.4
mt_8|CL212Contig1	rc_8|CL98Contig1	62.34	77	29	0	16	246	230	460	9e-34	136
mt_8|CL212Contig1	rc_8|CL98Contig1	53.85	78	36	0	245	12	459	226	6e-16	77.1
mt_8|CL212Contig1	rc_8|CL98Contig1	43.84	73	41	0	246	28	460	242	4e-12	64.3
mt_8|CL212Contig1	rc_8|CL98Contig1	51.72	58	28	0	83	256	297	470	6e-08	50.6
mt_8|CL212Contig1	rc_8|Rc_MM1_28A09.scf|nottrimmed	59.09	88	36	0	10	273	154	417	9e-34	136
mt_8|CL212Contig1	rc_8|Rc_MM1_28A09.scf|nottrimmed	53.85	65	30	0	209	15	353	159	1e-10	59.7
mt_8|CL212Contig1	rc_8|Rc_MM1_05B12.scf|nottrimmed	59.09	88	36	0	10	273	150	413	9e-34	136
mt_8|CL212Contig1	rc_8|Rc_MM1_05B12.scf|nottrimmed	56.92	65	28	0	209	15	349	155	3e-13	68
mt_8|CL212Contig1	rc_8|Rc_MM1_16H12.scf|nottrimmed	62.96	81	30	0	31	273	229	471	6e-33	133
mt_8|CL212Contig1	rc_8|Rc_MM1_16H12.scf|nottrimmed	49.32	73	37	0	270	52	468	250	8e-16	76.7
mt_8|CL212Contig1	rc_8|Rc_MM1_16H12.scf|nottrimmed	54.43	79	36	0	272	36	470	234	1e-14	73
mt_8|CL212Contig1	rc_8|Rc_MM1_16H12.scf|nottrimmed	43.08	65	37	0	59	253	257	451	5e-06	44.1
mt_8|CL212Contig1	rc_8|Rc_MM1_04B02.scf|nottrimmed	64.94	77	27	0	16	246	175	405	6e-33	133
mt_8|CL212Contig1	rc_8|Rc_MM1_04B02.scf|nottrimmed	57.97	69	29	0	242	36	401	195	4e-16	77.6
mt_8|CL212Contig1	rc_8|CL58Contig1	56.82	88	38	0	10	273	192	455	2e-32	132
mt_8|CL212Contig1	rc_8|CL58Contig1	39.53	86	52	0	267	10	449	192	2e-12	65.2
mt_8|CL212Contig1	rc_8|CL58Contig1	58.33	48	20	0	200	57	382	239	2e-09	55.1
mt_8|CL212Contig1	rc_8|CL58Contig1	46.67	60	32	0	80	259	262	441	3e-06	44.6
mt_8|CL212Contig1	rc_8|Rc_MM1_19D09.scf|nottrimmed	62.96	81	30	0	31	273	230	472	3e-32	131
mt_8|CL212Contig1	rc_8|Rc_MM1_19D09.scf|nottrimmed	49.32	73	37	0	270	52	469	251	6e-16	77.1
mt_8|CL212Contig1	rc_8|Rc_MM1_19D09.scf|nottrimmed	54.43	79	36	0	272	36	471	235	7e-15	73.5
mt_8|CL212Contig1	rc_8|Rc_MM1_19D09.scf|nottrimmed	43.08	65	37	0	59	253	258	452	3e-06	44.6
mt_8|CL212Contig1	rc_8|Rc_MM1_35A11.scf|nottrimmed	60.49	81	32	0	31	273	215	457	4e-32	130
mt_8|CL212Contig1	rc_8|Rc_MM1_35A11.scf|nottrimmed	52.7	74	35	0	270	49	454	233	5e-18	84
mt_8|CL212Contig1	rc_8|Rc_MM1_35A11.scf|nottrimmed	51.9	79	38	0	272	36	456	220	2e-13	68.4
mt_8|CL212Contig1	rc_8|Rc_MM1_35A11.scf|nottrimmed	50	68	34	0	50	253	234	437	2e-10	58.3
mt_8|CL212Contig1	rc_8|Rc_MM1_31D02.scf|nottrimmed	61.73	81	31	0	31	273	174	416	6e-32	130
mt_8|CL212Contig1	rc_8|Rc_MM1_31D02.scf|nottrimmed	47.95	73	38	0	270	52	413	195	5e-15	73.9
mt_8|CL212Contig1	rc_8|Rc_MM1_31D02.scf|nottrimmed	53.16	79	37	0	272	36	415	179	5e-14	70.7
mt_8|CL212Contig1	rc_8|Rc_MM1_23A12.scf|nottrimmed	65.33	75	26	0	49	273	238	462	2e-31	128
mt_8|CL212Contig1	rc_8|Rc_MM1_23A12.scf|nottrimmed	56	75	33	0	272	48	461	237	3e-13	68
mt_8|CL212Contig1	rc_8|Rc_MM1_23A12.scf|nottrimmed	43.66	71	40	0	270	58	459	247	8e-12	63.4
mt_8|CL212Contig1	rc_8|Rc_MM1_23A12.scf|nottrimmed	36.9	84	53	0	48	299	237	488	5e-07	47.3
mt_8|CL212Contig1	rc_8|CL48Contig1	73.21	56	15	0	82	249	336	503	4e-31	116
mt_8|CL212Contig1	rc_8|CL48Contig1	43.48	23	13	0	10	78	261	329	4e-31	58.3
mt_8|CL212Contig1	rc_8|CL48Contig1	62.26	53	20	0	242	84	496	338	2e-10	58.3
mt_8|CL212Contig1	rc_8|CL48Contig1	46.43	56	30	0	246	79	500	333	5e-10	57.4
mt_8|CL212Contig1	rc_8|Rc_MM1_17A06.scf|nottrimmed	57.5	80	34	0	10	249	281	520	5e-31	127
mt_8|CL212Contig1	rc_8|Rc_MM1_17A06.scf|nottrimmed	60.71	56	22	0	248	81	519	352	1e-10	59.7
mt_8|CL212Contig1	rc_8|Rc_MM1_17A06.scf|nottrimmed	41.38	58	34	0	252	79	523	350	3e-08	51.5
mt_8|CL212Contig1	rc_8|CL41Contig1	59.26	81	33	0	31	273	264	506	5e-31	127
mt_8|CL212Contig1	rc_8|CL41Contig1	47.3	74	39	0	270	49	503	282	4e-15	74.4
mt_8|CL212Contig1	rc_8|CL41Contig1	51.9	79	38	0	272	36	505	269	1e-13	69.3
mt_8|CL212Contig1	rc_8|Rc_MM1_29G05.scf|nottrimmed	59.74	77	31	0	37	267	288	518	2e-30	125
mt_8|CL212Contig1	rc_8|Rc_MM1_29G05.scf|nottrimmed	50.79	63	31	0	267	79	518	330	3e-13	68
mt_8|CL212Contig1	rc_8|Rc_MM1_29G05.scf|nottrimmed	58.93	56	23	0	266	99	517	350	3e-10	58.3
mt_8|CL212Contig1	rc_8|Rc_MM1_29G05.scf|nottrimmed	53.33	45	21	0	137	271	388	522	8e-08	50.1
mt_8|CL212Contig1	rc_8|CL10Contig1	56.1	82	36	0	22	267	292	537	3e-30	124
mt_8|CL212Contig1	rc_8|CL10Contig1	46.88	64	34	0	267	76	537	346	3e-15	74.8
mt_8|CL212Contig1	rc_8|CL10Contig1	52.38	63	30	0	83	271	353	541	6e-13	67
mt_8|CL212Contig1	rc_8|CL10Contig1	64.29	56	20	0	266	99	536	369	3e-12	64.8
mt_8|CL212Contig1	rc_8|CL10Contig1	47.27	55	29	0	265	101	535	371	1e-08	52.8
mt_8|CL212Contig1	rc_8|CL150Contig1	60	70	28	0	58	267	232	441	1e-29	122
mt_8|CL212Contig1	rc_8|CL150Contig1	33.33	69	46	0	267	61	441	235	3e-07	48.3
mt_8|CL212Contig1	rc_8|CL150Contig1	56	50	22	0	206	57	380	231	4e-07	47.8
mt_8|CL212Contig1	rc_8|CL102Contig1	60	70	28	0	58	267	242	451	2e-29	122
mt_8|CL212Contig1	rc_8|CL102Contig1	62	50	19	0	206	57	390	241	1e-10	59.3
mt_8|CL212Contig1	rc_8|CL102Contig1	36.11	72	46	0	267	52	451	236	6e-09	53.8
mt_8|CL212Contig1	rc_8|CL102Contig1	42.25	71	41	0	63	275	247	459	7e-07	46.9
mt_8|CL212Contig1	rc_8|CL95Contig1	62.5	72	27	0	58	273	251	466	4e-29	120
mt_8|CL212Contig1	rc_8|CL95Contig1	55.56	72	32	0	272	57	465	250	3e-13	68
mt_8|CL212Contig1	rc_8|CL95Contig1	35.21	71	46	0	270	58	463	251	3e-08	51.5
mt_8|CL212Contig1	rc_8|Rc_MM1_23G05.scf|nottrimmed	65.08	63	22	0	58	246	203	391	2e-28	118
mt_8|CL212Contig1	rc_8|Rc_MM1_23G05.scf|nottrimmed	55.56	63	28	0	245	57	390	202	2e-10	58.8
mt_8|CL212Contig1	rc_8|Rc_MM1_23G05.scf|nottrimmed	36.51	63	40	0	246	58	391	203	2e-06	45.5
mt_8|CL212Contig1	rc_8|CL160Contig1	65.08	63	22	0	58	246	224	412	1e-27	115
mt_8|CL212Contig1	rc_8|CL160Contig1	58.82	51	21	0	209	57	375	223	5e-11	60.6
mt_8|CL212Contig1	rc_8|CL160Contig1	30.67	75	52	0	246	22	412	188	5e-06	44.1
mt_8|CL212Contig1	rc_8|CL302Contig1	54.55	77	35	0	37	267	240	470	3e-27	114
mt_8|CL212Contig1	rc_8|CL302Contig1	51.61	62	30	0	267	82	470	285	3e-14	71.2
mt_8|CL212Contig1	rc_8|CL302Contig1	50.79	63	31	0	83	271	286	474	6e-13	67
mt_8|CL212Contig1	rc_8|CL302Contig1	57.38	61	26	0	266	84	469	287	2e-12	65.7
mt_8|CL212Contig1	rc_8|Rc_MM1_20E08.scf|nottrimmed	47.13	87	46	0	7	267	175	435	4e-25	107
mt_8|CL212Contig1	rc_8|Rc_MM1_20E08.scf|nottrimmed	52.08	48	23	0	200	57	368	225	5e-06	44.1
mt_8|CL212Contig1	rc_8|Rc_MM1_11G05.scf|nottrimmed	45.26	95	52	0	16	300	256	540	6e-24	103
mt_8|CL212Contig1	rc_8|Rc_MM1_11G05.scf|nottrimmed	52.73	55	26	0	200	36	440	276	3e-09	54.7
mt_8|CL212Contig1	rc_8|Rc_MM1_17B11.scf|nottrimmed	49.4	83	42	0	16	264	209	457	1e-23	102
mt_8|CL212Contig1	rc_8|Rc_MM1_17B11.scf|nottrimmed	49.09	55	28	0	200	36	393	229	6e-08	50.6
mt_8|CL212Contig1	rc_8|Rc_MM1_12B09.scf|nottrimmed	44.83	87	48	0	7	267	195	455	4e-23	100
mt_8|CL212Contig1	rc_8|Rc_MM1_12B09.scf|nottrimmed	31.03	87	60	0	267	7	455	195	9e-10	56.5
mt_8|CL212Contig1	rc_8|Rc_MM1_34F07.scf|nottrimmed	53.12	64	30	0	76	267	585	776	1e-22	99.6
mt_8|CL212Contig1	rc_8|Rc_MM1_02B10.scf|nottrimmed	45.59	68	37	0	88	291	263	466	2e-16	78.5
mt_8|CL212Contig1	rc_8|CL108Contig1	53.45	58	27	0	88	261	332	505	8e-16	76.7
mt_8|CL212Contig1	rc_8|Rc_MM1_32G05.scf|nottrimmed	50.85	59	29	0	88	264	277	453	1e-15	75.8
mt_8|CL214Contig1	rc_8|CL96Contig1	82.55	149	26	0	9	455	60	506	2e-82	297
mt_8|CL214Contig1	rc_8|CL96Contig1	70.14	144	43	0	439	8	490	59	1e-56	211
mt_8|CL214Contig1	rc_8|CL96Contig1	43.71	151	85	0	461	9	512	60	7e-30	122
mt_8|CL214Contig1	rc_8|CL96Contig1	39.58	144	87	0	8	439	59	490	5e-25	106
mt_8|CL214Contig1	rc_8|CL96Contig1	37.18	156	98	0	10	477	61	528	9e-20	89.5
mt_8|CL214Contig1	rc_8|CL96Contig1	40.83	120	71	0	435	76	486	127	6e-15	73.5
mt_8|CL214Contig1	rc_8|CL28Contig1	89.53	86	9	0	3	260	572	829	2e-45	174
mt_8|CL214Contig1	rc_8|CL28Contig1	96.15	78	3	0	3	236	344	577	4e-45	173
mt_8|CL214Contig1	rc_8|CL28Contig1	97.37	76	2	0	9	236	122	349	1e-44	171
mt_8|CL214Contig1	rc_8|CL28Contig1	79.49	78	16	0	235	2	576	343	2e-35	141
mt_8|CL214Contig1	rc_8|CL28Contig1	81.58	76	14	0	235	8	348	121	3e-35	140
mt_8|CL214Contig1	rc_8|CL28Contig1	76.92	78	18	0	235	2	804	571	2e-32	131
mt_8|CL214Contig1	rc_8|CL28Contig1	51.28	78	38	0	242	9	355	122	4e-22	97.3
mt_8|CL214Contig1	rc_8|CL28Contig1	55.13	78	35	0	242	9	583	350	9e-21	92.7
mt_8|CL214Contig1	rc_8|CL28Contig1	50.67	75	37	0	7	231	348	572	3e-18	84.5
mt_8|CL214Contig1	rc_8|CL28Contig1	49.3	71	36	0	221	9	790	578	8e-15	73
mt_8|CL214Contig1	rc_8|CL28Contig1	46.99	83	44	0	10	258	123	371	2e-14	72.1
mt_8|CL214Contig1	rc_8|CL28Contig1	46.67	75	40	0	8	232	349	573	3e-14	71.2
mt_8|CL214Contig1	rc_8|CL28Contig1	51.61	62	30	0	231	46	572	387	7e-13	66.6
mt_8|CL214Contig1	rc_8|CL28Contig1	46.27	67	36	0	255	55	368	168	7e-13	66.6
mt_8|CL214Contig1	rc_8|CL28Contig1	37.5	72	45	0	8	223	577	792	9e-08	49.6
mt_8|CL214Contig1	rc_8|CL28Contig1	39.47	76	46	0	5	232	118	345	4e-07	47.3
mt_8|CL214Contig1	rc_8|CL12Contig1	94.87	78	4	0	3	236	277	510	9e-45	172
mt_8|CL214Contig1	rc_8|CL12Contig1	94.87	78	4	0	3	236	505	738	9e-45	172
mt_8|CL214Contig1	rc_8|CL12Contig1	96.05	76	3	0	9	236	55	282	3e-44	170
mt_8|CL214Contig1	rc_8|CL12Contig1	82.89	76	13	0	235	8	281	54	2e-35	141
mt_8|CL214Contig1	rc_8|CL12Contig1	78.21	78	17	0	235	2	509	276	1e-34	138
mt_8|CL214Contig1	rc_8|CL12Contig1	75.64	78	19	0	235	2	737	504	7e-33	133
mt_8|CL214Contig1	rc_8|CL12Contig1	52.56	78	37	0	242	9	744	511	4e-23	100
mt_8|CL214Contig1	rc_8|CL12Contig1	53.85	78	36	0	242	9	516	283	9e-21	92.7
mt_8|CL214Contig1	rc_8|CL12Contig1	47.44	78	41	0	242	9	288	55	2e-19	88.6
mt_8|CL214Contig1	rc_8|CL12Contig1	49.28	69	35	0	7	213	281	487	7e-14	69.8
mt_8|CL214Contig1	rc_8|CL12Contig1	54.9	51	23	0	80	232	354	506	7e-14	69.8
mt_8|CL214Contig1	rc_8|CL12Contig1	44.44	81	45	0	252	10	526	284	2e-13	68.4
mt_8|CL214Contig1	rc_8|CL12Contig1	42.68	82	47	0	10	255	56	301	2e-12	64.8
mt_8|CL214Contig1	rc_8|CL12Contig1	86.67	30	4	0	3	92	733	822	6e-11	60.2
mt_8|CL214Contig1	rc_8|CL12Contig1	41.94	62	36	0	234	49	280	95	3e-10	57.9
mt_8|CL214Contig1	rc_8|CL12Contig1	39.47	76	46	0	8	235	54	281	1e-09	55.6
mt_8|CL214Contig1	rc_8|CL12Contig1	73.33	30	8	0	91	2	821	732	2e-08	51.5
mt_8|CL214Contig1	rc_8|Rc_MM1_31G03.scf|nottrimmed	97.22	72	2	0	21	236	3	218	7e-42	162
mt_8|CL214Contig1	rc_8|Rc_MM1_31G03.scf|nottrimmed	79.73	74	15	0	241	20	223	2	9e-33	132
mt_8|CL214Contig1	rc_8|Rc_MM1_31G03.scf|nottrimmed	54.69	64	29	0	236	45	218	27	3e-16	77.6
mt_8|CL214Contig1	rc_8|Rc_MM1_31G03.scf|nottrimmed	47.22	72	38	0	19	234	1	216	1e-12	65.7
mt_8|CL214Contig1	rc_8|Rc_MM1_31G03.scf|nottrimmed	41.79	67	39	0	255	55	237	37	2e-11	62
mt_8|CL214Contig1	rc_8|Rc_MM1_31G03.scf|nottrimmed	43.55	62	35	0	77	262	59	244	3e-11	61.1
mt_8|CL222Contig1	rc_8|CL54Contig1	38.37	86	53	0	288	545	238	495	1e-17	83.1
mt_8|CL242Contig1	rc_8|CL59Contig1	51.52	33	16	0	27	125	569	667	1e-08	52.4
mt_8|CL242Contig1	rc_8|CL204Contig1	42.86	35	20	0	45	149	4	108	2e-07	48.3
mt_8|CL248Contig1	rc_8|CL274Contig1	32.61	92	62	0	532	257	357	632	3e-20	69.3
mt_8|CL248Contig1	rc_8|CL274Contig1	52.38	21	10	0	652	590	237	299	3e-20	29.9
mt_8|CL248Contig1	rc_8|CL274Contig1	43.48	23	13	0	604	536	288	356	3e-20	28.6
mt_8|CL248Contig1	rc_8|Rc_MM1_02C01.scf|nottrimmed	47.06	68	36	0	523	320	396	599	8e-16	76.7
mt_8|CL248Contig1	rc_8|CL103Contig1	42.65	68	39	0	523	320	421	624	2e-13	68.9
mt_8|CL248Contig1	rc_8|CL149Contig1	40.3	67	40	0	523	323	466	666	9e-13	66.6
mt_8|CL248Contig1	rc_8|Rc_MM1_06F08.scf|nottrimmed	30.77	78	54	0	646	413	210	443	3e-12	51.5
mt_8|CL248Contig1	rc_8|Rc_MM1_06F08.scf|nottrimmed	31.25	32	22	0	373	278	477	572	3e-12	32.2
mt_8|CL248Contig1	rc_8|CL311Contig1	53.33	45	21	0	523	389	442	576	8e-11	60.2
mt_8|CL254Contig1	rc_8|CL112Contig1	63.06	157	58	0	124	594	166	636	2e-76	230
mt_8|CL254Contig1	rc_8|CL112Contig1	92	25	2	0	598	672	643	717	2e-76	142
mt_8|CL254Contig1	rc_8|CL112Contig1	78.57	14	3	0	55	96	109	150	2e-76	142
mt_8|CL254Contig1	rc_8|CL112Contig1	49.35	154	78	0	593	132	635	174	4e-47	142
mt_8|CL254Contig1	rc_8|CL112Contig1	62.96	27	10	0	674	594	719	639	4e-47	69.3
mt_8|CL254Contig1	rc_8|CL112Contig1	78.57	14	3	0	95	54	149	108	4e-47	69.3
mt_8|CL254Contig1	rc_8|CL112Contig1	25.16	155	116	0	588	124	630	166	2e-13	69.3
mt_8|CL254Contig1	rc_8|CL112Contig1	29.76	84	59	0	272	523	314	565	7e-06	31.3
mt_8|CL254Contig1	rc_8|CL112Contig1	27.78	36	26	0	123	230	165	272	7e-06	24.4
mt_8|CL254Contig1	rc_8|CL112Contig1	66.67	12	4	0	44	79	98	133	7e-06	22.1
mt_8|CL256Contig1	rc_8|CL17Contig1	93.75	32	2	0	3	98	725	820	4e-14	71.2
mt_8|CL256Contig1	rc_8|CL17Contig1	81.25	32	6	0	97	2	819	724	2e-09	55.6
mt_8|CL256Contig1	rc_8|CL17Contig1	48.39	31	16	0	2	94	724	816	4e-06	44.6
mt_8|CL264Contig1	rc_8|Rc_MM1_20C09.scf|nottrimmed	52.27	88	42	0	119	382	45	308	1e-32	106
mt_8|CL264Contig1	rc_8|Rc_MM1_20C09.scf|nottrimmed	54.55	33	15	0	384	482	309	407	1e-32	53.3
mt_8|CL264Contig1	rc_8|Rc_MM1_20C09.scf|nottrimmed	51.61	62	30	0	381	196	307	122	1e-14	53.3
mt_8|CL264Contig1	rc_8|Rc_MM1_20C09.scf|nottrimmed	48.48	33	17	0	481	383	406	308	1e-14	38.6
mt_8|CL336Contig1	rc_8|CL165Contig1	48.61	72	37	0	324	109	341	556	5e-27	91.8
mt_8|CL336Contig1	rc_8|CL165Contig1	50	34	17	0	459	358	215	316	5e-27	49.2
mt_8|CL336Contig1	rc_8|CL165Contig1	50	54	27	0	122	283	543	382	1e-07	49.2
mt_8|CL336Contig1	rc_8|CL131Contig1	50	66	33	0	324	127	619	816	5e-20	86.3
mt_8|CL336Contig1	rc_8|CL131Contig1	90	10	1	0	387	358	304	333	5e-20	44.1
mt_8|CL336Contig1	rc_8|CL131Contig1	48.08	52	27	0	128	283	815	660	1e-06	44.1
mt_8|CL336Contig1	rc_8|CL131Contig1	77.78	9	2	0	362	388	329	303	1e-06	22.1
mt_8|CL338Contig1	rc_8|Rc_MM1_25D11.scf|nottrimmed	81.37	161	30	0	60	542	42	524	1e-91	329
mt_8|CL338Contig1	rc_8|Rc_MM1_25D11.scf|nottrimmed	65	160	56	0	538	59	520	41	1e-60	226
mt_8|CL338Contig1	rc_8|Rc_MM1_25D11.scf|nottrimmed	36.88	160	101	0	539	60	521	42	5e-36	144
mt_8|CL338Contig1	rc_8|Rc_MM1_25D11.scf|nottrimmed	37.91	153	95	0	71	529	53	511	7e-23	100
mt_8|CL338Contig1	rc_8|Rc_MM1_25D11.scf|nottrimmed	36.36	143	91	0	76	504	58	486	2e-20	92.3
mt_8|CL338Contig1	rc_8|Rc_MM1_25D11.scf|nottrimmed	41.24	97	57	0	498	208	480	190	1e-15	76.7
mt_8|CL347Contig1	rc_8|CL144Contig1	86.78	174	23	0	97	618	311	832	6e-103	366
mt_8|CL347Contig1	rc_8|CL144Contig1	71.6	169	48	0	617	111	831	325	4e-70	257
mt_8|CL347Contig1	rc_8|CL144Contig1	38.32	167	103	0	615	115	829	329	4e-28	117
mt_8|CL347Contig1	rc_8|CL144Contig1	36.59	164	104	0	98	589	312	803	2e-20	92.3
mt_8|CL347Contig1	rc_8|CL144Contig1	37.19	121	76	0	96	458	310	672	2e-20	92.3
mt_8|CL347Contig1	rc_8|CL144Contig1	33.88	121	80	0	616	254	830	468	2e-12	65.7
mt_8|CL361Contig1	rc_8|Rc_MM1_22F09.scf|nottrimmed	40	65	39	0	225	419	411	605	1e-15	76.7
mt_8|CL377Contig1	rc_8|Rc_MM1_05G03.scf|nottrimmed	45.71	35	19	0	440	544	361	465	8e-06	43.7
mt_8|CL379Contig1	rc_8|Rc_MM1_12D05.scf|nottrimmed	72.62	84	23	0	113	364	97	348	7e-42	163
mt_8|CL379Contig1	rc_8|Rc_MM1_12D05.scf|nottrimmed	59.76	82	33	0	357	112	341	96	1e-20	93.2
mt_8|CL379Contig1	rc_8|Rc_MM1_12D05.scf|nottrimmed	45.12	82	45	0	358	113	342	97	4e-16	78
mt_8|CL379Contig1	rc_8|Rc_MM1_12D05.scf|nottrimmed	44.05	84	47	0	106	357	90	341	9e-13	67
mt_8|CL379Contig1	rc_8|Rc_MM1_12D05.scf|nottrimmed	40.24	82	49	0	111	356	95	340	3e-12	65.2
mt_8|CL379Contig1	rc_8|Rc_MM1_12D05.scf|nottrimmed	37.8	82	51	0	356	111	340	95	2e-11	62.9
mt_8|CL391Contig1	rc_8|CL140Contig1	86.44	118	16	0	146	499	283	636	1e-69	256
mt_8|CL391Contig1	rc_8|CL140Contig1	71.79	117	33	0	495	145	632	282	2e-45	176
mt_8|CL391Contig1	rc_8|CL140Contig1	42.5	120	69	0	499	140	636	277	3e-24	105
mt_8|CL391Contig1	rc_8|CL140Contig1	40	115	69	0	145	489	282	626	3e-19	89
mt_8|CL391Contig1	rc_8|CL140Contig1	41.59	113	66	0	147	485	284	622	3e-17	82.6
mt_8|CL391Contig1	rc_8|CL140Contig1	46.38	69	37	0	494	288	631	425	8e-11	61.1
mt_8|CL391Contig1	rc_8|CL372Contig1	53.85	117	54	0	146	496	92	442	4e-44	171
mt_8|CL391Contig1	rc_8|CL372Contig1	58.97	39	16	0	303	187	249	133	2e-13	59.7
mt_8|CL391Contig1	rc_8|CL372Contig1	46	50	27	0	495	346	441	292	2e-13	59.7
mt_8|CL391Contig1	rc_8|CL372Contig1	36.14	83	53	0	397	149	343	95	2e-10	59.7
mt_8|CL400Contig1	rc_8|Rc_MM1_25D11.scf|nottrimmed	48.87	133	68	0	77	475	51	449	8e-44	170
mt_8|CL404Contig1	rc_8|CL65Contig1	62.96	81	30	0	2	244	262	504	9e-36	142
mt_8|CL404Contig1	rc_8|CL65Contig1	48.78	82	42	0	246	1	506	261	7e-12	63.4
mt_8|CL404Contig1	rc_8|CL98Contig1	64.86	74	26	0	2	223	239	460	3e-34	137
mt_8|CL404Contig1	rc_8|CL98Contig1	54.05	74	34	0	222	1	459	238	4e-13	67.5
mt_8|CL404Contig1	rc_8|Rc_MM1_16H12.scf|nottrimmed	60.23	88	35	0	8	271	229	492	4e-34	137
mt_8|CL404Contig1	rc_8|Rc_MM1_16H12.scf|nottrimmed	41.77	79	46	0	244	8	465	229	1e-13	69.3
mt_8|CL404Contig1	rc_8|Rc_MM1_16H12.scf|nottrimmed	49.37	79	40	0	249	13	470	234	3e-11	61.1
mt_8|CL404Contig1	rc_8|Rc_MM1_19D09.scf|nottrimmed	60.23	88	35	0	8	271	230	493	2e-33	134
mt_8|CL404Contig1	rc_8|Rc_MM1_19D09.scf|nottrimmed	41.77	79	46	0	244	8	466	230	8e-14	69.8
mt_8|CL404Contig1	rc_8|Rc_MM1_19D09.scf|nottrimmed	49.37	79	40	0	249	13	471	235	2e-11	61.6
mt_8|CL404Contig1	rc_8|Rc_MM1_04B02.scf|nottrimmed	67.57	74	24	0	2	223	184	405	2e-33	134
mt_8|CL404Contig1	rc_8|Rc_MM1_04B02.scf|nottrimmed	53.42	73	34	0	219	1	401	183	5e-12	63.8
mt_8|CL404Contig1	rc_8|Rc_MM1_35A11.scf|nottrimmed	57.95	88	37	0	8	271	215	478	4e-33	133
mt_8|CL404Contig1	rc_8|Rc_MM1_35A11.scf|nottrimmed	43.04	79	45	0	244	8	451	215	9e-15	73
mt_8|CL404Contig1	rc_8|Rc_MM1_35A11.scf|nottrimmed	46.84	79	42	0	249	13	456	220	8e-10	56.5
mt_8|CL404Contig1	rc_8|Rc_MM1_35A11.scf|nottrimmed	42.25	71	41	0	12	224	219	431	8e-06	43.2
mt_8|CL404Contig1	rc_8|Rc_MM1_31D02.scf|nottrimmed	59.09	88	36	0	8	271	174	437	4e-33	133
mt_8|CL404Contig1	rc_8|Rc_MM1_31D02.scf|nottrimmed	41.77	79	46	0	244	8	410	174	4e-13	67.5
mt_8|CL404Contig1	rc_8|Rc_MM1_31D02.scf|nottrimmed	48.1	79	41	0	249	13	415	179	2e-10	58.8
mt_8|CL404Contig1	rc_8|Rc_MM1_23A12.scf|nottrimmed	61.9	84	32	0	26	277	238	489	1e-32	132
mt_8|CL404Contig1	rc_8|Rc_MM1_23A12.scf|nottrimmed	37.14	70	44	0	244	35	456	247	2e-11	61.6
mt_8|CL404Contig1	rc_8|Rc_MM1_23A12.scf|nottrimmed	49.33	75	38	0	249	25	461	237	3e-09	54.7
mt_8|CL404Contig1	rc_8|Rc_MM1_28A09.scf|nottrimmed	57.95	88	37	0	8	271	175	438	2e-32	131
mt_8|CL404Contig1	rc_8|Rc_MM1_28A09.scf|nottrimmed	58.49	53	22	0	186	28	353	195	5e-08	50.6
mt_8|CL404Contig1	rc_8|Rc_MM1_05B12.scf|nottrimmed	57.95	88	37	0	8	271	171	434	2e-32	131
mt_8|CL404Contig1	rc_8|Rc_MM1_05B12.scf|nottrimmed	54.72	53	24	0	186	28	349	191	6e-07	46.9
mt_8|CL404Contig1	rc_8|CL41Contig1	56.82	88	38	0	8	271	264	527	4e-32	130
mt_8|CL404Contig1	rc_8|CL41Contig1	41.77	79	46	0	244	8	500	264	3e-13	68
mt_8|CL404Contig1	rc_8|CL41Contig1	45.57	79	43	0	249	13	505	269	3e-08	51.5
mt_8|CL404Contig1	rc_8|CL41Contig1	43.94	66	37	0	27	224	283	480	3e-06	44.6
mt_8|CL404Contig1	rc_8|CL58Contig1	55.68	88	39	0	8	271	213	476	3e-31	127
mt_8|CL404Contig1	rc_8|CL10Contig1	58.02	81	34	0	11	253	304	546	3e-31	127
mt_8|CL404Contig1	rc_8|CL10Contig1	43.75	64	36	0	244	53	537	346	2e-14	72.1
mt_8|CL404Contig1	rc_8|CL10Contig1	56.52	46	20	0	106	243	399	536	3e-10	57.9
mt_8|CL404Contig1	rc_8|CL10Contig1	55.74	61	27	0	243	61	536	354	1e-09	55.6
mt_8|CL404Contig1	rc_8|CL10Contig1	49.18	61	31	0	60	242	353	535	2e-09	55.1
mt_8|CL404Contig1	rc_8|Rc_MM1_29G05.scf|nottrimmed	58.02	81	34	0	11	253	285	527	5e-31	127
mt_8|CL404Contig1	rc_8|Rc_MM1_29G05.scf|nottrimmed	49.21	63	32	0	244	56	518	330	7e-13	66.6
mt_8|CL404Contig1	rc_8|Rc_MM1_29G05.scf|nottrimmed	49.18	61	31	0	243	61	517	335	1e-06	46
mt_8|CL404Contig1	rc_8|CL95Contig1	60.76	79	31	0	35	271	251	487	6e-31	126
mt_8|CL404Contig1	rc_8|CL95Contig1	50	72	36	0	249	34	465	250	2e-09	55.1
mt_8|CL404Contig1	rc_8|CL150Contig1	52.33	86	41	0	35	292	232	489	2e-30	124
mt_8|CL404Contig1	rc_8|CL150Contig1	33.33	69	46	0	244	38	441	235	4e-10	57.4
mt_8|CL404Contig1	rc_8|CL150Contig1	58	50	21	0	183	34	380	231	3e-08	51.5
mt_8|CL404Contig1	rc_8|CL102Contig1	52.33	86	41	0	35	292	242	499	3e-30	124
mt_8|CL404Contig1	rc_8|CL102Contig1	34.72	72	47	0	244	29	451	236	4e-09	54.2
mt_8|CL404Contig1	rc_8|CL102Contig1	60	50	20	0	183	34	390	241	5e-09	53.8
mt_8|CL404Contig1	rc_8|Rc_MM1_17A06.scf|nottrimmed	61.11	72	28	0	11	226	305	520	1e-29	122
mt_8|CL404Contig1	rc_8|CL48Contig1	73.21	56	15	0	59	226	336	503	2e-29	116
mt_8|CL404Contig1	rc_8|CL48Contig1	53.33	15	7	0	11	55	285	329	2e-29	49.2
mt_8|CL404Contig1	rc_8|CL48Contig1	41.07	56	33	0	223	56	500	333	1e-07	49.2
mt_8|CL404Contig1	rc_8|CL48Contig1	60.42	48	19	0	219	76	496	353	5e-07	47.3
mt_8|CL404Contig1	rc_8|Rc_MM1_23G05.scf|nottrimmed	66.67	63	21	0	35	223	203	391	5e-29	120
mt_8|CL404Contig1	rc_8|Rc_MM1_23G05.scf|nottrimmed	55.56	63	28	0	222	34	390	202	2e-09	55.1
mt_8|CL404Contig1	rc_8|CL302Contig1	52.44	82	39	0	11	256	237	482	4e-28	117
mt_8|CL404Contig1	rc_8|CL302Contig1	45.16	62	34	0	244	59	470	285	5e-12	63.8
mt_8|CL404Contig1	rc_8|CL302Contig1	54.55	44	20	0	114	245	340	471	2e-07	48.3
mt_8|CL404Contig1	rc_8|CL302Contig1	50	56	28	0	243	76	469	302	6e-06	43.7
mt_8|CL404Contig1	rc_8|CL160Contig1	63.49	63	23	0	35	223	224	412	3e-27	114
mt_8|CL404Contig1	rc_8|CL160Contig1	54.9	51	23	0	186	34	375	223	7e-08	50.1
mt_8|CL404Contig1	rc_8|Rc_MM1_20E08.scf|nottrimmed	45.45	88	48	0	8	271	199	462	5e-24	103
mt_8|CL404Contig1	rc_8|Rc_MM1_34F07.scf|nottrimmed	50.75	67	33	0	53	253	585	785	6e-23	100
mt_8|CL404Contig1	rc_8|Rc_MM1_17B11.scf|nottrimmed	50	78	39	0	8	241	224	457	1e-22	99.1
mt_8|CL404Contig1	rc_8|Rc_MM1_17B11.scf|nottrimmed	35.9	78	50	0	238	5	454	221	9e-07	46.4
mt_8|CL404Contig1	rc_8|Rc_MM1_11G05.scf|nottrimmed	50	78	39	0	8	241	271	504	1e-22	99.1
mt_8|CL404Contig1	rc_8|Rc_MM1_12B09.scf|nottrimmed	46.84	79	42	0	8	244	219	455	3e-21	94.5
mt_8|CL404Contig1	rc_8|Rc_MM1_32G05.scf|nottrimmed	50.85	59	29	0	65	241	277	453	5e-17	75.8
mt_8|CL404Contig1	rc_8|Rc_MM1_32G05.scf|nottrimmed	50	18	9	0	8	61	219	272	5e-17	23.5
mt_8|CL404Contig1	rc_8|Rc_MM1_02B10.scf|nottrimmed	47.69	65	34	0	65	259	263	457	2e-16	78.5
mt_8|CL404Contig1	rc_8|CL108Contig1	53.45	58	27	0	65	238	332	505	7e-16	76.7
mt_8|CL420Contig1	rc_8|CL372Contig1	40	40	24	0	442	561	221	340	5e-13	46.4
mt_8|CL420Contig1	rc_8|CL372Contig1	35	40	26	0	307	426	89	208	5e-13	40.5
mt_8|CL420Contig1	rc_8|CL140Contig1	45	40	22	0	436	555	406	525	9e-12	47.8
mt_8|CL420Contig1	rc_8|CL140Contig1	54.55	22	10	0	607	672	571	636	9e-12	35
mt_8|CL425Contig1	rc_8|Rc_MM1_18H07.scf|nottrimmed	48.89	45	23	0	630	764	650	784	7e-15	57.4
mt_8|CL425Contig1	rc_8|Rc_MM1_18H07.scf|nottrimmed	34	50	33	0	291	440	413	562	7e-15	38.2
mt_8|CL425Contig1	rc_8|Rc_MM1_05A02.scf|nottrimmed	53.06	49	23	0	657	803	483	629	2e-12	65.7
mt_8|CL431Contig1	rc_8|Rc_MM1_28C07.scf|nottrimmed	71.43	112	32	0	580	245	387	722	7e-88	224
mt_8|CL431Contig1	rc_8|Rc_MM1_28C07.scf|nottrimmed	59.21	76	31	0	814	587	150	377	7e-88	113
mt_8|CL431Contig1	rc_8|Rc_MM1_28C07.scf|nottrimmed	57.69	104	44	0	240	551	727	416	4e-37	106
mt_8|CL431Contig1	rc_8|Rc_MM1_28C07.scf|nottrimmed	51.56	64	31	0	603	794	361	170	4e-37	62
mt_8|CL435Contig1	rc_8|CL372Contig1	97.44	117	3	0	152	502	92	442	5e-76	276
mt_8|CL435Contig1	rc_8|CL372Contig1	80.17	116	23	0	501	154	441	94	9e-56	209
mt_8|CL435Contig1	rc_8|CL372Contig1	34.43	122	80	0	73	438	13	378	9e-16	76.7
mt_8|CL435Contig1	rc_8|CL140Contig1	54.7	117	53	0	152	502	283	633	3e-44	171
mt_8|CL435Contig1	rc_8|CL140Contig1	43.18	132	75	0	507	112	638	243	2e-16	79
mt_8|CL441Contig1	rc_8|CL309Contig1	87.88	66	8	0	230	427	330	527	3e-57	133
mt_8|CL441Contig1	rc_8|CL309Contig1	92	25	2	0	155	229	254	328	3e-57	79
mt_8|CL441Contig1	rc_8|CL309Contig1	85.71	21	3	0	54	116	155	217	3e-57	79
mt_8|CL441Contig1	rc_8|CL309Contig1	78.95	19	4	0	9	65	109	165	3e-57	79
mt_8|CL441Contig1	rc_8|CL309Contig1	63.38	71	26	0	420	208	520	308	5e-27	79
mt_8|CL441Contig1	rc_8|CL309Contig1	39.13	46	28	0	152	15	252	115	5e-27	38.6
mt_8|CL441Contig1	rc_8|CL309Contig1	65.22	23	8	0	222	154	321	253	5e-27	33.1
mt_8|CL441Contig1	rc_8|Rc_MM1_15E08.scf|nottrimmed	61.7	47	18	0	257	397	615	755	2e-22	69.8
mt_8|CL441Contig1	rc_8|Rc_MM1_15E08.scf|nottrimmed	55.88	34	15	0	152	253	507	608	2e-22	47.8
mt_8|CL449Contig1	rc_8|Rc_MM1_01G02.scf|nottrimmed	73.77	122	32	0	494	129	28	393	2e-54	204
mt_8|CL449Contig1	rc_8|Rc_MM1_01G02.scf|nottrimmed	59.63	109	44	0	142	468	380	54	6e-34	136
mt_8|CL449Contig1	rc_8|Rc_MM1_01G02.scf|nottrimmed	43.43	99	56	0	144	440	378	82	1e-19	89.5
mt_8|CL449Contig1	rc_8|Rc_MM1_01G02.scf|nottrimmed	43.75	96	54	0	409	122	113	400	1e-16	79.4
mt_8|CL449Contig1	rc_8|Rc_MM1_01G02.scf|nottrimmed	37.21	86	54	0	399	142	123	380	5e-11	60.6
mt_8|CL449Contig1	rc_8|Rc_MM1_01G02.scf|nottrimmed	40.86	93	55	0	122	400	400	122	4e-10	57.4
mt_8|CL449Contig1	rc_8|CL125Contig1	74.58	118	30	0	494	141	52	405	2e-53	201
mt_8|CL449Contig1	rc_8|CL125Contig1	61.11	108	42	0	142	465	404	81	2e-35	141
mt_8|CL449Contig1	rc_8|CL368Contig1	73.73	118	31	0	494	141	39	392	7e-53	199
mt_8|CL449Contig1	rc_8|CL368Contig1	54.39	114	52	0	124	465	409	68	3e-32	131
mt_8|CL449Contig1	rc_8|CL368Contig1	38	100	62	0	144	443	389	90	2e-17	82.2
mt_8|CL449Contig1	rc_8|Rc_MM1_18G03.scf|nottrimmed	72.88	118	32	0	494	141	27	380	7e-52	196
mt_8|CL449Contig1	rc_8|Rc_MM1_18G03.scf|nottrimmed	52.63	114	54	0	124	465	397	56	1e-30	125
mt_8|CL449Contig1	rc_8|Rc_MM1_18G03.scf|nottrimmed	37	100	63	0	144	443	377	78	4e-17	80.8
mt_8|CL449Contig1	rc_8|Rc_MM1_25H10.scf|nottrimmed	62.5	64	24	0	377	186	203	394	9e-27	89.5
mt_8|CL449Contig1	rc_8|Rc_MM1_25H10.scf|nottrimmed	70.83	24	7	0	467	396	110	181	9e-27	66.1
mt_8|CL449Contig1	rc_8|Rc_MM1_25H10.scf|nottrimmed	59.62	52	21	0	223	378	357	202	2e-17	66.1
mt_8|CL449Contig1	rc_8|Rc_MM1_25H10.scf|nottrimmed	55.56	18	8	0	409	462	168	115	2e-17	48.3
mt_8|CL449Contig1	rc_8|Rc_MM1_25H10.scf|nottrimmed	52.63	19	9	0	175	231	402	346	2e-17	48.3
mt_8|CL449Contig1	rc_8|Rc_MM1_25H10.scf|nottrimmed	44.19	43	24	0	346	218	234	362	2e-08	48.3
mt_8|CL449Contig1	rc_8|Rc_MM1_25H10.scf|nottrimmed	51.72	29	14	0	230	144	347	433	2e-08	48.3
mt_8|CL449Contig1	rc_8|Rc_MM1_25H10.scf|nottrimmed	38.81	67	41	0	177	377	403	203	2e-07	48.3
mt_8|CL449Contig1	rc_8|Rc_MM1_21G03.scf|trimmed	65.62	32	11	0	218	123	1	96	2e-06	45.5
mt_8|CL451Contig1	rc_8|CL71Contig1	54.29	35	16	0	251	355	238	342	6e-09	54.2
mt_8|CL463Contig1	rc_8|Rc_MM1_13E01.scf|nottrimmed	35.42	48	31	0	281	424	366	509	1e-06	46.4
mt_8|CL465Contig1	rc_8|Rc_MM1_20F09.scf|nottrimmed	91.49	94	8	0	125	406	63	344	1e-55	209
mt_8|CL465Contig1	rc_8|Rc_MM1_20F09.scf|nottrimmed	77.89	95	21	0	405	121	343	59	4e-43	167
mt_8|CL465Contig1	rc_8|Rc_MM1_20F09.scf|nottrimmed	44.26	61	34	0	397	215	335	153	2e-18	73.5
mt_8|CL465Contig1	rc_8|Rc_MM1_20F09.scf|nottrimmed	57.14	21	9	0	187	125	125	63	2e-18	73.5
mt_8|CL465Contig1	rc_8|Rc_MM1_20F09.scf|nottrimmed	41.18	102	60	0	124	429	62	367	1e-14	73.5
mt_8|CL465Contig1	rc_8|Rc_MM1_20F09.scf|nottrimmed	40.22	92	55	0	123	398	61	336	7e-11	60.6
mt_8|CL465Contig1	rc_8|Rc_MM1_20F09.scf|nottrimmed	38.46	104	64	0	437	126	375	64	1e-10	59.7
mt_8|CL468Contig1	rc_8|Rc_MM1_19E02.scf|nottrimmed	66.67	36	12	0	202	309	45	152	1e-12	66.6
mt_8|CL468Contig1	rc_8|Rc_MM1_19E02.scf|nottrimmed	63.89	36	13	0	308	201	151	44	9e-07	46.9
mt_8|CL476Contig1	rc_8|Rc_MM1_09H09.scf|nottrimmed	45.6	125	68	0	255	629	124	498	9e-37	146
mt_8|CL490Contig1	rc_8|Rc_MM1_25B02.scf|nottrimmed	35.29	51	33	0	168	320	392	544	2e-06	45.5
mt_8|CL494Contig1	rc_8|Rc_MM1_31G04.scf|nottrimmed	42.2	109	63	0	114	440	93	419	2e-29	122
mt_8|CL494Contig1	rc_8|Rc_MM1_31G04.scf|nottrimmed	40.37	109	65	0	439	113	418	92	1e-11	62.9
mt_8|CL504Contig1	rc_8|Rc_MM1_30D12.scf|nottrimmed	64.1	78	28	0	62	295	339	572	9e-29	119
mt_8|CL504Contig1	rc_8|Rc_MM1_30D12.scf|nottrimmed	48.05	77	40	0	270	40	547	317	4e-17	80.8
mt_8|CL510Contig1	rc_8|Rc_MM1_18A04.scf|nottrimmed	75	68	17	0	4	207	519	722	8e-32	128
mt_8|CL510Contig1	rc_8|Rc_MM1_18A04.scf|nottrimmed	53.62	69	32	0	209	3	724	518	6e-16	76.2
mt_8|CL519Contig1	rc_8|CL40Contig1	63.16	57	21	0	314	144	117	287	2e-19	88.1
mt_8|CL519Contig1	rc_8|CL40Contig1	52.63	57	27	0	148	318	283	113	2e-10	57.9
mt_8|CL541Contig1	rc_8|CL28Contig1	96.96	230	7	0	25	714	116	805	1e-146	511
mt_8|CL541Contig1	rc_8|CL28Contig1	76.52	230	54	0	713	24	804	115	1e-110	392
mt_8|CL541Contig1	rc_8|CL28Contig1	97.37	152	4	0	259	714	122	577	3e-95	341
mt_8|CL541Contig1	rc_8|CL28Contig1	97.37	152	4	0	31	486	350	805	3e-95	341
mt_8|CL541Contig1	rc_8|CL28Contig1	79.61	152	31	0	485	30	804	349	8e-75	273
mt_8|CL541Contig1	rc_8|CL28Contig1	76.97	152	35	0	713	258	576	121	1e-73	269
mt_8|CL541Contig1	rc_8|CL28Contig1	42.15	223	129	0	699	31	790	122	1e-49	189
mt_8|CL541Contig1	rc_8|CL28Contig1	97.37	76	2	0	487	714	122	349	2e-44	171
mt_8|CL541Contig1	rc_8|CL28Contig1	97.37	76	2	0	31	258	578	805	2e-44	171
mt_8|CL541Contig1	rc_8|CL28Contig1	47.1	155	82	0	723	259	586	122	3e-41	161
mt_8|CL541Contig1	rc_8|CL28Contig1	81.25	80	15	0	257	18	804	565	3e-38	151
mt_8|CL541Contig1	rc_8|CL28Contig1	48.65	148	76	0	474	31	793	350	8e-36	143
mt_8|CL541Contig1	rc_8|CL28Contig1	36.77	223	141	0	32	700	123	791	2e-32	132
mt_8|CL541Contig1	rc_8|CL28Contig1	71.05	76	22	0	713	486	348	121	2e-28	118
mt_8|CL541Contig1	rc_8|CL28Contig1	44.59	148	82	0	32	475	351	794	3e-27	115
mt_8|CL541Contig1	rc_8|CL28Contig1	35.97	139	89	0	111	527	202	618	2e-26	107
mt_8|CL541Contig1	rc_8|CL28Contig1	40.74	54	32	0	552	713	643	804	2e-26	107
mt_8|CL541Contig1	rc_8|CL28Contig1	46.61	118	63	0	108	461	427	780	7e-25	107
mt_8|CL541Contig1	rc_8|CL28Contig1	41.6	125	73	0	339	713	202	576	5e-22	97.7
mt_8|CL541Contig1	rc_8|CL28Contig1	45.9	122	66	0	472	107	791	426	5e-21	94.5
mt_8|CL541Contig1	rc_8|CL28Contig1	44	125	70	0	338	712	201	575	2e-20	92.7
mt_8|CL541Contig1	rc_8|CL28Contig1	43.42	76	43	0	714	487	349	122	8e-16	77.1
mt_8|CL541Contig1	rc_8|CL28Contig1	52	75	36	0	243	19	790	566	6e-15	74.4
mt_8|CL541Contig1	rc_8|CL28Contig1	47.89	71	37	0	32	244	579	791	7e-13	67.5
mt_8|CL541Contig1	rc_8|CL28Contig1	48.15	54	28	0	712	551	575	414	4e-10	58.3
mt_8|CL541Contig1	rc_8|CL28Contig1	48.21	56	29	0	99	266	646	813	3e-08	51.9
mt_8|CL541Contig1	rc_8|CL28Contig1	52.08	48	23	0	244	101	791	648	4e-08	51.5
mt_8|CL541Contig1	rc_8|CL12Contig1	95.65	230	10	0	25	714	49	738	5e-145	506
mt_8|CL541Contig1	rc_8|CL12Contig1	95	180	9	0	31	570	283	822	4e-111	393
mt_8|CL541Contig1	rc_8|CL12Contig1	71.93	228	64	0	713	30	737	54	1e-101	362
mt_8|CL541Contig1	rc_8|CL12Contig1	96.05	152	6	0	259	714	55	510	2e-94	338
mt_8|CL541Contig1	rc_8|CL12Contig1	78.33	180	39	0	569	30	821	282	1e-86	312
mt_8|CL541Contig1	rc_8|CL12Contig1	76.97	152	35	0	713	258	509	54	9e-73	266
mt_8|CL541Contig1	rc_8|CL12Contig1	94.23	104	6	0	31	342	511	822	1e-60	226
mt_8|CL541Contig1	rc_8|CL12Contig1	43.78	233	131	0	723	25	747	49	3e-58	218
mt_8|CL541Contig1	rc_8|CL12Contig1	96.05	76	3	0	487	714	55	282	6e-44	170
mt_8|CL541Contig1	rc_8|CL12Contig1	49.03	155	79	0	723	259	519	55	2e-43	169
mt_8|CL541Contig1	rc_8|CL12Contig1	43.5	177	100	0	561	31	813	283	3e-41	161
mt_8|CL541Contig1	rc_8|CL12Contig1	71.15	104	30	0	341	30	821	510	5e-41	160
mt_8|CL541Contig1	rc_8|CL12Contig1	34.21	228	150	0	27	710	51	734	2e-35	142
mt_8|CL541Contig1	rc_8|CL12Contig1	39.5	200	121	0	110	709	134	733	4e-35	141
mt_8|CL541Contig1	rc_8|CL12Contig1	73.68	76	20	0	713	486	281	54	1e-29	122
mt_8|CL541Contig1	rc_8|CL12Contig1	40	170	102	0	32	541	284	793	8e-27	113
mt_8|CL541Contig1	rc_8|CL12Contig1	41.72	151	88	0	260	712	56	508	2e-23	102
mt_8|CL541Contig1	rc_8|CL12Contig1	42.06	107	62	0	339	19	819	499	5e-22	97.7
mt_8|CL541Contig1	rc_8|CL12Contig1	38.3	94	58	0	255	536	51	332	3e-21	91.8
mt_8|CL541Contig1	rc_8|CL12Contig1	53.57	28	13	0	630	713	426	509	3e-21	91.8
mt_8|CL541Contig1	rc_8|CL12Contig1	43.62	94	53	0	30	311	282	563	3e-20	91.8
mt_8|CL541Contig1	rc_8|CL12Contig1	45.57	79	43	0	292	56	544	308	9e-15	68.4
mt_8|CL541Contig1	rc_8|CL12Contig1	40	45	27	0	481	347	733	599	9e-15	68.4
mt_8|CL541Contig1	rc_8|CL12Contig1	40.48	84	50	0	511	260	307	56	2e-14	68.4
mt_8|CL541Contig1	rc_8|CL12Contig1	40.82	49	29	0	712	566	508	362	2e-14	68.4
mt_8|CL541Contig1	rc_8|CL12Contig1	42.11	76	44	0	714	487	282	55	4e-13	68.4
mt_8|CL541Contig1	rc_8|CL12Contig1	40	80	48	0	32	271	512	751	1e-10	59.7
mt_8|CL541Contig1	rc_8|CL12Contig1	37.39	115	72	0	643	299	667	323	1e-10	59.7
mt_8|CL541Contig1	rc_8|CL12Contig1	89.29	28	3	0	31	114	739	822	4e-10	58.3
mt_8|CL541Contig1	rc_8|CL12Contig1	37.33	75	47	0	117	341	597	821	7e-09	54.2
mt_8|CL541Contig1	rc_8|CL12Contig1	38.16	76	47	0	488	715	56	283	6e-07	47.8
mt_8|CL541Contig1	rc_8|CL96Contig1	97.4	77	2	0	487	717	60	290	3e-45	174
mt_8|CL541Contig1	rc_8|CL96Contig1	97.37	76	2	0	31	258	60	287	2e-44	171
mt_8|CL541Contig1	rc_8|CL96Contig1	97.37	76	2	0	259	486	60	287	2e-44	171
mt_8|CL541Contig1	rc_8|CL96Contig1	76.32	76	18	0	485	258	286	59	3e-32	131
mt_8|CL541Contig1	rc_8|CL96Contig1	74.03	77	20	0	716	486	289	59	6e-32	130
mt_8|CL541Contig1	rc_8|CL96Contig1	73.68	76	20	0	257	30	286	59	1e-30	126
mt_8|CL541Contig1	rc_8|CL96Contig1	51.9	79	38	0	495	259	296	60	1e-17	83.5
mt_8|CL541Contig1	rc_8|CL96Contig1	40.96	83	49	0	717	469	290	42	4e-15	74.8
mt_8|CL541Contig1	rc_8|CL96Contig1	43.04	79	45	0	267	31	296	60	3e-13	68.4
mt_8|CL541Contig1	rc_8|CL96Contig1	45.78	83	45	0	260	508	61	309	7e-13	67.5
mt_8|CL541Contig1	rc_8|CL96Contig1	54	50	23	0	481	332	282	133	5e-10	57.9
mt_8|CL541Contig1	rc_8|CL96Contig1	31.58	76	52	0	483	710	56	283	2e-07	49.6
mt_8|CL541Contig1	rc_8|CL96Contig1	36.71	79	50	0	473	709	46	282	6e-07	47.8
mt_8|CL541Contig1	rc_8|Rc_MM1_31G03.scf|nottrimmed	95.89	73	3	0	43	261	3	221	1e-41	163
mt_8|CL541Contig1	rc_8|Rc_MM1_31G03.scf|nottrimmed	95.89	73	3	0	271	489	3	221	1e-41	163
mt_8|CL541Contig1	rc_8|Rc_MM1_31G03.scf|nottrimmed	97.22	72	2	0	499	714	3	218	1e-41	162
mt_8|CL541Contig1	rc_8|Rc_MM1_31G03.scf|nottrimmed	79.45	73	15	0	488	270	220	2	6e-32	130
mt_8|CL541Contig1	rc_8|Rc_MM1_31G03.scf|nottrimmed	72.5	80	22	0	737	498	241	2	2e-31	128
mt_8|CL541Contig1	rc_8|Rc_MM1_31G03.scf|nottrimmed	78.08	73	16	0	260	42	220	2	8e-31	127
mt_8|CL541Contig1	rc_8|Rc_MM1_31G03.scf|nottrimmed	51.39	72	35	0	714	499	218	3	1e-16	79.9
mt_8|CL541Contig1	rc_8|Rc_MM1_31G03.scf|nottrimmed	43.28	67	38	0	471	271	203	3	6e-12	64.3
mt_8|CL541Contig1	rc_8|Rc_MM1_31G03.scf|nottrimmed	42.47	73	42	0	500	718	4	222	2e-11	62.5
mt_8|CL541Contig1	rc_8|Rc_MM1_31G03.scf|nottrimmed	38.36	73	45	0	261	43	221	3	7e-10	57.4
mt_8|CL541Contig1	rc_8|Rc_MM1_31G03.scf|nottrimmed	39.73	73	44	0	501	719	5	223	2e-08	52.4
mt_8|CL541Contig1	rc_8|Rc_MM1_31G03.scf|nottrimmed	39.06	64	39	0	270	461	2	193	3e-06	45.5
mt_8|CL541Contig1	rc_8|Rc_MM1_31G03.scf|nottrimmed	46.67	45	24	0	338	472	70	204	4e-06	45.1
mt_8|CL541Contig1	rc_8|Rc_MM1_31G03.scf|nottrimmed	38.33	60	37	0	520	341	252	73	5e-06	44.6
mt_8|CL543Contig1	rc_8|CL162Contig1	68.88	196	61	0	79	666	149	736	2e-89	321
mt_8|CL543Contig1	rc_8|CL162Contig1	57.07	184	79	0	644	93	714	163	2e-57	215
mt_8|CL543Contig1	rc_8|CL162Contig1	43.09	123	70	0	642	274	712	344	2e-35	119
mt_8|CL543Contig1	rc_8|CL162Contig1	37.25	51	32	0	243	91	313	161	2e-35	100
mt_8|CL543Contig1	rc_8|CL162Contig1	35.87	184	118	0	92	643	162	713	9e-23	100
mt_8|CL546Contig1	rc_8|Rc_MM1_07G03.scf|nottrimmed	81.4	129	24	0	144	530	240	626	9e-71	259
mt_8|CL546Contig1	rc_8|Rc_MM1_07G03.scf|nottrimmed	67.97	128	41	0	526	143	622	239	1e-49	189
mt_8|CL564Contig1	rc_8|Rc_MM1_35E01.scf|nottrimmed	43.48	46	26	0	357	494	454	591	6e-10	49.6
mt_8|CL564Contig1	rc_8|Rc_MM1_35E01.scf|nottrimmed	40	35	21	0	127	231	245	349	6e-10	48.3
mt_8|CL564Contig1	rc_8|Rc_MM1_35E01.scf|nottrimmed	37.78	45	28	0	360	494	250	384	4e-07	48.3
mt_8|CL572Contig1	rc_8|Rc_MM1_21H11.scf|nottrimmed	39.88	168	101	0	432	935	266	769	1e-43	140
mt_8|CL572Contig1	rc_8|Rc_MM1_21H11.scf|nottrimmed	48.57	35	18	0	318	422	122	226	1e-43	49.2
mt_8|CL572Contig1	rc_8|Rc_MM1_29E07.scf|nottrimmed	41.72	163	95	0	318	806	208	696	4e-35	141
mt_8|CL572Contig1	rc_8|Rc_MM1_29E07.scf|nottrimmed	35.4	113	73	0	688	350	578	240	2e-08	52.8
mt_8|CL572Contig1	rc_8|CL275Contig1	42.11	95	55	0	324	608	14	298	5e-22	98.2
mt_8|CL572Contig1	rc_8|Rc_MM1_02A07.scf|nottrimmed	39.64	111	67	0	327	659	3	335	1e-21	97.3
mt_8|CL572Contig1	rc_8|Rc_MM1_02A07.scf|nottrimmed	40.74	81	48	0	595	353	271	29	2e-08	52.8
mt_8|CL572Contig1	rc_8|Rc_MM1_17D10.scf|nottrimmed	44.16	77	43	0	318	548	17	247	1e-17	83.5
mt_8|CL572Contig1	rc_8|Rc_MM1_06H04.scf|nottrimmed	32.65	98	66	0	507	800	184	477	6e-15	74.8
mt_8|CL576Contig1	rc_8|Rc_MM1_05D08.scf|nottrimmed	50	138	69	0	20	433	21	434	5e-45	173
mt_8|CL576Contig1	rc_8|Rc_MM1_05D08.scf|nottrimmed	47.52	141	74	0	450	28	451	29	1e-27	115
mt_8|CL584Contig1	rc_8|Rc_MM1_09H02.scf|nottrimmed	62.96	27	10	0	982	902	648	728	2e-06	46
mt_8|CL584Contig1	rc_8|Rc_MM1_10F12.scf|nottrimmed	55.56	27	12	0	979	899	571	651	6e-06	44.6
mt_8|CL586Contig1	rc_8|Rc_MM1_05A09.scf|nottrimmed	51.58	95	46	0	150	434	184	468	4e-29	121
mt_8|CL586Contig1	rc_8|Rc_MM1_05A09.scf|nottrimmed	48.24	85	44	0	385	131	419	165	7e-16	77.6
mt_8|CL586Contig1	rc_8|Rc_MM1_10G03.scf|nottrimmed	49.35	77	39	0	150	380	300	530	1e-21	96.8
mt_8|CL586Contig1	rc_8|Rc_MM1_10G03.scf|nottrimmed	52.54	59	28	0	328	152	478	302	9e-12	63.8
mt_8|CL586Contig1	rc_8|Rc_MM1_10G03.scf|nottrimmed	45.1	51	28	0	302	150	452	300	1e-06	46.9
mt_8|CL586Contig1	rc_8|Rc_MM1_01A12.scf|nottrimmed	49.35	77	39	0	150	380	190	420	1e-21	96.8
mt_8|CL586Contig1	rc_8|Rc_MM1_01A12.scf|nottrimmed	50	66	33	0	328	131	368	171	4e-12	65.2
mt_8|CL586Contig1	rc_8|Rc_MM1_01A12.scf|nottrimmed	45.1	51	28	0	302	150	342	190	1e-06	46.9
mt_8|CL594Contig1	rc_8|Rc_MM1_01G03.scf|nottrimmed	50	72	36	0	278	493	566	781	4e-21	95
mt_8|CL594Contig1	rc_8|Rc_MM1_01G03.scf|nottrimmed	46.94	49	26	0	423	277	711	565	1e-06	46.4
mt_8|CL601Contig1	rc_8|Rc_MM1_15F06.scf|nottrimmed	35.29	51	33	0	133	285	192	344	8e-06	32.2
mt_8|CL601Contig1	rc_8|Rc_MM1_15F06.scf|nottrimmed	30.56	36	25	0	487	594	531	638	8e-06	31.3
mt_8|CL607Contig1	rc_8|CL96Contig1	98.72	78	1	0	66	299	54	287	2e-47	180
mt_8|CL607Contig1	rc_8|CL96Contig1	78.95	76	16	0	298	71	286	59	3e-35	140
mt_8|CL607Contig1	rc_8|CL96Contig1	45.33	75	41	0	293	69	281	57	9e-14	68.9
mt_8|CL607Contig1	rc_8|CL96Contig1	40.3	67	40	0	68	268	56	256	2e-10	57.9
mt_8|CL607Contig1	rc_8|CL96Contig1	42.65	68	39	0	61	264	49	252	2e-07	47.8
mt_8|CL607Contig1	rc_8|CL96Contig1	45.16	62	34	0	255	70	243	58	4e-07	46.9
mt_8|CL607Contig1	rc_8|CL12Contig1	98.7	77	1	0	69	299	52	282	7e-47	178
mt_8|CL607Contig1	rc_8|CL12Contig1	98.68	76	1	0	72	299	283	510	5e-46	176
mt_8|CL607Contig1	rc_8|CL12Contig1	98.68	76	1	0	72	299	511	738	5e-46	176
mt_8|CL607Contig1	rc_8|CL12Contig1	75.32	77	19	0	301	71	512	282	5e-35	139
mt_8|CL607Contig1	rc_8|CL12Contig1	65.17	89	31	0	337	71	320	54	6e-33	132
mt_8|CL607Contig1	rc_8|CL12Contig1	66.29	89	30	0	337	71	776	510	1e-32	131
mt_8|CL607Contig1	rc_8|CL12Contig1	41.89	74	43	0	293	72	732	511	6e-17	79.4
mt_8|CL607Contig1	rc_8|CL12Contig1	37.66	77	48	0	299	69	282	52	2e-15	74.4
mt_8|CL607Contig1	rc_8|CL12Contig1	50.77	65	32	0	266	72	477	283	3e-15	73.9
mt_8|CL607Contig1	rc_8|CL12Contig1	40.79	76	45	0	71	298	282	509	5e-15	73
mt_8|CL607Contig1	rc_8|CL12Contig1	96.43	28	1	0	72	155	739	822	3e-12	63.8
mt_8|CL607Contig1	rc_8|CL12Contig1	78.57	28	6	0	154	71	821	738	8e-09	52.4
mt_8|CL607Contig1	rc_8|CL12Contig1	36.11	72	46	0	73	288	512	727	2e-06	44.6
mt_8|CL607Contig1	rc_8|CL12Contig1	33.78	74	49	0	68	289	507	728	2e-06	44.1
mt_8|CL607Contig1	rc_8|CL12Contig1	30.14	73	51	0	62	280	45	263	5e-06	43.2
mt_8|CL607Contig1	rc_8|CL28Contig1	100	76	0	0	72	299	122	349	2e-46	177
mt_8|CL607Contig1	rc_8|CL28Contig1	100	76	0	0	72	299	350	577	2e-46	177
mt_8|CL607Contig1	rc_8|CL28Contig1	100	76	0	0	72	299	578	805	2e-46	177
mt_8|CL607Contig1	rc_8|CL28Contig1	80.52	77	15	0	301	71	579	349	1e-38	151
mt_8|CL607Contig1	rc_8|CL28Contig1	78.95	76	16	0	298	71	804	577	5e-35	139
mt_8|CL607Contig1	rc_8|CL28Contig1	75.32	77	19	0	301	71	351	121	4e-33	133
mt_8|CL607Contig1	rc_8|CL28Contig1	56	75	33	0	296	72	574	350	4e-21	93.2
mt_8|CL607Contig1	rc_8|CL28Contig1	46.05	76	41	0	299	72	349	122	2e-17	81.3
mt_8|CL607Contig1	rc_8|CL28Contig1	49.3	71	36	0	68	280	346	558	8e-17	79
mt_8|CL607Contig1	rc_8|CL28Contig1	46.75	77	41	0	302	72	808	578	4e-15	73.5
mt_8|CL607Contig1	rc_8|CL28Contig1	52.17	69	33	0	279	73	557	351	1e-14	71.6
mt_8|CL607Contig1	rc_8|CL28Contig1	43.59	78	44	0	65	298	115	348	5e-14	69.8
mt_8|CL607Contig1	rc_8|CL28Contig1	52.5	40	19	0	68	187	574	693	1e-10	58.3
mt_8|CL607Contig1	rc_8|CL28Contig1	40.79	76	45	0	73	300	579	806	2e-10	57.9
mt_8|CL607Contig1	rc_8|CL28Contig1	45.83	72	39	0	73	288	123	338	3e-10	57
mt_8|CL607Contig1	rc_8|CL28Contig1	55	40	18	0	186	67	692	573	2e-06	44.6
mt_8|CL607Contig1	rc_8|Rc_MM1_31G03.scf|nottrimmed	94.87	78	4	0	84	317	3	236	2e-44	171
mt_8|CL607Contig1	rc_8|Rc_MM1_31G03.scf|nottrimmed	73.97	73	19	0	301	83	220	2	4e-31	126
mt_8|CL607Contig1	rc_8|Rc_MM1_31G03.scf|nottrimmed	33.8	71	47	0	83	295	2	214	2e-10	57.4
mt_8|CL607Contig1	rc_8|Rc_MM1_31G03.scf|nottrimmed	36.62	71	45	0	320	108	239	27	4e-09	53.3
mt_8|CL607Contig1	rc_8|CL314Contig1	84.38	32	5	0	264	359	321	416	4e-12	63.4
mt_8|CL607Contig1	rc_8|CL314Contig1	86.36	22	3	0	358	293	415	350	5e-06	43.2
mt_8|CL617Contig1	rc_8|Rc_MM1_15G12.scf|nottrimmed	74	50	13	0	7	156	552	701	1e-22	98.7
mt_8|CL617Contig1	rc_8|Rc_MM1_15G12.scf|nottrimmed	63.27	49	18	0	152	6	697	551	4e-14	70.7
mt_8|CL625Contig1	rc_8|Rc_MM1_35H04.scf|nottrimmed	87.96	108	13	0	268	591	189	512	7e-83	242
mt_8|CL625Contig1	rc_8|Rc_MM1_35H04.scf|nottrimmed	71.43	42	12	0	135	260	57	182	7e-83	162
mt_8|CL625Contig1	rc_8|Rc_MM1_35H04.scf|nottrimmed	70.37	108	32	0	590	267	511	188	7e-46	162
mt_8|CL625Contig1	rc_8|Rc_MM1_35H04.scf|nottrimmed	71.43	21	6	0	259	197	181	119	7e-46	86.3
mt_8|CL625Contig1	rc_8|Rc_MM1_35H04.scf|nottrimmed	42.45	106	61	0	588	271	509	192	1e-18	86.3
mt_8|CL625Contig1	rc_8|Rc_MM1_35H04.scf|nottrimmed	39.42	104	63	0	278	589	199	510	1e-13	69.3
mt_8|CL625Contig1	rc_8|Rc_MM1_35H04.scf|nottrimmed	42.71	96	55	0	589	302	510	223	6e-10	57.4
mt_8|CL630Contig1	rc_8|CL75Contig1	39.08	87	53	0	203	463	152	412	3e-20	91.3
mt_8|CL640Contig1	rc_8|Rc_MM1_21H04.scf|nottrimmed	41.25	80	47	0	540	301	249	488	2e-26	90
mt_8|CL640Contig1	rc_8|Rc_MM1_21H04.scf|nottrimmed	36.17	47	30	0	684	544	108	248	2e-26	41.8
mt_8|CL643Contig1	rc_8|Rc_MM1_18E01.scf|nottrimmed	88.38	198	23	0	67	660	86	679	2e-116	411
mt_8|CL643Contig1	rc_8|Rc_MM1_18E01.scf|nottrimmed	73	200	54	0	662	63	681	82	2e-85	308
mt_8|CL643Contig1	rc_8|Rc_MM1_18E01.scf|nottrimmed	40.84	191	113	0	639	67	658	86	1e-42	166
mt_8|CL643Contig1	rc_8|Rc_MM1_18E01.scf|nottrimmed	38.22	191	118	0	66	638	85	657	2e-31	128
mt_8|CL643Contig1	rc_8|Rc_MM1_18E01.scf|nottrimmed	39.04	187	114	0	59	619	78	638	9e-30	123
mt_8|CL643Contig1	rc_8|Rc_MM1_18E01.scf|nottrimmed	42.5	120	69	0	619	260	638	279	4e-19	88.1
mt_8|CL644Contig1	rc_8|CL188Contig1	73.89	180	47	0	93	632	81	620	3e-89	320
mt_8|CL644Contig1	rc_8|CL188Contig1	51.38	181	88	0	631	89	619	77	2e-43	168
mt_8|CL644Contig1	rc_8|CL188Contig1	29.75	158	111	0	587	114	575	102	3e-22	98.2
mt_8|CL647Contig1	rc_8|CL97Contig1	72.41	58	16	0	391	564	347	520	1e-46	111
mt_8|CL647Contig1	rc_8|CL97Contig1	44.44	54	30	0	169	330	133	294	1e-46	82.6
mt_8|CL647Contig1	rc_8|CL97Contig1	60.87	23	9	0	328	396	283	351	1e-46	82.6
mt_8|CL647Contig1	rc_8|CL97Contig1	68.42	57	18	0	560	390	516	346	2e-23	82.6
mt_8|CL647Contig1	rc_8|CL97Contig1	50	38	19	0	287	174	251	138	2e-23	39.1
mt_8|CL661Contig1	rc_8|Rc_MM1_22D05.scf|nottrimmed	51.57	159	77	0	132	608	201	677	8e-53	199
mt_8|CL661Contig1	rc_8|Rc_MM1_22D05.scf|nottrimmed	45	160	88	0	613	134	682	203	7e-23	100
mt_8|CL661Contig1	rc_8|Rc_MM1_32F08.scf|nottrimmed	50.94	159	78	0	132	608	359	835	3e-52	198
mt_8|CL661Contig1	rc_8|Rc_MM1_32F08.scf|nottrimmed	44.87	156	86	0	604	137	831	364	6e-22	97.3
mt_8|CL690Contig1	rc_8|Rc_MM1_03E01.scf|nottrimmed	52.08	48	23	0	312	455	92	235	9e-12	63.4
mt_8|CL696Contig1	rc_8|CL178Contig1	50.45	111	55	0	326	658	265	597	5e-33	133
mt_8|CL696Contig1	rc_8|CL178Contig1	61.36	44	17	0	579	448	518	387	2e-09	55.6
mt_8|CL696Contig1	rc_8|CL178Contig1	34.25	73	48	0	580	362	519	301	6e-07	47.3
mt_8|CL755Contig1	rc_8|CL197Contig1	89.06	64	7	0	4	195	215	406	4e-35	139
mt_8|CL755Contig1	rc_8|CL197Contig1	62.5	64	24	0	194	3	405	214	7e-18	82.2
mt_8|CL762Contig1	rc_8|Rc_MM1_05H10.scf|nottrimmed	54.41	68	31	0	1059	856	319	522	7e-22	97.7
mt_8|CL762Contig1	rc_8|Rc_MM1_05H10.scf|nottrimmed	50	72	36	0	857	1072	521	306	2e-12	66.6
mt_8|CL785Contig1	rc_8|Rc_MM1_03D11.scf|nottrimmed	72	50	14	0	2	151	593	742	5e-21	93.6
mt_8|CL785Contig1	rc_8|Rc_MM1_03D11.scf|nottrimmed	52	50	24	0	150	1	741	592	6e-08	50.1
mt_8|CL799Contig1	rc_8|CL229Contig1	79.41	34	7	0	5	106	391	492	3e-14	70.7
mt_8|CL799Contig1	rc_8|CL229Contig1	79.31	29	6	0	105	19	491	405	6e-10	56.5
mt_8|CL799Contig1	rc_8|CL87Contig1	78.12	32	7	0	5	100	586	681	5e-13	66.6
mt_8|CL799Contig1	rc_8|CL87Contig1	68.75	32	10	0	99	4	680	585	1e-09	55.6
mt_8|CL815Contig1	rc_8|Rc_MM1_14H08.scf|nottrimmed	55.26	76	34	0	187	414	258	485	1e-39	110
mt_8|CL815Contig1	rc_8|Rc_MM1_14H08.scf|nottrimmed	45.61	57	31	0	433	603	534	704	1e-39	68.4
mt_8|CL815Contig1	rc_8|Rc_MM1_14H08.scf|nottrimmed	47.95	73	38	0	404	186	475	257	4e-16	68.4
mt_8|CL815Contig1	rc_8|Rc_MM1_14H08.scf|nottrimmed	31.91	47	32	0	576	436	677	537	4e-16	40
mt_8|CL815Contig1	rc_8|Rc_MM1_14H08.scf|nottrimmed	40.62	64	38	0	209	400	280	471	3e-09	40
mt_8|CL815Contig1	rc_8|Rc_MM1_14H08.scf|nottrimmed	36.36	44	28	0	446	577	547	678	3e-09	39.1
mt_8|CL815Contig1	rc_8|Rc_MM1_14H08.scf|nottrimmed	50	40	20	0	399	280	470	351	2e-08	39.1
mt_8|CL815Contig1	rc_8|Rc_MM1_14H08.scf|nottrimmed	37.93	29	18	0	255	169	326	240	2e-08	32.2
mt_8|CL827Contig1	rc_8|Rc_MM1_25G05.scf|nottrimmed	64.79	71	25	0	41	253	2	214	3e-30	123
mt_8|CL827Contig1	rc_8|Rc_MM1_25G05.scf|nottrimmed	56.25	32	14	0	135	40	96	1	1e-09	45.1
mt_8|CL827Contig1	rc_8|Rc_MM1_25G05.scf|nottrimmed	55.56	27	12	0	252	172	213	133	1e-09	45.1
mt_8|CL827Contig1	rc_8|Rc_MM1_25G05.scf|nottrimmed	36.62	71	45	0	253	41	214	2	1e-06	45.1
mt_8|CL835Contig1	rc_8|CL28Contig1	98.86	88	1	0	2	265	551	814	3e-53	200
mt_8|CL835Contig1	rc_8|CL28Contig1	98.82	85	1	0	2	256	323	577	7e-52	195
mt_8|CL835Contig1	rc_8|CL28Contig1	98.68	76	1	0	29	256	122	349	2e-45	174
mt_8|CL835Contig1	rc_8|CL28Contig1	77.66	94	21	0	285	4	606	325	1e-41	161
mt_8|CL835Contig1	rc_8|CL28Contig1	79.55	88	18	0	264	1	813	550	3e-39	154
mt_8|CL835Contig1	rc_8|CL28Contig1	81.25	80	15	0	267	28	360	121	3e-36	144
mt_8|CL835Contig1	rc_8|CL28Contig1	51.32	76	37	0	256	29	349	122	4e-23	100
mt_8|CL835Contig1	rc_8|CL28Contig1	52.87	87	41	0	262	2	811	551	2e-22	97.7
mt_8|CL835Contig1	rc_8|CL28Contig1	53.57	84	39	0	253	2	574	323	3e-22	97.3
mt_8|CL835Contig1	rc_8|CL28Contig1	45.98	87	47	0	4	264	325	585	4e-19	87.2
mt_8|CL835Contig1	rc_8|CL28Contig1	48.28	87	45	0	4	264	553	813	4e-18	83.5
mt_8|CL835Contig1	rc_8|CL28Contig1	45.45	88	48	0	266	3	587	324	7e-16	76.2
mt_8|CL835Contig1	rc_8|CL28Contig1	41.24	97	57	0	293	3	842	552	1e-15	75.3
mt_8|CL835Contig1	rc_8|CL28Contig1	48.81	84	43	0	3	254	324	575	1e-14	72.1
mt_8|CL835Contig1	rc_8|CL28Contig1	45.88	85	46	0	31	285	124	378	4e-14	70.3
mt_8|CL835Contig1	rc_8|CL28Contig1	51.11	45	22	0	3	137	552	686	2e-13	67.5
mt_8|CL835Contig1	rc_8|CL28Contig1	51.28	39	19	0	168	284	717	833	2e-13	67.5
mt_8|CL835Contig1	rc_8|CL28Contig1	49.32	73	37	0	30	248	123	341	3e-13	67.5
mt_8|CL835Contig1	rc_8|CL28Contig1	45.68	81	44	0	266	24	359	117	6e-09	53.3
mt_8|CL835Contig1	rc_8|CL12Contig1	97.65	85	2	0	2	256	256	510	2e-51	194
mt_8|CL835Contig1	rc_8|CL12Contig1	97.65	85	2	0	2	256	484	738	2e-51	194
mt_8|CL835Contig1	rc_8|CL12Contig1	97.37	76	2	0	29	256	55	282	4e-45	173
mt_8|CL835Contig1	rc_8|CL12Contig1	77.53	89	20	0	267	1	749	483	7e-40	155
mt_8|CL835Contig1	rc_8|CL12Contig1	73.4	94	25	0	285	4	539	258	2e-38	151
mt_8|CL835Contig1	rc_8|CL12Contig1	80	80	16	0	267	28	293	54	7e-36	142
mt_8|CL835Contig1	rc_8|CL12Contig1	94.59	37	2	0	2	112	712	822	1e-17	82.2
mt_8|CL835Contig1	rc_8|CL12Contig1	37.5	80	50	0	253	14	735	496	6e-17	79.9
mt_8|CL835Contig1	rc_8|CL12Contig1	46.58	73	39	0	220	2	474	256	2e-15	74.8
mt_8|CL835Contig1	rc_8|CL12Contig1	39.47	76	46	0	256	29	282	55	1e-14	72.1
mt_8|CL835Contig1	rc_8|CL12Contig1	83.33	36	6	0	111	4	821	714	2e-14	71.2
mt_8|CL835Contig1	rc_8|CL12Contig1	50	36	18	0	4	111	714	821	6e-06	43.2
mt_8|CL835Contig1	rc_8|CL96Contig1	98.68	76	1	0	29	256	60	287	2e-45	174
mt_8|CL835Contig1	rc_8|CL96Contig1	78.95	76	16	0	255	28	286	59	2e-33	134
mt_8|CL835Contig1	rc_8|CL96Contig1	40.79	76	45	0	256	29	287	60	1e-13	68.9
mt_8|CL835Contig1	rc_8|CL96Contig1	39.06	64	39	0	31	222	62	253	1e-07	49.2
mt_8|CL835Contig1	rc_8|CL96Contig1	41.79	67	39	0	30	230	61	261	4e-06	43.7
mt_8|CL835Contig1	rc_8|Rc_MM1_31G03.scf|nottrimmed	98.61	72	1	0	41	256	3	218	9e-43	165
mt_8|CL835Contig1	rc_8|Rc_MM1_31G03.scf|nottrimmed	83.33	72	12	0	255	40	217	2	4e-33	133
mt_8|CL835Contig1	rc_8|Rc_MM1_31G03.scf|nottrimmed	42.03	69	40	0	256	50	218	12	4e-12	63.8
mt_8|ACTD1_A1_F08-M13-RP.abi|nottrimmed	rc_8|Rc_MM1_12F06.scf|nottrimmed	51.72	58	28	0	189	16	570	743	2e-30	82.6
mt_8|ACTD1_A1_F08-M13-RP.abi|nottrimmed	rc_8|Rc_MM1_12F06.scf|nottrimmed	48.89	45	23	0	336	202	417	551	2e-30	61.1
mt_8|ACTD1_A1_F08-M13-RP.abi|nottrimmed	rc_8|Rc_MM1_12F06.scf|nottrimmed	46.51	43	23	0	200	328	553	425	2e-09	39.1
mt_8|ACTD1_A1_F08-M13-RP.abi|nottrimmed	rc_8|Rc_MM1_12F06.scf|nottrimmed	44.64	56	31	0	17	184	742	575	2e-09	33.6
mt_8|ACTD1_A1_H08-M13-RP.abi|nottrimmed	rc_8|CL137Contig1	69.84	63	19	0	263	75	149	337	6e-48	112
mt_8|ACTD1_A1_H08-M13-RP.abi|nottrimmed	rc_8|CL137Contig1	68	50	16	0	411	262	2	151	6e-48	91.3
mt_8|ACTD1_A1_H08-M13-RP.abi|nottrimmed	rc_8|CL137Contig1	55.22	67	30	0	61	261	351	151	7e-28	74.8
mt_8|ACTD1_A1_H08-M13-RP.abi|nottrimmed	rc_8|CL137Contig1	70.73	41	12	0	290	412	123	1	7e-28	61.6
mt_8|ACTD1_A2_B09-M13-RP.abi|nottrimmed	rc_8|CL65Contig1	60.82	97	38	0	716	426	217	507	4e-40	157
mt_8|ACTD1_A2_B09-M13-RP.abi|nottrimmed	rc_8|CL65Contig1	46.88	96	51	0	421	708	512	225	3e-12	65.2
mt_8|ACTD1_A2_B09-M13-RP.abi|nottrimmed	rc_8|CL98Contig1	62.92	89	33	0	716	450	194	460	2e-38	151
mt_8|ACTD1_A2_B09-M13-RP.abi|nottrimmed	rc_8|CL98Contig1	47.67	86	45	0	451	708	459	202	5e-11	61.1
mt_8|ACTD1_A2_B09-M13-RP.abi|nottrimmed	rc_8|CL98Contig1	38.89	72	44	0	450	665	460	245	6e-10	57.4
mt_8|ACTD1_A2_B09-M13-RP.abi|nottrimmed	rc_8|Rc_MM1_04B02.scf|nottrimmed	65.12	86	30	0	707	450	148	405	3e-37	148
mt_8|ACTD1_A2_B09-M13-RP.abi|nottrimmed	rc_8|Rc_MM1_04B02.scf|nottrimmed	47.06	85	45	0	454	708	401	147	2e-11	62.5
mt_8|ACTD1_A2_B09-M13-RP.abi|nottrimmed	rc_8|Rc_MM1_28A09.scf|nottrimmed	58.89	90	37	0	698	429	142	411	9e-36	143
mt_8|ACTD1_A2_B09-M13-RP.abi|nottrimmed	rc_8|Rc_MM1_28A09.scf|nottrimmed	40.86	93	55	0	429	707	411	133	2e-13	68.9
mt_8|ACTD1_A2_B09-M13-RP.abi|nottrimmed	rc_8|Rc_MM1_28A09.scf|nottrimmed	50.56	89	44	0	430	696	410	144	2e-12	65.7
mt_8|ACTD1_A2_B09-M13-RP.abi|nottrimmed	rc_8|Rc_MM1_28A09.scf|nottrimmed	45	80	44	0	685	446	155	394	5e-08	51
mt_8|ACTD1_A2_B09-M13-RP.abi|nottrimmed	rc_8|Rc_MM1_28A09.scf|nottrimmed	45.31	64	35	0	437	628	403	212	5e-08	51
mt_8|ACTD1_A2_B09-M13-RP.abi|nottrimmed	rc_8|Rc_MM1_05B12.scf|nottrimmed	58.89	90	37	0	698	429	138	407	9e-36	143
mt_8|ACTD1_A2_B09-M13-RP.abi|nottrimmed	rc_8|Rc_MM1_05B12.scf|nottrimmed	50.56	89	44	0	430	696	406	140	4e-14	71.2
mt_8|ACTD1_A2_B09-M13-RP.abi|nottrimmed	rc_8|Rc_MM1_05B12.scf|nottrimmed	40.86	93	55	0	429	707	407	129	4e-13	68
mt_8|ACTD1_A2_B09-M13-RP.abi|nottrimmed	rc_8|Rc_MM1_05B12.scf|nottrimmed	45	80	44	0	685	446	151	390	5e-08	51
mt_8|ACTD1_A2_B09-M13-RP.abi|nottrimmed	rc_8|Rc_MM1_05B12.scf|nottrimmed	43.75	64	36	0	437	628	399	208	1e-07	49.6
mt_8|ACTD1_A2_B09-M13-RP.abi|nottrimmed	rc_8|Rc_MM1_05B12.scf|nottrimmed	38.36	73	45	0	687	469	149	367	2e-06	45.5
mt_8|ACTD1_A2_B09-M13-RP.abi|nottrimmed	rc_8|Rc_MM1_17A06.scf|nottrimmed	59.09	88	36	0	707	444	260	523	5e-35	140
mt_8|ACTD1_A2_B09-M13-RP.abi|nottrimmed	rc_8|Rc_MM1_17A06.scf|nottrimmed	50.51	99	49	0	412	708	555	259	2e-14	72.1
mt_8|ACTD1_A2_B09-M13-RP.abi|nottrimmed	rc_8|Rc_MM1_17A06.scf|nottrimmed	46.94	49	26	0	615	469	352	498	4e-06	44.6
mt_8|ACTD1_A2_B09-M13-RP.abi|nottrimmed	rc_8|Rc_MM1_17A06.scf|nottrimmed	41.38	58	34	0	444	617	523	350	8e-06	43.7
mt_8|ACTD1_A2_B09-M13-RP.abi|nottrimmed	rc_8|CL58Contig1	55.56	90	40	0	698	429	180	449	2e-34	138
mt_8|ACTD1_A2_B09-M13-RP.abi|nottrimmed	rc_8|CL58Contig1	40.22	92	55	0	429	704	449	174	5e-12	64.3
mt_8|ACTD1_A2_B09-M13-RP.abi|nottrimmed	rc_8|CL58Contig1	53.85	65	30	0	445	639	433	239	1e-09	56.5
mt_8|ACTD1_A2_B09-M13-RP.abi|nottrimmed	rc_8|Rc_MM1_29G05.scf|nottrimmed	63.41	82	30	0	671	426	276	521	4e-34	137
mt_8|ACTD1_A2_B09-M13-RP.abi|nottrimmed	rc_8|Rc_MM1_29G05.scf|nottrimmed	48.44	64	33	0	426	617	521	330	4e-12	64.8
mt_8|ACTD1_A2_B09-M13-RP.abi|nottrimmed	rc_8|Rc_MM1_29G05.scf|nottrimmed	58.06	62	26	0	427	612	520	335	9e-12	63.4
mt_8|ACTD1_A2_B09-M13-RP.abi|nottrimmed	rc_8|Rc_MM1_29G05.scf|nottrimmed	40.51	79	47	0	425	661	522	286	6e-06	44.1
mt_8|ACTD1_A2_B09-M13-RP.abi|nottrimmed	rc_8|CL10Contig1	61.45	83	32	0	674	426	292	540	1e-33	135
mt_8|ACTD1_A2_B09-M13-RP.abi|nottrimmed	rc_8|CL10Contig1	49.23	65	33	0	426	620	540	346	1e-14	73
mt_8|ACTD1_A2_B09-M13-RP.abi|nottrimmed	rc_8|CL10Contig1	55.13	78	35	0	427	660	539	306	4e-13	68
mt_8|ACTD1_A2_B09-M13-RP.abi|nottrimmed	rc_8|CL10Contig1	43.1	58	33	0	425	598	541	368	6e-07	47.3
mt_8|ACTD1_A2_B09-M13-RP.abi|nottrimmed	rc_8|Rc_MM1_16H12.scf|nottrimmed	58.54	82	34	0	674	429	220	465	1e-32	133
mt_8|ACTD1_A2_B09-M13-RP.abi|nottrimmed	rc_8|Rc_MM1_16H12.scf|nottrimmed	41.18	68	40	0	429	632	465	262	5e-09	54.2
mt_8|ACTD1_A2_B09-M13-RP.abi|nottrimmed	rc_8|Rc_MM1_16H12.scf|nottrimmed	57.14	56	24	0	493	660	401	234	5e-09	54.2
mt_8|ACTD1_A2_B09-M13-RP.abi|nottrimmed	rc_8|Rc_MM1_19D09.scf|nottrimmed	58.54	82	34	0	674	429	221	466	3e-32	131
mt_8|ACTD1_A2_B09-M13-RP.abi|nottrimmed	rc_8|Rc_MM1_19D09.scf|nottrimmed	41.18	68	40	0	429	632	466	263	4e-09	54.7
mt_8|ACTD1_A2_B09-M13-RP.abi|nottrimmed	rc_8|Rc_MM1_19D09.scf|nottrimmed	57.14	56	24	0	493	660	402	235	4e-09	54.7
mt_8|ACTD1_A2_B09-M13-RP.abi|nottrimmed	rc_8|Rc_MM1_35A11.scf|nottrimmed	59.74	77	31	0	674	444	206	436	4e-32	131
mt_8|ACTD1_A2_B09-M13-RP.abi|nottrimmed	rc_8|Rc_MM1_35A11.scf|nottrimmed	41.1	73	43	0	429	647	451	233	2e-11	62.5
mt_8|ACTD1_A2_B09-M13-RP.abi|nottrimmed	rc_8|Rc_MM1_35A11.scf|nottrimmed	54.1	61	28	0	493	675	387	205	1e-09	56.1
mt_8|ACTD1_A2_B09-M13-RP.abi|nottrimmed	rc_8|Rc_MM1_31D02.scf|nottrimmed	57.32	82	35	0	674	429	165	410	5e-32	130
mt_8|ACTD1_A2_B09-M13-RP.abi|nottrimmed	rc_8|Rc_MM1_31D02.scf|nottrimmed	55.36	56	25	0	493	660	346	179	3e-08	51.9
mt_8|ACTD1_A2_B09-M13-RP.abi|nottrimmed	rc_8|CL160Contig1	65.08	63	22	0	638	450	224	412	1e-31	116
mt_8|ACTD1_A2_B09-M13-RP.abi|nottrimmed	rc_8|CL160Contig1	46.43	28	15	0	716	633	149	232	1e-31	32.2
mt_8|ACTD1_A2_B09-M13-RP.abi|nottrimmed	rc_8|CL150Contig1	61.97	71	27	0	638	426	232	444	3e-31	127
mt_8|ACTD1_A2_B09-M13-RP.abi|nottrimmed	rc_8|CL150Contig1	37.68	69	43	0	426	632	444	238	5e-09	54.2
mt_8|ACTD1_A2_B09-M13-RP.abi|nottrimmed	rc_8|CL102Contig1	61.97	71	27	0	638	426	242	454	5e-31	127
mt_8|ACTD1_A2_B09-M13-RP.abi|nottrimmed	rc_8|CL102Contig1	42.03	69	40	0	426	632	454	248	5e-11	61.1
mt_8|ACTD1_A2_B09-M13-RP.abi|nottrimmed	rc_8|CL41Contig1	57.5	80	34	0	668	429	261	500	1e-30	126
mt_8|ACTD1_A2_B09-M13-RP.abi|nottrimmed	rc_8|CL41Contig1	45.21	73	40	0	429	647	500	282	3e-12	65.2
mt_8|ACTD1_A2_B09-M13-RP.abi|nottrimmed	rc_8|CL41Contig1	53.57	56	26	0	493	660	436	269	2e-07	48.7
mt_8|ACTD1_A2_B09-M13-RP.abi|nottrimmed	rc_8|CL302Contig1	58.97	78	32	0	659	426	240	473	4e-30	124
mt_8|ACTD1_A2_B09-M13-RP.abi|nottrimmed	rc_8|CL302Contig1	47.62	63	33	0	426	614	473	285	3e-12	65.2
mt_8|ACTD1_A2_B09-M13-RP.abi|nottrimmed	rc_8|CL302Contig1	56.14	57	25	0	427	597	472	302	1e-09	56.1
mt_8|ACTD1_A2_B09-M13-RP.abi|nottrimmed	rc_8|CL302Contig1	41.77	79	46	0	425	661	474	238	1e-08	53.3
mt_8|ACTD1_A2_B09-M13-RP.abi|nottrimmed	rc_8|Rc_MM1_23A12.scf|nottrimmed	60.27	73	29	0	647	429	238	456	5e-29	120
mt_8|ACTD1_A2_B09-M13-RP.abi|nottrimmed	rc_8|Rc_MM1_23A12.scf|nottrimmed	55.88	68	30	0	445	648	440	237	2e-10	59.3
mt_8|ACTD1_A2_B09-M13-RP.abi|nottrimmed	rc_8|Rc_MM1_23A12.scf|nottrimmed	42.65	68	39	0	429	632	456	253	8e-10	57
mt_8|ACTD1_A2_B09-M13-RP.abi|nottrimmed	rc_8|Rc_MM1_23G05.scf|nottrimmed	65.08	63	22	0	638	450	203	391	1e-28	119
mt_8|ACTD1_A2_B09-M13-RP.abi|nottrimmed	rc_8|Rc_MM1_23G05.scf|nottrimmed	49.21	63	32	0	451	639	390	202	4e-06	44.6
mt_8|ACTD1_A2_B09-M13-RP.abi|nottrimmed	rc_8|CL95Contig1	62.86	70	26	0	638	429	251	460	1e-28	119
mt_8|ACTD1_A2_B09-M13-RP.abi|nottrimmed	rc_8|CL95Contig1	55.71	70	31	0	430	639	459	250	9e-11	60.2
mt_8|ACTD1_A2_B09-M13-RP.abi|nottrimmed	rc_8|CL95Contig1	44	50	28	0	618	469	271	420	8e-06	43.7
mt_8|ACTD1_A2_B09-M13-RP.abi|nottrimmed	rc_8|Rc_MM1_20E08.scf|nottrimmed	49.45	91	46	0	698	426	166	438	4e-28	117
mt_8|ACTD1_A2_B09-M13-RP.abi|nottrimmed	rc_8|CL48Contig1	71.43	56	16	0	614	447	336	503	3e-27	114
mt_8|ACTD1_A2_B09-M13-RP.abi|nottrimmed	rc_8|CL48Contig1	42.86	56	32	0	450	617	500	333	6e-07	47.3
mt_8|ACTD1_A2_B09-M13-RP.abi|nottrimmed	rc_8|Rc_MM1_17B11.scf|nottrimmed	48.31	89	46	0	698	432	191	457	2e-26	112
mt_8|ACTD1_A2_B09-M13-RP.abi|nottrimmed	rc_8|Rc_MM1_11G05.scf|nottrimmed	47.19	89	47	0	698	432	238	504	6e-26	110
mt_8|ACTD1_A2_B09-M13-RP.abi|nottrimmed	rc_8|Rc_MM1_12B09.scf|nottrimmed	45.05	91	50	0	698	426	186	458	2e-25	108
mt_8|ACTD1_A2_B09-M13-RP.abi|nottrimmed	rc_8|Rc_MM1_34F07.scf|nottrimmed	56.92	65	28	0	620	426	585	779	1e-24	105
mt_8|ACTD1_A2_B09-M13-RP.abi|nottrimmed	rc_8|Rc_MM1_02B10.scf|nottrimmed	47.54	61	32	0	608	426	263	445	2e-21	79.4
mt_8|ACTD1_A2_B09-M13-RP.abi|nottrimmed	rc_8|Rc_MM1_02B10.scf|nottrimmed	48.28	29	15	0	698	612	172	258	2e-21	35.4
mt_8|ACTD1_A2_B09-M13-RP.abi|nottrimmed	rc_8|CL108Contig1	50	58	29	0	608	435	332	505	2e-20	77.6
mt_8|ACTD1_A2_B09-M13-RP.abi|nottrimmed	rc_8|CL108Contig1	44.83	29	16	0	698	612	241	327	2e-20	33.6
mt_8|ACTD1_A2_B09-M13-RP.abi|nottrimmed	rc_8|Rc_MM1_32G05.scf|nottrimmed	45.76	59	32	0	608	432	277	453	6e-15	73.9
mt_8|ACTD1_A2_C03-M13-RP.abi|nottrimmed	rc_8|Rc_MM1_09D09.scf|nottrimmed	86.36	110	15	0	587	258	78	407	1e-67	249
mt_8|ACTD1_A2_C03-M13-RP.abi|nottrimmed	rc_8|Rc_MM1_09D09.scf|nottrimmed	60.94	128	50	0	241	624	424	41	5e-44	170
mt_8|ACTD1_A2_C03-M13-RP.abi|nottrimmed	rc_8|Rc_MM1_09D09.scf|nottrimmed	48.39	93	48	0	537	259	128	406	2e-22	99.1
mt_8|ACTD1_A2_C03-M13-RP.abi|nottrimmed	rc_8|Rc_MM1_09D09.scf|nottrimmed	51.65	91	44	0	261	533	404	132	3e-22	98.2
mt_8|ACTD1_A2_C03-M13-RP.abi|nottrimmed	rc_8|Rc_MM1_09D09.scf|nottrimmed	46.88	96	51	0	263	550	402	115	8e-22	96.8
mt_8|ACTD1_A2_C03-M13-RP.abi|nottrimmed	rc_8|Rc_MM1_09D09.scf|nottrimmed	50	90	45	0	532	263	133	402	4e-18	84.5
mt_8|ACTD1_A2_C12-M13-RP.abi|nottrimmed	rc_8|Rc_MM1_22D10.scf|nottrimmed	51.28	39	19	0	707	591	369	485	7e-09	53.8
mt_8|ACTD1_A2_D10-M13-RP.abi|trimmed	rc_8|CL54Contig1	36.78	87	55	0	650	390	238	498	2e-16	79
mt_8|ACTD1_A2_D10-M13-RP.abi|trimmed	rc_8|CL54Contig1	36.84	76	48	0	406	633	482	255	2e-06	46
mt_8|ACTD1_B1_B09-M13-RP.abi|nottrimmed	rc_8|Rc_MM1_18D04.scf|nottrimmed	47.31	93	49	0	675	397	423	701	2e-26	112
mt_8|ACTD1_B1_B09-M13-RP.abi|nottrimmed	rc_8|Rc_MM1_18D04.scf|nottrimmed	43.01	93	53	0	401	679	697	419	5e-13	67.5
mt_8|ACTD1_B1_B09-M13-RP.abi|nottrimmed	rc_8|Rc_MM1_25G09.scf|nottrimmed	39.13	92	56	0	681	406	406	681	2e-19	89
mt_8|ACTD1_B1_B10-M13-RP.abi|nottrimmed	rc_8|CL229Contig1	52.17	69	33	0	613	407	133	339	9e-36	102
mt_8|ACTD1_B1_B10-M13-RP.abi|nottrimmed	rc_8|CL229Contig1	63.16	38	14	0	381	268	370	483	9e-36	60.6
mt_8|ACTD1_B1_B10-M13-RP.abi|nottrimmed	rc_8|CL229Contig1	44.44	72	40	0	408	623	338	123	3e-18	57
mt_8|ACTD1_B1_B10-M13-RP.abi|nottrimmed	rc_8|CL229Contig1	58.33	36	15	0	269	376	482	375	3e-18	46.9
mt_8|ACTD1_B1_B10-M13-RP.abi|nottrimmed	rc_8|CL87Contig1	58.06	62	26	0	589	404	352	537	1e-34	99.6
mt_8|ACTD1_B1_B10-M13-RP.abi|nottrimmed	rc_8|CL87Contig1	48.94	47	24	0	408	268	538	678	1e-34	66.1
mt_8|ACTD1_B1_B10-M13-RP.abi|nottrimmed	rc_8|CL87Contig1	52.46	61	29	0	408	590	533	351	1e-12	66.1
mt_8|ACTD1_B1_B10-M13-RP.abi|nottrimmed	rc_8|CL269Contig1	36.99	73	46	0	619	401	347	565	1e-13	69.8
mt_8|ACTD1_B2_A03-M13-RP.abi|nottrimmed	rc_8|CL358Contig1	41.88	117	68	0	488	138	85	435	5e-28	116
mt_8|ACTD1_B2_A03-M13-RP.abi|nottrimmed	rc_8|CL358Contig1	40.37	109	65	0	142	468	431	105	2e-12	65.2
mt_8|ACTD1_B2_A12-M13-RP.abi|nottrimmed	rc_8|Rc_MM1_19B06.scf|nottrimmed	47.5	80	42	0	639	400	582	821	2e-23	101
mt_8|ACTD1_B2_A12-M13-RP.abi|nottrimmed	rc_8|Rc_MM1_19B06.scf|nottrimmed	41.25	80	47	0	401	640	820	581	8e-08	50.1
mt_8|ACTD1_B2_C06-M13-RP.abi|nottrimmed	rc_8|Rc_MM1_23D02.scf|nottrimmed	71.43	105	30	0	507	193	1	315	3e-49	188
mt_8|ACTD1_B2_C06-M13-RP.abi|nottrimmed	rc_8|Rc_MM1_23D02.scf|nottrimmed	50.83	120	59	0	137	496	371	12	3e-29	121
mt_8|ACTD1_B2_C06-M13-RP.abi|nottrimmed	rc_8|Rc_MM1_23D02.scf|nottrimmed	36.36	99	63	0	199	495	309	13	2e-14	72.5
mt_8|ACTD1_B2_C12-M13-RP.abi|nottrimmed	rc_8|Rc_MM1_22D04.scf|nottrimmed	33.75	80	53	0	476	237	567	806	1e-07	49.6
mt_8|ACTD1_B2_E06-M13-RP.abi|nottrimmed	rc_8|Rc_MM1_18C12.scf|nottrimmed	73.08	130	35	0	392	3	38	427	3e-64	236
mt_8|ACTD1_B2_E06-M13-RP.abi|nottrimmed	rc_8|Rc_MM1_18C12.scf|nottrimmed	59.06	127	52	0	1	381	429	49	3e-41	160
mt_8|ACTD1_B2_E06-M13-RP.abi|nottrimmed	rc_8|Rc_MM1_18C12.scf|nottrimmed	30	130	91	0	3	392	427	38	2e-18	84.5
mt_8|ACTD3_A1_F01_M13-FP.abi|nottrimmed	rc_8|Rc_MM1_17C03.scf|nottrimmed	56.52	23	10	0	126	194	631	699	4e-09	37.7
mt_8|ACTD3_A1_F01_M13-FP.abi|nottrimmed	rc_8|Rc_MM1_17C03.scf|nottrimmed	46.88	32	17	0	15	110	523	618	4e-09	34.1
mt_8|ACTD3_A1_G02_M13-FP.abi|nottrimmed	rc_8|CL50Contig1	50.59	85	42	0	181	435	281	535	1e-27	116
mt_8|ACTD3_A1_G02_M13-FP.abi|nottrimmed	rc_8|CL50Contig1	42.53	87	50	0	440	180	540	280	3e-09	55.1
mt_8|ACTD3_A1_G02_M13-FP.abi|nottrimmed	rc_8|CL6Contig1	36.36	77	49	0	169	399	338	568	9e-17	73.5
mt_8|ACTD3_A1_G02_M13-FP.abi|nottrimmed	rc_8|CL6Contig1	69.23	13	4	0	397	435	569	607	9e-17	25.4
mt_8|ACTD3_A1_H07_M13-FP.abi|nottrimmed	rc_8|Rc_MM1_01E06.scf|nottrimmed	56.82	44	19	0	399	530	403	534	2e-16	57.4
mt_8|ACTD3_A1_H07_M13-FP.abi|nottrimmed	rc_8|Rc_MM1_01E06.scf|nottrimmed	46.67	30	16	0	543	632	553	642	2e-16	40.5
mt_8|ACTD3_A2_A01_M13-FP.abi|nottrimmed	rc_8|CL265Contig1	71.05	76	22	0	94	321	174	401	3e-42	138
mt_8|ACTD3_A2_A01_M13-FP.abi|nottrimmed	rc_8|CL265Contig1	43.9	41	23	0	322	444	405	527	3e-42	100
mt_8|ACTD3_A2_A01_M13-FP.abi|nottrimmed	rc_8|CL265Contig1	67.14	70	23	0	302	93	382	173	6e-23	100
mt_8|ACTD3_A2_A01_M13-FP.abi|nottrimmed	rc_8|CL265Contig1	43.75	64	36	0	303	112	383	192	7e-13	66.6
mt_8|ACTD3_A2_A01_M13-FP.abi|nottrimmed	rc_8|CL265Contig1	44.26	61	34	0	120	302	200	382	3e-11	61.1
mt_8|ACTD3_A2_A01_M13-FP.abi|nottrimmed	rc_8|CL265Contig1	40.3	67	40	0	304	104	384	184	8e-10	56.5
mt_8|ACTD3_A2_A01_M13-FP.abi|nottrimmed	rc_8|CL265Contig1	43.55	62	35	0	119	304	199	384	6e-08	50.1
mt_8|ACTD3_A2_E05_M13-FP.abi|nottrimmed	rc_8|Rc_MM1_01F08.scf|nottrimmed	28.87	97	69	0	45	335	297	587	6e-08	50.6
mt_8|ACTD3_A2_H03_M13-FP.abi|nottrimmed	rc_8|Rc_MM1_03D11.scf|nottrimmed	75	104	26	0	307	618	218	529	8e-56	209
mt_8|ACTD3_A2_H03_M13-FP.abi|nottrimmed	rc_8|Rc_MM1_03D11.scf|nottrimmed	60.75	107	42	0	617	297	528	208	2e-32	131
mt_8|ACTD3_A2_H03_M13-FP.abi|nottrimmed	rc_8|Rc_MM1_03D11.scf|nottrimmed	41.67	96	56	0	594	307	505	218	2e-20	91.8
mt_8|ACTD3_B1_B03_M13-FP.abi|nottrimmed	rc_8|Rc_MM1_12A10.scf|nottrimmed	74.07	27	7	0	105	185	2	82	5e-22	57.4
mt_8|ACTD3_B1_B03_M13-FP.abi|nottrimmed	rc_8|Rc_MM1_12A10.scf|nottrimmed	70	30	9	0	179	268	77	166	5e-22	57.4
mt_8|ACTD3_B1_B03_M13-FP.abi|nottrimmed	rc_8|Rc_MM1_12A10.scf|nottrimmed	56.25	32	14	0	199	104	96	1	8e-09	42.8
mt_8|ACTD3_B1_B03_M13-FP.abi|nottrimmed	rc_8|Rc_MM1_12A10.scf|nottrimmed	53.57	28	13	0	261	178	159	76	8e-09	27.2
mt_8|ACTD3_B1_C09_M13-FP.abi|nottrimmed	rc_8|CL298Contig1	65.32	124	43	0	252	623	238	609	3e-52	197
mt_8|ACTD3_B1_C09_M13-FP.abi|nottrimmed	rc_8|CL298Contig1	58.26	115	48	0	622	278	608	264	2e-40	137
mt_8|ACTD3_B1_C09_M13-FP.abi|nottrimmed	rc_8|CL298Contig1	64.52	31	11	0	268	176	266	174	2e-40	90
mt_8|ACTD3_B1_C09_M13-FP.abi|nottrimmed	rc_8|CL298Contig1	48.21	56	29	0	111	278	109	276	2e-21	90
mt_8|ACTD3_B1_C09_M13-FP.abi|nottrimmed	rc_8|CL298Contig1	30.25	119	83	0	274	630	260	616	2e-21	90
mt_8|ACTD3_B1_C09_M13-FP.abi|nottrimmed	rc_8|CL298Contig1	35.94	128	82	0	626	243	612	229	8e-20	90
mt_8|ACTD3_B1_E03_M13-FP.abi|nottrimmed	rc_8|CL198Contig1	55.1	49	22	0	130	276	116	262	2e-13	68.9
mt_8|ACTD3_B1_E03_M13-FP.abi|nottrimmed	rc_8|CL198Contig1	51.02	49	24	0	275	129	261	115	2e-08	52.4
mt_8|ACTD3_B1_E03_M13-FP.abi|nottrimmed	rc_8|CL198Contig1	34.48	58	38	0	246	73	232	59	1e-05	43.2
mt_8|ACTD3_B1_E06_M13-FP.abi|nottrimmed	rc_8|Rc_MM1_17E12.scf|nottrimmed	54.46	101	46	0	176	478	54	356	8e-30	122
mt_8|ACTD3_B1_E06_M13-FP.abi|nottrimmed	rc_8|Rc_MM1_17E12.scf|nottrimmed	51.85	81	39	0	480	238	358	116	3e-16	78
mt_8|ACTD3_B1_F03_M13-FP.abi|nottrimmed	rc_8|CL233Contig1	71.51	186	53	0	108	665	91	648	3e-90	324
mt_8|ACTD3_B1_F03_M13-FP.abi|nottrimmed	rc_8|CL233Contig1	61.67	180	69	0	646	107	629	90	6e-60	223
mt_8|ACTD3_B1_F03_M13-FP.abi|nottrimmed	rc_8|CL233Contig1	39.64	169	102	0	665	159	648	142	1e-40	140
mt_8|ACTD3_B1_F03_M13-FP.abi|nottrimmed	rc_8|CL233Contig1	43.18	44	25	0	184	53	164	33	1e-40	61.6
mt_8|ACTD3_B1_F03_M13-FP.abi|nottrimmed	rc_8|CL233Contig1	54.55	44	20	0	54	185	34	165	2e-23	61.6
mt_8|ACTD3_B1_F03_M13-FP.abi|nottrimmed	rc_8|CL233Contig1	37.5	104	65	0	166	477	149	460	2e-23	59.7
mt_8|ACTD3_B1_F03_M13-FP.abi|nottrimmed	rc_8|CL233Contig1	40	90	54	0	438	169	421	152	1e-06	46.4
mt_8|ACTD3_B2_C06_M13-FP.abi|nottrimmed	rc_8|CL126Contig1	49.59	121	61	0	76	438	160	522	6e-37	146
mt_8|ACTD3_B2_C06_M13-FP.abi|nottrimmed	rc_8|CL126Contig1	44.25	113	63	0	431	93	515	177	2e-18	84.5
mt_8|ACTD3_B2_F03_M13-FP.abi|nottrimmed	rc_8|Rc_MM1_34F05.scf|nottrimmed	82.76	87	15	0	92	352	90	350	6e-45	172
mt_8|ACTD3_B2_F03_M13-FP.abi|nottrimmed	rc_8|Rc_MM1_34F05.scf|nottrimmed	65.52	87	30	0	351	91	349	89	1e-28	118
mt_8|ACTD3_B2_G06_M13-FP.abi|nottrimmed	rc_8|Rc_MM1_07G03.scf|nottrimmed	92.31	39	3	0	184	300	510	626	5e-19	87.2
mt_8|ACTD3_B2_G06_M13-FP.abi|nottrimmed	rc_8|Rc_MM1_07G03.scf|nottrimmed	76.32	38	9	0	296	183	622	509	6e-13	67
mt_8|ACTD3_B2_G09_M13-FP.abi|nottrimmed	rc_8|CL124Contig1	63.19	144	53	0	45	476	803	1234	3e-65	240
mt_8|ACTD3_B2_G09_M13-FP.abi|nottrimmed	rc_8|CL124Contig1	52.14	140	67	0	469	50	1227	808	1e-32	132
mt_8|ACTD3_B2_G12_M13-FP.abi|nottrimmed	rc_8|Rc_MM1_24E06.scf|nottrimmed	34.62	52	34	0	34	189	144	299	4e-07	47.8
mt_8|ACTD5_A1_H10-M13-RP.ab1|nottrimmed	rc_8|CL353Contig1	71.28	94	27	0	512	231	494	775	2e-44	166
mt_8|ACTD5_A1_H10-M13-RP.ab1|nottrimmed	rc_8|CL353Contig1	72.73	11	3	0	657	625	458	490	2e-44	104
mt_8|ACTD5_A1_H10-M13-RP.ab1|nottrimmed	rc_8|CL353Contig1	57.61	92	39	0	235	510	771	496	3e-24	104
mt_8|ACTD5_A1_H10-M13-RP.ab1|nottrimmed	rc_8|CL353Contig1	36.9	84	53	0	243	494	763	512	2e-12	65.7
mt_8|ACTD5_A1_H10-M13-RP.ab1|nottrimmed	rc_8|CL353Contig1	39.66	58	35	0	462	289	544	717	1e-06	46
mt_8|ACTD5_A2_E03-M13-RP.ab1|nottrimmed	rc_8|Rc_MM1_25G09.scf|nottrimmed	65.85	82	28	0	609	364	454	699	2e-34	138
mt_8|ACTD5_A2_E03-M13-RP.ab1|nottrimmed	rc_8|Rc_MM1_25G09.scf|nottrimmed	59.74	77	31	0	377	607	686	456	1e-18	85.8
mt_8|ACTD5_A2_E03-M13-RP.ab1|nottrimmed	rc_8|Rc_MM1_18D04.scf|nottrimmed	65.52	87	30	0	615	355	459	719	9e-33	133
mt_8|ACTD5_A2_E03-M13-RP.ab1|nottrimmed	rc_8|Rc_MM1_18D04.scf|nottrimmed	55.95	84	37	0	356	607	718	467	2e-20	91.8
mt_8|ACTD5_A2_E03-M13-RP.ab1|nottrimmed	rc_8|Rc_MM1_18D04.scf|nottrimmed	37.93	87	54	0	346	606	728	468	1e-06	46.4
mt_8|ACTD5_A2_F01-M13-RP.ab1|nottrimmed	rc_8|Rc_MM1_08D10.scf|nottrimmed	73.33	45	12	0	73	207	665	531	8e-19	86.3
mt_8|ACTD5_A2_F01-M13-RP.ab1|nottrimmed	rc_8|Rc_MM1_08D10.scf|nottrimmed	61.22	49	19	0	206	60	532	678	2e-10	58.8
mt_8|ACTD5_A2_F01-M13-RP.ab1|nottrimmed	rc_8|Rc_MM1_08D10.scf|nottrimmed	40	40	24	0	192	73	546	665	1e-06	46
mt_8|ACTD5_A2_H01-M13-RP.ab1|nottrimmed	rc_8|CL71Contig1	38.46	52	32	0	514	359	181	336	8e-12	50.6
mt_8|ACTD5_A2_H01-M13-RP.ab1|nottrimmed	rc_8|CL71Contig1	38.71	31	19	0	619	527	64	156	8e-12	31.3
mt_8|ACTD5_B1_C08-M13-RP.ab1|nottrimmed	rc_8|CL300Contig1	48.44	64	33	0	224	33	143	334	6e-21	92.3
mt_8|ACTD5_B2_E11-M13-RP.ab1|nottrimmed	rc_8|CL54Contig1	56.44	101	44	0	592	290	187	489	3e-39	154
mt_8|ACTD5_B2_E11-M13-RP.ab1|nottrimmed	rc_8|CL54Contig1	48.42	95	49	0	306	590	473	189	2e-19	88.6
mt_8|ACTD7_A1_G08-M13-RP.ab1|nottrimmed	rc_8|Rc_MM1_03E09.scf|nottrimmed	57.89	171	72	0	514	2	184	696	4e-67	246
mt_8|ACTD7_A1_G08-M13-RP.ab1|nottrimmed	rc_8|Rc_MM1_03E09.scf|nottrimmed	32.74	168	113	0	5	508	693	190	1e-21	95.9
mt_8|ACTD7_A1_G08-M13-RP.ab1|nottrimmed	rc_8|Rc_MM1_03E09.scf|nottrimmed	54.22	83	38	0	6	254	692	444	1e-18	79.4
mt_8|ACTD7_A1_G08-M13-RP.ab1|nottrimmed	rc_8|Rc_MM1_03E09.scf|nottrimmed	40.62	32	19	0	298	393	400	305	1e-18	25.4
mt_8|ACTD7_A2_A01-M13-RP.ab1|nottrimmed	rc_8|Rc_MM1_25G05.scf|nottrimmed	74.19	31	8	0	299	207	2	94	5e-21	65.7
mt_8|ACTD7_A2_A01-M13-RP.ab1|nottrimmed	rc_8|Rc_MM1_25G05.scf|nottrimmed	51.61	31	15	0	194	102	104	196	5e-21	45.5
mt_8|ACTD7_A2_A07-M13-RP.ab1|nottrimmed	rc_8|CL357Contig1	78.74	127	27	0	428	48	84	464	5e-68	249
mt_8|ACTD7_A2_A07-M13-RP.ab1|nottrimmed	rc_8|CL357Contig1	65.62	128	44	0	52	435	460	77	6e-42	163
mt_8|ACTD7_A2_B08-M13-RP.ab1|nottrimmed	rc_8|Rc_MM1_14B12.scf|nottrimmed	65.12	43	15	0	407	279	573	701	4e-34	72.5
mt_8|ACTD7_A2_B08-M13-RP.ab1|nottrimmed	rc_8|Rc_MM1_14B12.scf|nottrimmed	62.16	37	14	0	509	399	468	578	4e-34	58.8
mt_8|ACTD7_A2_B08-M13-RP.ab1|nottrimmed	rc_8|Rc_MM1_14B12.scf|nottrimmed	69.23	26	8	0	623	546	372	449	4e-34	49.2
mt_8|ACTD7_A2_B08-M13-RP.ab1|nottrimmed	rc_8|Rc_MM1_14B12.scf|nottrimmed	57.89	38	16	0	280	393	700	587	6e-12	49.2
mt_8|ACTD7_A2_B08-M13-RP.ab1|nottrimmed	rc_8|Rc_MM1_14B12.scf|nottrimmed	38.3	47	29	0	481	621	514	374	6e-12	33.1
mt_8|ACTD7_B2_F02-M13-RP.ab1|nottrimmed	rc_8|Rc_MM1_35E01.scf|nottrimmed	38.3	47	29	0	438	298	253	393	5e-16	49.1
mt_8|ACTD7_B2_F02-M13-RP.ab1|nottrimmed	rc_8|Rc_MM1_35E01.scf|nottrimmed	40.43	47	28	0	231	91	454	594	5e-16	46.4
mt_8|ACTD7_B2_H09-M13-RP.ab1|nottrimmed	rc_8|CL126Contig1	50.41	121	60	0	386	24	160	522	6e-37	146
mt_8|ACTD7_B2_H09-M13-RP.ab1|nottrimmed	rc_8|CL126Contig1	39.82	113	68	0	31	369	515	177	4e-15	73.9
mt_8|ACTD9_A1_A01-M13-RP.ab1|nottrimmed	rc_8|Rc_MM1_11A01.scf|nottrimmed	39.56	91	55	0	520	248	253	525	4e-17	80.8
mt_8|ACTD9_A1_A01-M13-RP.ab1|nottrimmed	rc_8|Rc_MM1_11A01.scf|nottrimmed	45.28	53	29	0	330	488	443	285	2e-06	45.1
mt_8|ACTD9_A1_F11-M13-RP.ab1|nottrimmed	rc_8|Rc_MM1_06A03.scf|nottrimmed	56.67	60	26	0	324	145	636	815	4e-41	86.8
mt_8|ACTD9_A1_F11-M13-RP.ab1|nottrimmed	rc_8|Rc_MM1_06A03.scf|nottrimmed	64.29	42	15	0	459	334	495	620	4e-41	72.5
mt_8|ACTD9_A1_F11-M13-RP.ab1|nottrimmed	rc_8|Rc_MM1_06A03.scf|nottrimmed	48.65	37	19	0	588	478	363	473	4e-41	49.2
mt_8|ACTD9_A1_F11-M13-RP.ab1|nottrimmed	rc_8|Rc_MM1_06A03.scf|nottrimmed	62.16	37	14	0	338	448	616	506	4e-16	49.2
mt_8|ACTD9_A1_F11-M13-RP.ab1|nottrimmed	rc_8|Rc_MM1_06A03.scf|nottrimmed	47.46	59	31	0	146	322	814	638	4e-16	41.8
mt_8|ACTD9_A1_F11-M13-RP.ab1|nottrimmed	rc_8|Rc_MM1_06A03.scf|nottrimmed	32.5	40	27	0	467	586	484	365	4e-16	22.6
mt_8|ACTD9_A2_D07-M13-RP.ab1|nottrimmed	rc_8|Rc_MM1_35H04.scf|nottrimmed	43.75	48	27	0	550	407	192	335	2e-10	58.3
mt_8|ACTD9_A2_E11-M13-RP.ab1|nottrimmed	rc_8|CL178Contig1	60	75	30	0	517	293	583	807	1e-26	112
mt_8|ACTD9_A2_E11-M13-RP.ab1|nottrimmed	rc_8|CL178Contig1	55.32	47	21	0	294	434	806	666	5e-08	50.6
mt_8|ACTD9_B2_G01-M13-RP.ab1|nottrimmed	rc_8|Rc_MM1_18F06.scf|nottrimmed	50	36	18	0	571	464	159	266	2e-06	45.1
mt_8|INTD10_A1_B06-M13-RP.ab1|nottrimmed	rc_8|CL134Contig1	94.64	56	3	0	615	448	112	279	1e-46	131
mt_8|INTD10_A1_B06-M13-RP.ab1|nottrimmed	rc_8|CL134Contig1	89.66	29	3	0	451	365	556	642	1e-46	92.3
mt_8|INTD10_A1_B06-M13-RP.ab1|nottrimmed	rc_8|CL134Contig1	69.09	55	17	0	449	613	278	114	1e-25	92.3
mt_8|INTD10_A1_B06-M13-RP.ab1|nottrimmed	rc_8|CL134Contig1	62.96	27	10	0	369	449	638	558	1e-25	56.5
mt_8|INTD10_A1_B06-M13-RP.ab1|nottrimmed	rc_8|CL134Contig1	47.92	48	25	0	602	459	125	268	1e-10	56.5
mt_8|INTD10_A1_B06-M13-RP.ab1|nottrimmed	rc_8|CL134Contig1	34.38	32	21	0	447	352	560	655	1e-10	51
mt_8|INTD10_A1_B06-M13-RP.ab1|nottrimmed	rc_8|CL134Contig1	45.1	51	28	0	457	609	270	118	4e-08	51
mt_8|INTD10_A1_B06-M13-RP.ab1|nottrimmed	rc_8|Rc_MM1_22D05.scf|nottrimmed	38.6	57	35	0	615	445	201	371	2e-08	52.4
mt_8|INTD10_A1_B06-M13-RP.ab1|nottrimmed	rc_8|Rc_MM1_32F08.scf|nottrimmed	36.84	57	36	0	615	445	359	529	6e-08	50.6
mt_8|INTD10_A1_C02-M13-RP.ab1|nottrimmed	rc_8|Rc_MM1_22B07.scf|nottrimmed	84	25	4	0	481	407	172	246	4e-17	50.1
mt_8|INTD10_A1_C02-M13-RP.ab1|nottrimmed	rc_8|Rc_MM1_22B07.scf|nottrimmed	95	20	1	0	344	285	244	303	4e-17	50.1
mt_8|INTD10_A2_A04-M13-RP.ab1|nottrimmed	rc_8|Rc_MM1_07F07.scf|nottrimmed	84	25	4	0	339	265	130	204	4e-20	57.9
mt_8|INTD10_A2_A04-M13-RP.ab1|nottrimmed	rc_8|Rc_MM1_07F07.scf|nottrimmed	81.82	22	4	0	270	205	469	534	4e-20	51.9
mt_8|INTD10_A2_A04-M13-RP.ab1|nottrimmed	rc_8|Rc_MM1_07F07.scf|nottrimmed	77.27	22	5	0	206	271	533	468	2e-12	40.9
mt_8|INTD10_A2_A04-M13-RP.ab1|nottrimmed	rc_8|Rc_MM1_07F07.scf|nottrimmed	67.74	31	10	0	248	340	221	129	2e-12	36.8
mt_8|INTD10_A2_A04-M13-RP.ab1|nottrimmed	rc_8|Rc_MM1_07F07.scf|nottrimmed	76.92	13	3	0	342	380	128	90	2e-12	22.1
mt_8|INTD10_B2_C02-M13-RP.ab1|nottrimmed	rc_8|Rc_MM1_06F12.scf|nottrimmed	35.42	48	31	0	432	289	100	243	4e-08	50.6
mt_8|INTD2_A1_A04-M13-RP.abi|nottrimmed	rc_8|Rc_MM1_28D02.scf|nottrimmed	38.98	59	36	0	374	198	112	288	3e-10	58.3
mt_8|INTD2_A1_C05-M13-RP.abi|nottrimmed	rc_8|Rc_MM1_26B04.scf|nottrimmed	70.91	110	32	0	619	290	396	725	4e-50	190
mt_8|INTD2_A1_C05-M13-RP.abi|nottrimmed	rc_8|Rc_MM1_26B04.scf|nottrimmed	56.48	108	47	0	297	620	718	395	1e-31	128
mt_8|INTD2_A1_C05-M13-RP.abi|nottrimmed	rc_8|Rc_MM1_26B04.scf|nottrimmed	35	60	39	0	437	616	578	399	3e-08	44.6
mt_8|INTD2_A1_C05-M13-RP.abi|nottrimmed	rc_8|Rc_MM1_26B04.scf|nottrimmed	37.5	32	20	0	299	394	716	621	3e-08	31.8
mt_8|INTD2_A1_C05-M13-RP.abi|nottrimmed	rc_8|Rc_MM1_26B04.scf|nottrimmed	34.55	55	36	0	449	285	566	730	2e-06	31.8
mt_8|INTD2_A1_C05-M13-RP.abi|nottrimmed	rc_8|Rc_MM1_26B04.scf|nottrimmed	43.33	30	17	0	572	483	443	532	2e-06	31.3
mt_8|INTD2_A1_G08-M13-RP.abi|nottrimmed	rc_8|CL162Contig1	85.27	129	19	0	476	90	353	739	4e-87	260
mt_8|INTD2_A1_G08-M13-RP.abi|nottrimmed	rc_8|CL162Contig1	76.92	39	9	0	586	470	104	220	4e-87	198
mt_8|INTD2_A1_G08-M13-RP.abi|nottrimmed	rc_8|CL162Contig1	66.93	127	42	0	100	480	729	349	8e-61	198
mt_8|INTD2_A1_G08-M13-RP.abi|nottrimmed	rc_8|CL162Contig1	70.59	34	10	0	474	575	216	115	8e-61	150
mt_8|INTD2_A1_G08-M13-RP.abi|nottrimmed	rc_8|CL162Contig1	50.38	133	66	0	81	479	748	350	3e-38	150
mt_8|INTD2_A1_G08-M13-RP.abi|nottrimmed	rc_8|CL162Contig1	45.08	122	67	0	466	101	363	728	1e-24	105
mt_8|INTD2_A1_G08-M13-RP.abi|nottrimmed	rc_8|CL162Contig1	41.88	117	68	0	444	94	385	735	5e-23	100
mt_8|INTD2_A1_G08-M13-RP.abi|nottrimmed	rc_8|CL162Contig1	44.64	112	62	0	131	466	698	363	2e-15	75.3
mt_8|INTD2_A1_H07-M13-RP.abi|nottrimmed	rc_8|CL98Contig1	52	125	60	0	635	261	107	481	2e-42	165
mt_8|INTD2_A1_H07-M13-RP.abi|nottrimmed	rc_8|CL98Contig1	39.02	123	75	0	247	615	495	127	3e-11	61.6
mt_8|INTD2_A1_H07-M13-RP.abi|nottrimmed	rc_8|CL65Contig1	51.61	124	60	0	635	264	130	501	7e-42	163
mt_8|INTD2_A1_H07-M13-RP.abi|nottrimmed	rc_8|CL65Contig1	40	110	66	0	286	615	479	150	3e-10	58.3
mt_8|INTD2_A1_H07-M13-RP.abi|nottrimmed	rc_8|Rc_MM1_04B02.scf|nottrimmed	52.14	117	56	0	635	285	52	402	3e-41	161
mt_8|INTD2_A1_H07-M13-RP.abi|nottrimmed	rc_8|Rc_MM1_04B02.scf|nottrimmed	40.85	71	42	0	285	497	402	190	2e-12	65.7
mt_8|INTD2_A1_H07-M13-RP.abi|nottrimmed	rc_8|Rc_MM1_04B02.scf|nottrimmed	43.18	88	50	0	286	549	401	138	7e-09	53.8
mt_8|INTD2_A1_H07-M13-RP.abi|nottrimmed	rc_8|CL48Contig1	67.92	53	17	0	443	285	339	497	3e-37	107
mt_8|INTD2_A1_H07-M13-RP.abi|nottrimmed	rc_8|CL48Contig1	43.18	44	25	0	581	450	198	329	3e-37	56.5
mt_8|INTD2_A1_H07-M13-RP.abi|nottrimmed	rc_8|CL48Contig1	50	18	9	0	647	594	126	179	3e-37	56.5
mt_8|INTD2_A1_H07-M13-RP.abi|nottrimmed	rc_8|CL48Contig1	38.03	71	44	0	237	449	545	333	1e-09	56.5
mt_8|INTD2_A1_H07-M13-RP.abi|nottrimmed	rc_8|CL48Contig1	56	50	22	0	286	435	496	347	1e-06	46.4
mt_8|INTD2_A1_H07-M13-RP.abi|nottrimmed	rc_8|CL102Contig1	52.17	69	33	0	470	264	242	448	9e-37	100
mt_8|INTD2_A1_H07-M13-RP.abi|nottrimmed	rc_8|CL102Contig1	42.86	63	36	0	665	477	50	238	9e-37	66.1
mt_8|INTD2_A1_H07-M13-RP.abi|nottrimmed	rc_8|CL102Contig1	45.16	62	34	0	286	471	426	241	4e-08	38.2
mt_8|INTD2_A1_H07-M13-RP.abi|nottrimmed	rc_8|CL102Contig1	45	40	22	0	496	615	219	100	4e-08	31.3
mt_8|INTD2_A1_H07-M13-RP.abi|nottrimmed	rc_8|CL150Contig1	52.17	69	33	0	470	264	232	438	2e-36	100
mt_8|INTD2_A1_H07-M13-RP.abi|nottrimmed	rc_8|CL150Contig1	45.28	53	29	0	635	477	70	228	2e-36	64.3
mt_8|INTD2_A1_H07-M13-RP.abi|nottrimmed	rc_8|CL150Contig1	34.92	63	41	0	285	473	417	229	6e-09	46.4
mt_8|INTD2_A1_H07-M13-RP.abi|nottrimmed	rc_8|CL150Contig1	57.89	19	8	0	496	552	209	153	6e-09	25.8
mt_8|INTD2_A1_H07-M13-RP.abi|nottrimmed	rc_8|Rc_MM1_17A06.scf|nottrimmed	47.66	107	56	0	581	261	218	538	1e-34	137
mt_8|INTD2_A1_H07-M13-RP.abi|nottrimmed	rc_8|Rc_MM1_17A06.scf|nottrimmed	57.14	14	6	0	635	594	158	199	1e-34	22.1
mt_8|INTD2_A1_H07-M13-RP.abi|nottrimmed	rc_8|Rc_MM1_23G05.scf|nottrimmed	56.45	62	27	0	470	285	203	388	4e-33	100
mt_8|INTD2_A1_H07-M13-RP.abi|nottrimmed	rc_8|Rc_MM1_23G05.scf|nottrimmed	41.51	53	31	0	635	477	41	199	4e-33	53.8
mt_8|INTD2_A1_H07-M13-RP.abi|nottrimmed	rc_8|CL10Contig1	66.13	62	21	0	443	258	355	540	2e-32	112
mt_8|INTD2_A1_H07-M13-RP.abi|nottrimmed	rc_8|CL10Contig1	33.33	42	28	0	581	456	214	339	2e-32	51
mt_8|INTD2_A1_H07-M13-RP.abi|nottrimmed	rc_8|CL10Contig1	47.06	17	9	0	644	594	145	195	2e-32	51
mt_8|INTD2_A1_H07-M13-RP.abi|nottrimmed	rc_8|CL10Contig1	50.85	59	29	0	259	435	539	363	5e-08	51
mt_8|INTD2_A1_H07-M13-RP.abi|nottrimmed	rc_8|CL160Contig1	58.06	62	26	0	470	285	224	409	8e-32	99.6
mt_8|INTD2_A1_H07-M13-RP.abi|nottrimmed	rc_8|CL160Contig1	39.62	53	32	0	635	477	62	220	8e-32	50.1
mt_8|INTD2_A1_H07-M13-RP.abi|nottrimmed	rc_8|CL160Contig1	31.25	64	44	0	285	476	409	218	8e-07	46.9
mt_8|INTD2_A1_H07-M13-RP.abi|nottrimmed	rc_8|Rc_MM1_05B12.scf|nottrimmed	50.51	99	49	0	530	234	138	434	2e-31	128
mt_8|INTD2_A1_H07-M13-RP.abi|nottrimmed	rc_8|Rc_MM1_05B12.scf|nottrimmed	42.35	85	49	0	277	531	391	137	5e-08	51
mt_8|INTD2_A1_H07-M13-RP.abi|nottrimmed	rc_8|Rc_MM1_28A09.scf|nottrimmed	49.49	99	50	0	530	234	142	438	4e-31	127
mt_8|INTD2_A1_H07-M13-RP.abi|nottrimmed	rc_8|Rc_MM1_28A09.scf|nottrimmed	43.53	85	48	0	277	531	395	141	9e-09	53.3
mt_8|INTD2_A1_H07-M13-RP.abi|nottrimmed	rc_8|CL58Contig1	47.47	99	52	0	530	234	180	476	5e-30	123
mt_8|INTD2_A1_H07-M13-RP.abi|nottrimmed	rc_8|Rc_MM1_29G05.scf|nottrimmed	56.58	76	33	0	503	276	276	503	2e-29	115
mt_8|INTD2_A1_H07-M13-RP.abi|nottrimmed	rc_8|Rc_MM1_29G05.scf|nottrimmed	64.29	14	5	0	635	594	135	176	2e-29	52.4
mt_8|INTD2_A1_H07-M13-RP.abi|nottrimmed	rc_8|Rc_MM1_29G05.scf|nottrimmed	50.85	59	29	0	259	435	520	344	2e-08	52.4
mt_8|INTD2_A1_H07-M13-RP.abi|nottrimmed	rc_8|Rc_MM1_29G05.scf|nottrimmed	35.56	45	29	0	581	447	195	329	7e-08	37.7
mt_8|INTD2_A1_H07-M13-RP.abi|nottrimmed	rc_8|Rc_MM1_29G05.scf|nottrimmed	39.58	48	29	0	442	299	337	480	7e-08	30.9
mt_8|INTD2_A1_H07-M13-RP.abi|nottrimmed	rc_8|CL302Contig1	51.28	78	38	0	491	258	240	473	1e-26	105
mt_8|INTD2_A1_H07-M13-RP.abi|nottrimmed	rc_8|CL302Contig1	50	18	9	0	647	594	75	128	1e-26	26.3
mt_8|INTD2_A1_H07-M13-RP.abi|nottrimmed	rc_8|Rc_MM1_35A11.scf|nottrimmed	46.07	89	48	0	500	234	212	478	5e-26	110
mt_8|INTD2_A1_H07-M13-RP.abi|nottrimmed	rc_8|Rc_MM1_16H12.scf|nottrimmed	44.94	89	49	0	500	234	226	492	4e-25	107
mt_8|INTD2_A1_H07-M13-RP.abi|nottrimmed	rc_8|Rc_MM1_31D02.scf|nottrimmed	44.94	89	49	0	500	234	171	437	5e-25	107
mt_8|INTD2_A1_H07-M13-RP.abi|nottrimmed	rc_8|CL41Contig1	45.05	91	50	0	506	234	255	527	5e-25	107
mt_8|INTD2_A1_H07-M13-RP.abi|nottrimmed	rc_8|Rc_MM1_19D09.scf|nottrimmed	44.94	89	49	0	500	234	227	493	9e-25	106
mt_8|INTD2_A1_H07-M13-RP.abi|nottrimmed	rc_8|Rc_MM1_23A12.scf|nottrimmed	48.78	82	42	0	479	234	238	483	2e-24	105
mt_8|INTD2_A1_H07-M13-RP.abi|nottrimmed	rc_8|CL95Contig1	48.78	82	42	0	470	225	251	496	2e-24	105
mt_8|INTD2_A1_H07-M13-RP.abi|nottrimmed	rc_8|Rc_MM1_20E08.scf|nottrimmed	42.16	102	59	0	530	225	166	471	6e-23	100
mt_8|INTD2_A1_H07-M13-RP.abi|nottrimmed	rc_8|Rc_MM1_12B09.scf|nottrimmed	45.12	82	45	0	530	285	186	431	3e-21	95
mt_8|INTD2_A1_H07-M13-RP.abi|nottrimmed	rc_8|Rc_MM1_34F07.scf|nottrimmed	50	62	31	0	443	258	594	779	5e-20	87.7
mt_8|INTD2_A1_H07-M13-RP.abi|nottrimmed	rc_8|Rc_MM1_34F07.scf|nottrimmed	47.06	17	9	0	644	594	381	431	5e-20	24.4
mt_8|INTD2_A1_H07-M13-RP.abi|nottrimmed	rc_8|CL226Contig1	42	50	29	0	479	330	388	537	1e-10	59.7
mt_8|INTD2_B1_A11-M13-RP.abi|nottrimmed	rc_8|CL259Contig1	64.1	39	14	0	669	553	648	764	4e-15	74.4
mt_8|INTD2_B1_A11-M13-RP.abi|nottrimmed	rc_8|CL114Contig1	66.67	33	11	0	669	571	637	735	4e-13	68
mt_8|INTD2_B2_E09-M13-RP.abi|nottrimmed	rc_8|CL59Contig1	51.85	54	26	0	494	333	533	694	4e-16	78
mt_8|INTD2_B2_E09-M13-RP.abi|nottrimmed	rc_8|CL204Contig1	48.57	35	18	0	440	336	4	108	7e-09	53.8
mt_8|INTD2_B2_H01-M13-RP.abi|nottrimmed	rc_8|Rc_MM1_34C04.scf|nottrimmed	39.51	81	49	0	670	428	556	798	2e-18	85.4
mt_8|INTD4_A1_C04_M13-FP.abi|nottrimmed	rc_8|Rc_MM1_13C08.scf|nottrimmed	98.04	51	1	0	4	156	342	494	7e-28	114
mt_8|INTD4_A1_C04_M13-FP.abi|nottrimmed	rc_8|Rc_MM1_13C08.scf|nottrimmed	63.27	49	18	0	149	3	487	341	8e-19	84
mt_8|INTD4_A1_C04_M13-FP.abi|nottrimmed	rc_8|Rc_MM1_13C08.scf|nottrimmed	45.83	48	26	0	153	10	491	348	3e-12	62.5
mt_8|INTD4_A1_C04_M13-FP.abi|nottrimmed	rc_8|Rc_MM1_13C08.scf|nottrimmed	44	50	28	0	9	158	347	496	7e-08	47.8
mt_8|INTD4_A1_C04_M13-FP.abi|nottrimmed	rc_8|Rc_MM1_13C08.scf|nottrimmed	44.9	49	27	0	157	11	495	349	2e-06	42.8
mt_8|INTD4_A2_B12_M13-FP.abi|nottrimmed	rc_8|CL277Contig1	50	66	33	0	196	393	124	321	4e-24	82.2
mt_8|INTD4_A2_B12_M13-FP.abi|nottrimmed	rc_8|CL277Contig1	33.33	51	34	0	463	615	388	540	4e-24	54.7
mt_8|INTD4_A2_B12_M13-FP.abi|nottrimmed	rc_8|CL277Contig1	56.82	44	19	0	329	198	257	126	4e-10	54.7
mt_8|INTD4_A2_B12_M13-FP.abi|nottrimmed	rc_8|CL277Contig1	75	12	3	0	497	462	422	387	4e-10	48.7
mt_8|INTD4_A2_B12_M13-FP.abi|nottrimmed	rc_8|CL277Contig1	52.94	34	16	0	364	465	286	387	2e-07	48.7
mt_8|INTD4_A2_B12_M13-FP.abi|nottrimmed	rc_8|Rc_MM1_20D07.scf|nottrimmed	81.48	27	5	0	256	336	680	760	4e-12	64.3
mt_8|INTD4_A2_B12_M13-FP.abi|nottrimmed	rc_8|Rc_MM1_20D07.scf|nottrimmed	50.98	51	25	0	184	336	182	334	8e-12	63.4
mt_8|INTD4_A2_B12_M13-FP.abi|nottrimmed	rc_8|CL186Contig1	63.33	30	11	0	256	345	566	655	9e-10	56.5
mt_8|INTD4_A2_G06_M13-FP.abi|nottrimmed	rc_8|Rc_MM1_10E12.scf|nottrimmed	87.88	33	4	0	3	101	609	707	5e-18	82.6
mt_8|INTD4_A2_G06_M13-FP.abi|nottrimmed	rc_8|Rc_MM1_10E12.scf|nottrimmed	74.19	31	8	0	100	8	706	614	2e-08	51
mt_8|INTD4_B1_B02_M13-FP.abi|nottrimmed	rc_8|Rc_MM1_24E06.scf|nottrimmed	60	30	12	0	4	93	739	828	7e-07	46.4
mt_8|INTD4_B2_F10_M13-FP.abi|nottrimmed	rc_8|Rc_MM1_05D04.scf|nottrimmed	46.27	67	36	0	361	561	440	640	6e-19	73
mt_8|INTD4_B2_F10_M13-FP.abi|nottrimmed	rc_8|Rc_MM1_05D04.scf|nottrimmed	91.67	12	1	0	610	645	692	727	6e-19	33.1
mt_8|INTD4_B2_F10_M13-FP.abi|nottrimmed	rc_8|Rc_MM1_07A04.scf|nottrimmed	52.63	57	27	0	451	621	596	766	7e-17	80.3
mt_8|INTD4_B2_F10_M13-FP.abi|nottrimmed	rc_8|Rc_MM1_31E09.scf|nottrimmed	46.27	67	36	0	391	591	434	634	2e-14	72.5
mt_8|INTD4_B2_F10_M13-FP.abi|nottrimmed	rc_8|Rc_MM1_31E09.scf|nottrimmed	36.92	65	41	0	585	391	628	434	4e-06	44.6
mt_8|INTD4_B2_F10_M13-FP.abi|nottrimmed	rc_8|Rc_MM1_33H12.scf|nottrimmed	37.5	48	30	0	418	561	287	430	3e-06	45.1
mt_8|INTD4_B2_F10_M13-FP.abi|nottrimmed	rc_8|Rc_MM1_02A12.scf|nottrimmed	51.61	31	15	0	469	561	646	738	8e-06	43.7
mt_8|INTD6_A1_B02-M13-RP.ab1|nottrimmed	rc_8|CL59Contig1	50	38	19	0	479	366	572	685	1e-08	52.8
mt_8|INTD6_A1_B02-M13-RP.ab1|nottrimmed	rc_8|CL204Contig1	40.54	37	22	0	464	354	4	114	1e-06	46
mt_8|INTD6_A1_B07-M13-RP.ab1|nottrimmed	rc_8|Rc_MM1_07F07.scf|nottrimmed	43.43	99	56	0	532	236	1	297	2e-34	107
mt_8|INTD6_A1_B07-M13-RP.ab1|nottrimmed	rc_8|Rc_MM1_07F07.scf|nottrimmed	41.86	43	25	0	130	2	403	531	2e-34	52.8
mt_8|INTD6_A1_B07-M13-RP.ab1|nottrimmed	rc_8|Rc_MM1_07F07.scf|nottrimmed	40	65	39	0	507	313	26	220	1e-08	52.8
mt_8|INTD6_A1_C10-M13-RP.ab1|nottrimmed	rc_8|CL28Contig1	100	104	0	0	520	209	266	577	3e-77	242
mt_8|INTD6_A1_C10-M13-RP.ab1|nottrimmed	rc_8|CL28Contig1	100	104	0	0	520	209	494	805	3e-77	242
mt_8|INTD6_A1_C10-M13-RP.ab1|nottrimmed	rc_8|CL28Contig1	96	25	1	0	597	523	188	262	3e-77	207
mt_8|INTD6_A1_C10-M13-RP.ab1|nottrimmed	rc_8|CL28Contig1	96	25	1	0	597	523	416	490	3e-77	207
mt_8|INTD6_A1_C10-M13-RP.ab1|nottrimmed	rc_8|CL28Contig1	86.67	105	14	0	210	524	576	262	3e-65	207
mt_8|INTD6_A1_C10-M13-RP.ab1|nottrimmed	rc_8|CL28Contig1	84	25	4	0	524	598	261	187	3e-65	192
mt_8|INTD6_A1_C10-M13-RP.ab1|nottrimmed	rc_8|CL28Contig1	76.11	113	27	0	201	539	813	475	4e-58	192
mt_8|INTD6_A1_C10-M13-RP.ab1|nottrimmed	rc_8|CL28Contig1	80	25	5	0	524	598	489	415	4e-58	177
mt_8|INTD6_A1_C10-M13-RP.ab1|nottrimmed	rc_8|CL28Contig1	100	76	0	0	436	209	122	349	3e-46	177
mt_8|INTD6_A1_C10-M13-RP.ab1|nottrimmed	rc_8|CL28Contig1	84.21	76	12	0	210	437	348	121	1e-36	145
mt_8|INTD6_A1_C10-M13-RP.ab1|nottrimmed	rc_8|CL28Contig1	49.56	113	57	0	200	538	586	248	5e-32	130
mt_8|INTD6_A1_C10-M13-RP.ab1|nottrimmed	rc_8|CL28Contig1	43.52	108	61	0	512	189	274	597	7e-27	113
mt_8|INTD6_A1_C10-M13-RP.ab1|nottrimmed	rc_8|CL28Contig1	100	28	0	0	520	437	722	805	4e-25	97.7
mt_8|INTD6_A1_C10-M13-RP.ab1|nottrimmed	rc_8|CL28Contig1	96	25	1	0	597	523	644	718	4e-25	97.7
mt_8|INTD6_A1_C10-M13-RP.ab1|nottrimmed	rc_8|CL28Contig1	42.72	103	59	0	224	532	790	482	3e-22	97.7
mt_8|INTD6_A1_C10-M13-RP.ab1|nottrimmed	rc_8|CL28Contig1	45.57	79	43	0	200	436	358	122	6e-21	93.6
mt_8|INTD6_A1_C10-M13-RP.ab1|nottrimmed	rc_8|CL28Contig1	44.12	102	57	0	214	519	572	267	7e-19	86.8
mt_8|INTD6_A1_C10-M13-RP.ab1|nottrimmed	rc_8|CL28Contig1	84	25	4	0	524	598	717	643	2e-18	71.2
mt_8|INTD6_A1_C10-M13-RP.ab1|nottrimmed	rc_8|CL28Contig1	75.86	29	7	0	438	524	804	718	2e-18	71.2
mt_8|INTD6_A1_C10-M13-RP.ab1|nottrimmed	rc_8|CL28Contig1	40	80	48	0	437	198	121	360	3e-14	71.2
[truncated: 1,471 more rows]
